# Supplementary material for: Cell Based Drug Delivery: Micrococcus luteus Loaded Neutrophils as Chlorhexidine Delivery Vehicles in a Mouse Model of Liver Abscesses in Cattle
Source: PLoS One. 2015 May 26;10(5):e0128144. doi: 10.1371/journal.pone.0128144 (PMC4444037; doi:10.1371/journal.pone.0128144)
Supplement: S1 File — (XLSX) [file pone.0128144.s001.xlsx]

## Sheet: CHX lysate raw data
Wavelength	400.388	401.596	402.802	404.009	405.217	406.425	407.632	408.841	410.049	411.256	412.466	413.675	414.885	416.094	417.303	418.513	419.721	420.93	422.141	423.349	424.559	425.77	426.979	428.189	429.399	430.61	431.82	433.03	434.241	435.452	436.662	437.874	439.085	440.295	441.508	442.721	443.932	445.143	446.357	447.568	448.78	449.993	451.206	452.417	453.63	454.844	456.056	457.269	458.483
Time
0	0	0	0	0	0	0	0	0	0	0	0	0	0	0	0	0	0	0	0	0	0	0	0	0	0	0	0	0	0	0	0	0	0	0	0	0	0	0	0	0	0	0	0	0	0	0	0	0	0
0.00166665	1.8e-06	2.7e-06	3.5e-06	0	5.5e-06	1.4e-06	7.7e-06	5e-07	-3e-06	6e-07	-3.4e-06	-7.6e-06	8.1e-06	-6.5e-06	9.6e-06	3e-07	-5.6e-06	4.1e-06	-4e-07	-2.3e-06	-4.3e-06	9e-07	-2.2e-06	2e-07	-2e-06	2.2e-06	4e-07	3.3e-06	-2.4e-06	-4.5e-06	-1.8e-06	1.05e-05	1.05e-05	1e-07	4.8e-06	5e-07	-2.1e-06	2.4e-06	1.4e-06	5.4e-06	9e-07	-9.4e-06	6.3e-06	1.9e-06	-1.4e-06	1.7e-06	8e-07	-3.5e-06	6e-07
0.0033333	4.6e-06	1.7e-06	6.5e-06	-1.4e-06	9.8e-06	4.4e-06	7.6e-06	-4.6e-06	-1.6e-06	2.6e-06	-2.9e-06	-1.32e-05	1.28e-05	-7.6e-06	1.55e-05	5.4e-06	-7.3e-06	9.6e-06	3.7e-06	-6.2e-06	-4.8e-06	8e-07	-3.6e-06	6e-06	-5.3e-06	7.6e-06	-1.8e-06	8.2e-06	1e-06	-6.1e-06	-1e-06	2.26e-05	1.56e-05	1.8e-06	7.5e-06	1.9e-06	-6e-06	5.1e-06	5.6e-06	3.5e-06	-1e-06	-1.61e-05	1.05e-05	1.9e-06	-7.2e-06	3.8e-06	-4e-07	-6.6e-06	2.5e-06
0.00499995	6.2e-06	1e-07	7.8e-06	-1.2e-06	7.4e-06	7.1e-06	8.1e-06	-1.48e-05	-1.9e-06	3.8e-06	4e-07	-2.09e-05	1.54e-05	-1.26e-05	1.74e-05	5.7e-06	-8.5e-06	1.31e-05	9.9e-06	-7.7e-06	-6.7e-06	2e-06	-2e-06	1.16e-05	-1.16e-05	8.5e-06	-3e-06	1.32e-05	7.2e-06	-6.6e-06	6.1e-06	3.31e-05	2.15e-05	9.9e-06	5.4e-06	3.6e-06	-8.1e-06	2.4e-06	7.1e-06	-1.7e-06	1.1e-06	-2.11e-05	1.16e-05	1.6e-06	-1.02e-05	4.2e-06	-3.4e-06	-4.2e-06	7.8e-06
0.0066666	6.5e-06	-2.4e-06	8.6e-06	1.5e-06	3.6e-06	8.1e-06	2e-06	-2.1e-05	-1.5e-06	8.9e-06	6.8e-06	-2.43e-05	1.7e-05	-2.17e-05	1.47e-05	8.4e-06	-1.16e-05	1.74e-05	1.72e-05	-2.6e-06	-9.4e-06	5.7e-06	-1.3e-06	1.49e-05	-6.2e-06	5.3e-06	1e-07	1.57e-05	1.27e-05	-6.1e-06	1.58e-05	4.35e-05	2.02e-05	2.4e-05	1.6e-06	7.8e-06	-5.3e-06	-1.6e-06	8e-06	-9.8e-06	1.7e-06	-2.59e-05	1.3e-05	1.1e-06	-8.7e-06	7.2e-06	-3.4e-06	1.4e-06	1.45e-05
0.00833325	6e-06	-4.9e-06	9.8e-06	3.7e-06	-7e-07	9.8e-06	-7.4e-06	-3.19e-05	2.6e-06	6.2e-06	1.04e-05	-2.83e-05	1.66e-05	-2.65e-05	1.43e-05	1.53e-05	-1.27e-05	2.02e-05	2.65e-05	4.8e-06	-6.1e-06	1.1e-05	3.9e-06	1.23e-05	7e-07	-5e-06	1.7e-06	1.61e-05	2.13e-05	-2.1e-06	2.75e-05	4.54e-05	1.51e-05	3e-05	-2.4e-06	8.9e-06	-7.7e-06	-6e-06	6.8e-06	-1.72e-05	-3.9e-06	-2.34e-05	1.64e-05	-1e-06	-1.1e-05	3e-06	-2.2e-06	4.9e-06	1.29e-05
0.0099999	1.6e-06	-5.5e-06	1.17e-05	9.2e-06	-7.3e-06	9.3e-06	-1.47e-05	-3.88e-05	7.3e-06	6.1e-06	1.71e-05	-2.67e-05	1.36e-05	-3.06e-05	1.05e-05	1.72e-05	-1.12e-05	1.73e-05	2.91e-05	1.21e-05	-4.4e-06	1.09e-05	2.9e-06	1.03e-05	6.9e-06	-9.6e-06	2e-07	1.2e-05	3.04e-05	-2.8e-06	3.66e-05	3.87e-05	9.6e-06	3.76e-05	-3.9e-06	1.29e-05	-8e-06	-5.5e-06	7.9e-06	-1.97e-05	-6e-06	-1.66e-05	1.41e-05	-1e-07	-1.31e-05	3.9e-06	-2.3e-06	8.6e-06	9e-06
0.0116665	-5.3e-06	6e-07	1.38e-05	1.67e-05	-1.22e-05	1e-05	-1.57e-05	-4.22e-05	5.8e-06	1.7e-06	2.03e-05	-2.47e-05	9.5e-06	-3.45e-05	6.8e-06	1.62e-05	-1.21e-05	1.29e-05	2.47e-05	1.8e-05	-3.8e-06	1.19e-05	5e-07	3.5e-06	1.34e-05	-1.88e-05	-1e-07	4.1e-06	3.52e-05	-3e-07	4.56e-05	3.09e-05	4.3e-06	4.33e-05	-6.3e-06	1.43e-05	-6.8e-06	-7.4e-06	5.5e-06	-2.16e-05	-9.3e-06	-1.91e-05	1.13e-05	6.9e-06	-1.27e-05	2.2e-06	-1.7e-06	1.28e-05	9.5e-06
0.0133332	-7.1e-06	6e-06	1.58e-05	2.05e-05	-1.29e-05	1.06e-05	-1.72e-05	-3.82e-05	5.5e-06	-3.6e-06	2.23e-05	-2.09e-05	6.4e-06	-3.63e-05	7e-06	1.63e-05	-8.6e-06	7.7e-06	1.46e-05	2.16e-05	1.2e-06	1.28e-05	-2.3e-06	-2.3e-06	1.85e-05	-2.96e-05	2e-07	1.7e-06	4.26e-05	-1.1e-06	4.83e-05	2.39e-05	2e-06	3.9e-05	-4.8e-06	1.28e-05	-6.2e-06	-4.3e-06	3.7e-06	-2.16e-05	-1.61e-05	-2.11e-05	1.29e-05	1.53e-05	-1.47e-05	2.4e-06	1.1e-06	1.43e-05	8.1e-06
0.0149999	-6.9e-06	1.15e-05	1.42e-05	1.92e-05	-9.9e-06	1.03e-05	-1.65e-05	-3.98e-05	5.4e-06	-1.13e-05	2.43e-05	-1.69e-05	3.9e-06	-3.42e-05	9.6e-06	1.55e-05	-3.2e-06	1.5e-06	3.7e-06	1.79e-05	8.3e-06	1.4e-05	-3.7e-06	-2.2e-06	1.25e-05	-3.66e-05	-1.5e-06	-1.5e-06	4.57e-05	3.1e-06	4.52e-05	1.34e-05	3.1e-06	2.99e-05	-4.3e-06	1.03e-05	-1.02e-05	-5.9e-06	4.4e-06	-2.02e-05	-2.11e-05	-1.86e-05	9.8e-06	2.01e-05	-1.9e-05	-1e-06	4.7e-06	1.26e-05	5.2e-06
0.0166665	-6.3e-06	1.55e-05	1e-05	1.66e-05	-6e-06	1.05e-05	-1.41e-05	-3.55e-05	3.2e-06	-1.91e-05	2.57e-05	-1.21e-05	1.2e-06	-3.05e-05	7.1e-06	1.02e-05	-1.2e-06	-5.9e-06	-8.1e-06	1.23e-05	9.4e-06	9.3e-06	-5.6e-06	7e-07	6.3e-06	-3.31e-05	-1.8e-06	-2.8e-06	4.68e-05	5.8e-06	4.07e-05	5.8e-06	2.1e-06	2.67e-05	-1.2e-06	2.6e-06	-1.05e-05	-5.6e-06	2.1e-06	-1.96e-05	-2.29e-05	-2.32e-05	2.6e-06	2.1e-05	-1.79e-05	-1.3e-06	4.7e-06	1.6e-05	4.1e-06
0.0183331	-1.8e-06	2.09e-05	4.9e-06	9.8e-06	-1.4e-06	1.24e-05	-1.56e-05	-3.29e-05	2.4e-06	-2.46e-05	2.34e-05	-1.27e-05	-2.8e-06	-2.55e-05	4.8e-06	8.2e-06	8e-07	-1.32e-05	-1.21e-05	4e-06	1.21e-05	7.3e-06	-2.8e-06	6e-07	-1.2e-06	-3.16e-05	-7e-07	3e-07	4.55e-05	1.37e-05	3.64e-05	7e-07	-1.3e-06	2.02e-05	2.1e-06	-4.2e-06	-1.07e-05	-9.6e-06	-2.3e-06	-2.15e-05	-2.86e-05	-3.01e-05	0	1.75e-05	-1.7e-05	-4.1e-06	7e-06	1.78e-05	6.5e-06
0.0199998	3.7e-06	1.89e-05	-2.2e-06	1.9e-06	3.8e-06	1.15e-05	-1.85e-05	-3.18e-05	3.2e-06	-2.61e-05	2.15e-05	-1.59e-05	-5.4e-06	-2.57e-05	5.9e-06	4.5e-06	1.8e-06	-1.69e-05	-1.43e-05	-3.9e-06	1.53e-05	5.9e-06	6.4e-06	1.6e-06	-1.27e-05	-2.9e-05	-1.4e-06	6.9e-06	4.42e-05	1.38e-05	2.76e-05	-9.8e-06	-2.1e-06	1.61e-05	4e-06	-9.3e-06	-1.31e-05	-1.06e-05	-5e-06	-2.08e-05	-3.01e-05	-3.21e-05	-4.2e-06	8e-06	-1.54e-05	-5.2e-06	1.01e-05	1.79e-05	1.9e-06
0.0216665	4.2e-06	2.04e-05	-9.9e-06	-3.4e-06	4.6e-06	1.02e-05	-1.68e-05	-3.4e-05	4.7e-06	-2.79e-05	1.51e-05	-1.72e-05	-8.7e-06	-2.4e-05	6e-06	-1e-07	-1e-06	-1.72e-05	-1.22e-05	-8.5e-06	1.34e-05	3.5e-06	1.24e-05	3.6e-06	-1.91e-05	-1.93e-05	-2.1e-06	9.8e-06	3.9e-05	1.85e-05	1.83e-05	-2.47e-05	-6.4e-06	1.77e-05	2.1e-06	-1.37e-05	-1.66e-05	-1.47e-05	-6.9e-06	-2.41e-05	-2.93e-05	-3.18e-05	-1.18e-05	-3.6e-06	-1.62e-05	-6.8e-06	1.03e-05	1.85e-05	-2e-06
0.0233331	4e-07	1.92e-05	-1.31e-05	-8.5e-06	1.8e-06	7.6e-06	-1.34e-05	-3.1e-05	1.4e-06	-2.89e-05	9.9e-06	-2.01e-05	-1.16e-05	-2.21e-05	7.3e-06	-4.4e-06	-4.2e-06	-1.74e-05	-5.9e-06	-7.5e-06	8.9e-06	-2.4e-06	1.77e-05	-1.1e-06	-2.24e-05	-1.29e-05	-1.5e-06	1.55e-05	3.99e-05	1.85e-05	1.76e-05	-3.16e-05	-1e-05	1.89e-05	1.6e-06	-1.81e-05	-1.39e-05	-1.24e-05	-7.3e-06	-2.55e-05	-2.88e-05	-3.52e-05	-1.21e-05	-1.3e-05	-1.57e-05	-7.5e-06	1.3e-05	2.27e-05	-6e-06
0.0249998	-3.6e-06	1.94e-05	-1.73e-05	-8.7e-06	-2e-06	3.2e-06	-1.08e-05	-2.97e-05	-3.3e-06	-2.55e-05	7.1e-06	-2.48e-05	-1.32e-05	-2.45e-05	1.11e-05	-7.4e-06	-5.2e-06	-1.67e-05	-4e-07	-8.4e-06	6.6e-06	-6.2e-06	2.1e-05	-7.6e-06	-3.04e-05	-1.82e-05	-3.6e-06	2.02e-05	3.91e-05	2.04e-05	1.81e-05	-3.88e-05	-1.26e-05	1.49e-05	-4.5e-06	-1.49e-05	-1.12e-05	-1.15e-05	-6.3e-06	-2.53e-05	-2.85e-05	-3.48e-05	-1.49e-05	-1.78e-05	-2.02e-05	-4.9e-06	1.43e-05	2.09e-05	-4.7e-06
0.0266664	-6.2e-06	1.69e-05	-2.05e-05	-4e-06	-5.9e-06	-5.8e-06	-8.6e-06	-2.41e-05	-1.18e-05	-2.35e-05	3.8e-06	-2.84e-05	-1.22e-05	-2.65e-05	1.55e-05	-1.27e-05	-7e-06	-1.27e-05	1.7e-06	-7.6e-06	-1.8e-06	-1.25e-05	1.68e-05	-9.2e-06	-3.64e-05	-2.28e-05	-4.5e-06	2.28e-05	3.92e-05	1.71e-05	1.69e-05	-4.3e-05	-1.24e-05	1.43e-05	-1.02e-05	-1.69e-05	-1.02e-05	-8.3e-06	-5e-06	-2.45e-05	-2.82e-05	-3.26e-05	-1.81e-05	-2.18e-05	-2.59e-05	-3.2e-06	9.8e-06	2.04e-05	-6.6e-06
0.028333	-9.2e-06	1.9e-05	-2.07e-05	1.6e-06	-1.21e-05	-1.23e-05	-8.2e-06	-1.92e-05	-2e-05	-2.39e-05	2.7e-06	-3.29e-05	-1.29e-05	-2.62e-05	1.47e-05	-1.75e-05	-7.1e-06	-1.08e-05	5.7e-06	-7.4e-06	-1.05e-05	-2.12e-05	6.1e-06	-1.08e-05	-3.94e-05	-2.92e-05	-5.5e-06	1.98e-05	3.85e-05	1.67e-05	1.91e-05	-3.94e-05	-1.5e-05	1.06e-05	-1.44e-05	-2.18e-05	-6.1e-06	-4.8e-06	-6e-06	-2.34e-05	-2.91e-05	-2.71e-05	-1.97e-05	-2.68e-05	-3.36e-05	-8e-07	2.2e-06	1.94e-05	-5.3e-06
0.0299997	-1.07e-05	1.65e-05	-1.94e-05	6.3e-06	-1.51e-05	-1.88e-05	-1.02e-05	-1.94e-05	-3.2e-05	-2.18e-05	8e-06	-4.04e-05	-1.46e-05	-3.18e-05	1.36e-05	-1.83e-05	-7e-06	-9.5e-06	7.3e-06	-8.5e-06	-1.73e-05	-2.94e-05	-1.5e-06	-1.75e-05	-4.56e-05	-4.15e-05	-1.02e-05	1.51e-05	3.59e-05	1.41e-05	2.7e-05	-2.79e-05	-1.45e-05	5e-06	-1.61e-05	-2.17e-05	-1e-06	2.6e-06	-7.8e-06	-1.57e-05	-2.79e-05	-2.82e-05	-2.01e-05	-3.1e-05	-3.61e-05	3.4e-06	-4.3e-06	1.8e-05	-4.9e-06
0.0316664	-9e-06	1.64e-05	-2.16e-05	1.25e-05	-1.58e-05	-2.15e-05	-1.17e-05	-2.34e-05	-3.47e-05	-1.87e-05	9.8e-06	-5.19e-05	-1.92e-05	-3.78e-05	8.6e-06	-1.85e-05	-1.14e-05	-9.8e-06	4.1e-06	-1.07e-05	-2.21e-05	-3.24e-05	-1.11e-05	-1.95e-05	-4.59e-05	-5.45e-05	-1.66e-05	6.4e-06	2.55e-05	7.7e-06	2.66e-05	-2.46e-05	-1.84e-05	5e-07	-2.07e-05	-1.84e-05	-2e-06	4.9e-06	-1.48e-05	-1.32e-05	-2.6e-05	-2.79e-05	-2.63e-05	-3.67e-05	-4.24e-05	1.01e-05	-1.82e-05	1.37e-05	-2e-07
0.033333	-7.5e-06	1.29e-05	-2.08e-05	1.5e-05	-1.29e-05	-2.23e-05	-1.32e-05	-2.64e-05	-3.33e-05	-1.91e-05	1.06e-05	-5.82e-05	-2.19e-05	-4.15e-05	6e-06	-1.7e-05	-1.57e-05	-8.8e-06	-6e-07	-8.4e-06	-2.83e-05	-3.38e-05	-1.79e-05	-2.02e-05	-3.92e-05	-5.78e-05	-2.07e-05	-4.9e-06	1.71e-05	-2.1e-06	2.58e-05	-1.84e-05	-2.24e-05	-1.6e-06	-2.31e-05	-1.87e-05	-4.2e-06	1.1e-05	-1.96e-05	-1.42e-05	-2.57e-05	-2.65e-05	-2.55e-05	-4.02e-05	-4.54e-05	1.23e-05	-2.65e-05	8.2e-06	-2.2e-06
0.0349997	-7.9e-06	9.4e-06	-1.97e-05	1.22e-05	-7.6e-06	-1.66e-05	-1.01e-05	-3.33e-05	-2.67e-05	-2.08e-05	1.38e-05	-6.3e-05	-2.33e-05	-4.49e-05	4.1e-06	-1.34e-05	-1.97e-05	-1e-05	-3.4e-06	-5.7e-06	-2.72e-05	-2.92e-05	-1.7e-05	-2.35e-05	-3.11e-05	-6.23e-05	-3.07e-05	-1.73e-05	8.1e-06	-9.2e-06	2.71e-05	-1.28e-05	-2.63e-05	-8.3e-06	-2.91e-05	-1.71e-05	-5.8e-06	1.53e-05	-2.05e-05	-1.2e-05	-2.35e-05	-2.47e-05	-2.82e-05	-4.03e-05	-4.4e-05	1.37e-05	-2.77e-05	1.7e-06	-2.1e-06
0.0366663	-1.01e-05	3.7e-06	-1.85e-05	7.4e-06	7e-07	-9.6e-06	-6.9e-06	-3.99e-05	-1.61e-05	-2.1e-05	1.43e-05	-6.32e-05	-2.02e-05	-4.91e-05	2.8e-06	-4.3e-06	-2.79e-05	-1.3e-05	-7e-06	-3e-07	-2.26e-05	-2.54e-05	-1.55e-05	-2.88e-05	-1.85e-05	-6.53e-05	-4.11e-05	-2.34e-05	-1e-06	-1.51e-05	2.98e-05	-8.1e-06	-2.66e-05	-1.02e-05	-3.2e-05	-1.3e-05	-7.9e-06	1.71e-05	-2.24e-05	-1.49e-05	-2.15e-05	-2.49e-05	-3.05e-05	-3.41e-05	-3.83e-05	1.46e-05	-2.73e-05	-2.9e-06	-1.7e-06
0.038333	-8.4e-06	-1e-07	-1.62e-05	3e-06	9.3e-06	-2.3e-06	-3.2e-06	-4.03e-05	4e-07	-2.07e-05	1.15e-05	-5.88e-05	-1.55e-05	-4.39e-05	4.9e-06	2.5e-06	-3.22e-05	-1.6e-05	-7.9e-06	4.2e-06	-1.86e-05	-2.09e-05	-1.7e-05	-2.34e-05	-7e-06	-6.5e-05	-4.74e-05	-2.55e-05	-3.8e-06	-2.06e-05	3.13e-05	-1e-05	-2.57e-05	-1e-05	-3.25e-05	-9.6e-06	-1.03e-05	1.39e-05	-2.68e-05	-2.35e-05	-2.13e-05	-2.11e-05	-2.95e-05	-2.52e-05	-3.37e-05	1.3e-05	-2.37e-05	-7.2e-06	-3.7e-06
0.0399996	-8.4e-06	-2.9e-06	-7.9e-06	1.4e-06	1.45e-05	3.7e-06	-1.8e-06	-4.21e-05	9.9e-06	-2.25e-05	1.07e-05	-4.76e-05	-6.6e-06	-4.05e-05	1.09e-05	9.2e-06	-2.96e-05	-1.74e-05	-8.3e-06	4.7e-06	-1.56e-05	-1.63e-05	-1e-05	-1.96e-05	-7e-07	-5.99e-05	-4.98e-05	-2.49e-05	-4e-06	-2.06e-05	3.6e-05	-7.5e-06	-2.11e-05	-7.7e-06	-3.01e-05	-1.05e-05	-8.3e-06	1.51e-05	-2.71e-05	-2.74e-05	-2.71e-05	-1.5e-05	-2.37e-05	-1.37e-05	-2.37e-05	8.4e-06	-1.62e-05	-9.6e-06	-1.2e-05
0.0416663	-8e-06	-2e-07	-5e-07	9e-07	1.28e-05	9.1e-06	-2.4e-06	-4.66e-05	1.51e-05	-2.1e-05	1.25e-05	-3.94e-05	-5e-07	-3.68e-05	1.14e-05	1.45e-05	-2.68e-05	-1.99e-05	-7.3e-06	3.4e-06	-1.08e-05	-1.2e-05	-2.7e-06	-1.15e-05	-1.7e-06	-5.44e-05	-5.24e-05	-2.17e-05	-5e-06	-1.74e-05	3.96e-05	-8.1e-06	-1.46e-05	-1.4e-06	-2.61e-05	-8.4e-06	-5.4e-06	6.5e-06	-3.07e-05	-2.86e-05	-2.97e-05	-1.24e-05	-2.23e-05	-5.3e-06	-1.63e-05	6.4e-06	-1.3e-05	-5.9e-06	-1.47e-05
0.0433329	-8.5e-06	2.4e-06	4.1e-06	5.8e-06	6.5e-06	8.3e-06	-6.1e-06	-5.04e-05	1.68e-05	-2.02e-05	1.26e-05	-2.62e-05	1.5e-06	-3.52e-05	9.4e-06	1.9e-05	-2.16e-05	-2.15e-05	-9.6e-06	2.6e-06	-8.4e-06	-1.43e-05	1.4e-06	-2.1e-06	-1.9e-06	-4.58e-05	-4.84e-05	-1.52e-05	-6.9e-06	-1.54e-05	3.71e-05	-1.12e-05	-1.12e-05	6.3e-06	-1.56e-05	-1.7e-06	-1.3e-06	-1.8e-06	-3.84e-05	-3.31e-05	-3.11e-05	-1.41e-05	-1.94e-05	-9e-07	-1.24e-05	6.4e-06	-1.45e-05	-2e-07	-1.59e-05
0.0449996	-5.7e-06	5.9e-06	6.6e-06	1.25e-05	-1.7e-06	8e-07	-9.7e-06	-5.11e-05	1.16e-05	-2.13e-05	1.11e-05	-1.41e-05	9e-07	-3.2e-05	9.2e-06	1.62e-05	-1.05e-05	-1.9e-05	-1.08e-05	-5e-07	-1.11e-05	-1.09e-05	1.16e-05	8.8e-06	-8.6e-06	-3.5e-05	-4.01e-05	-1.23e-05	-5.6e-06	-1.47e-05	3.26e-05	-1.18e-05	-1.21e-05	1.3e-05	-1e-05	4.8e-06	1.2e-06	-8.7e-06	-3.99e-05	-3.18e-05	-3.42e-05	-1.67e-05	-1.66e-05	9e-07	-1.27e-05	5.2e-06	-1.33e-05	6e-06	-1.78e-05
0.0466662	-8.5e-06	9.1e-06	6.6e-06	1.87e-05	-1.21e-05	-6.8e-06	-1.49e-05	-5.36e-05	3.4e-06	-2.44e-05	7.8e-06	-6.2e-06	-1.9e-06	-3.56e-05	3.5e-06	1.39e-05	-8.2e-06	-1.67e-05	-1.61e-05	-4.1e-06	-1.38e-05	-8.5e-06	2.53e-05	9.3e-06	-1.39e-05	-2.58e-05	-3.05e-05	-1.22e-05	-6e-06	-1.31e-05	2.66e-05	-9.5e-06	-1.6e-05	1.81e-05	-6.8e-06	8.5e-06	3.9e-06	-1.44e-05	-3.64e-05	-2.86e-05	-4.08e-05	-2.08e-05	-1.73e-05	1.5e-06	-1.74e-05	5.9e-06	-1.57e-05	1.26e-05	-1.43e-05
0.0483329	-8e-06	8.5e-06	-3e-07	2.04e-05	-1.96e-05	-1.65e-05	-1.82e-05	-5.13e-05	-2.6e-06	-2.86e-05	2.5e-06	-1e-06	-7.9e-06	-3.78e-05	-3.7e-06	9.6e-06	-8.3e-06	-1.28e-05	-1.82e-05	-1.5e-06	-1.7e-05	-9.1e-06	2.93e-05	9.4e-06	-1.72e-05	-1.92e-05	-2.51e-05	-1.25e-05	-2.4e-06	-1.17e-05	1.95e-05	-8.6e-06	-2e-05	2.15e-05	-4.3e-06	1.22e-05	1.8e-06	-2.3e-05	-3.38e-05	-2.8e-05	-4.18e-05	-3.04e-05	-2.49e-05	4e-07	-2.56e-05	9e-06	-1.69e-05	1.83e-05	-6e-06
0.0499995	-8e-06	-4e-07	-7.7e-06	2.09e-05	-2.2e-05	-2.77e-05	-1.66e-05	-4.62e-05	-6e-06	-3.38e-05	-8.1e-06	2e-06	-1.29e-05	-4.15e-05	-9.4e-06	4.6e-06	-9.8e-06	-7.6e-06	-1.95e-05	-2e-07	-2.51e-05	-7.7e-06	2.86e-05	1.8e-06	-1.64e-05	-2.17e-05	-2.15e-05	-1.35e-05	1.3e-06	-1.29e-05	1.17e-05	-7.9e-06	-2.51e-05	1.95e-05	-4.5e-06	1.18e-05	-3.9e-06	-2.37e-05	-2.8e-05	-2.7e-05	-4.23e-05	-3.98e-05	-3.01e-05	-4e-06	-3.02e-05	1.37e-05	-1.32e-05	1.8e-05	-1.7e-06
0.0516662	-5.3e-06	-9.4e-06	-1.03e-05	1.91e-05	-1.96e-05	-3.42e-05	-1.5e-05	-3.85e-05	-9.1e-06	-3.47e-05	-1.49e-05	-3.2e-06	-1.78e-05	-4.37e-05	-1.2e-05	-3e-06	-1.55e-05	-1.2e-06	-1.6e-05	-3e-07	-3.13e-05	-1.5e-06	2.51e-05	-7e-06	-2.09e-05	-2.78e-05	-1.98e-05	-1.51e-05	8.7e-06	-1.1e-05	1.3e-05	-5.6e-06	-2.67e-05	2e-05	-8.6e-06	2.3e-06	-1.13e-05	-2.07e-05	-1.61e-05	-2.5e-05	-4.37e-05	-4.31e-05	-3.21e-05	-6.1e-06	-2.96e-05	1.81e-05	-8.8e-06	1.6e-05	-1.2e-06
0.0533328	-3.8e-06	-2.06e-05	-1.22e-05	1.77e-05	-1.87e-05	-3.12e-05	-1.46e-05	-3.61e-05	-8e-06	-3.26e-05	-1.93e-05	-8.6e-06	-2.24e-05	-4.72e-05	-1.29e-05	-6.4e-06	-2.26e-05	4.5e-06	-1.34e-05	1.6e-06	-3.17e-05	7e-07	1.34e-05	-1.66e-05	-2.02e-05	-3.71e-05	-2.02e-05	-1.51e-05	1.36e-05	-7e-06	1.45e-05	-7.6e-06	-2.78e-05	2e-05	-8.5e-06	-5.4e-06	-1.83e-05	-1.79e-05	-6.6e-06	-2.59e-05	-4.15e-05	-4.53e-05	-3.45e-05	-1.19e-05	-2.72e-05	2.4e-05	-6.5e-06	1.57e-05	-9e-07
0.0549995	5e-07	-2.86e-05	-1.02e-05	1.22e-05	-1.6e-05	-3.05e-05	-1.58e-05	-3.45e-05	-5.9e-06	-2.85e-05	-1.88e-05	-1.4e-05	-2.15e-05	-4.52e-05	-1.01e-05	-8.6e-06	-2.24e-05	8.6e-06	-8.3e-06	7e-06	-3.04e-05	4.5e-06	-8e-07	-2.04e-05	-2.07e-05	-4.79e-05	-2.29e-05	-1.45e-05	1.46e-05	-7.6e-06	1.29e-05	-7.5e-06	-2.73e-05	1.94e-05	-8.7e-06	-1.35e-05	-2.6e-05	-1.26e-05	1e-07	-2.73e-05	-3.82e-05	-4.28e-05	-3.64e-05	-2.01e-05	-2.16e-05	2.61e-05	-2.6e-06	1.04e-05	-3.9e-06
0.0566661	4e-07	-3.17e-05	-3.9e-06	1.27e-05	-1.23e-05	-2.64e-05	-1.81e-05	-3.54e-05	-6.3e-06	-2.02e-05	-1.52e-05	-2.16e-05	-1.95e-05	-4.33e-05	-4.7e-06	-9.1e-06	-2.53e-05	8.9e-06	-4.4e-06	9.1e-06	-2.95e-05	7e-06	-1.24e-05	-2.54e-05	-2.5e-05	-5.8e-05	-2.09e-05	-1.38e-05	1.34e-05	-1.05e-05	9.1e-06	-4.5e-06	-2.6e-05	1.31e-05	-8.6e-06	-1.97e-05	-2.82e-05	-5.5e-06	2.3e-06	-2.62e-05	-3.42e-05	-3.6e-05	-3.39e-05	-2.63e-05	-1.29e-05	2.44e-05	-1.7e-06	4.3e-06	-9.9e-06
0.0583328	1.4e-06	-3.04e-05	3.9e-06	1.5e-05	-1.1e-05	-1.92e-05	-2.03e-05	-3.87e-05	-6.4e-06	-1.16e-05	-9e-06	-2.6e-05	-1.87e-05	-4.01e-05	2.3e-06	-9.1e-06	-2.61e-05	8.5e-06	-1.4e-06	1.13e-05	-2.09e-05	8e-06	-1.97e-05	-2.78e-05	-2.85e-05	-6.05e-05	-1.72e-05	-1.33e-05	1.01e-05	-9.7e-06	7.4e-06	-2.2e-06	-2.37e-05	8.4e-06	-6e-06	-2.53e-05	-2.82e-05	1e-06	2e-06	-2.74e-05	-3.09e-05	-2.91e-05	-3.03e-05	-2.7e-05	-5e-06	1.76e-05	-4.5e-06	2.2e-06	-1.54e-05
0.0599994	8e-07	-2.43e-05	7.5e-06	1.27e-05	-1.36e-05	-1.08e-05	-2e-05	-4.77e-05	-6.3e-06	-1e-05	-7.7e-06	-2.61e-05	-1.54e-05	-3.56e-05	8.4e-06	-5.9e-06	-2.5e-05	3.8e-06	-2.1e-06	1.28e-05	-1.31e-05	6.2e-06	-2.16e-05	-3.05e-05	-3.03e-05	-6.17e-05	-1.38e-05	-1.59e-05	5e-06	-1.08e-05	4.2e-06	-3.9e-06	-2.46e-05	1.8e-06	-6.8e-06	-2.19e-05	-2.88e-05	4.3e-06	-3.6e-06	-2.96e-05	-2.93e-05	-2.42e-05	-2.94e-05	-2.67e-05	-4.2e-06	1.04e-05	-7.4e-06	3.4e-06	-1.67e-05
0.0616661	-2e-07	-1.45e-05	1.26e-05	8.5e-06	-1.13e-05	-7.6e-06	-1.5e-05	-5.1e-05	-6.7e-06	-8.8e-06	-4.4e-06	-2.92e-05	-1.54e-05	-2.92e-05	1.23e-05	-5.2e-06	-2.66e-05	-1.6e-06	-2.8e-06	1.19e-05	-1.2e-05	6.6e-06	-2.01e-05	-3.04e-05	-3.3e-05	-6e-05	-1.15e-05	-1.81e-05	3.6e-06	-1.11e-05	1.2e-06	-5.5e-06	-1.82e-05	-7.4e-06	-9.8e-06	-2.08e-05	-2.69e-05	5.3e-06	-9.8e-06	-3.03e-05	-3.13e-05	-2.02e-05	-2.69e-05	-2.13e-05	-4.5e-06	-2.2e-06	-5.5e-06	-1e-06	-1.79e-05
0.0633327	-2.6e-06	-6.9e-06	1.25e-05	1.17e-05	-9.4e-06	-2.4e-06	-9.2e-06	-5.26e-05	-8.7e-06	-8.8e-06	-7.2e-06	-2.92e-05	-2.13e-05	-3.02e-05	1.43e-05	-3.4e-06	-3.01e-05	-5.3e-06	-4e-07	7.7e-06	-1.34e-05	5.5e-06	-1.67e-05	-3.39e-05	-3.44e-05	-5.58e-05	-5.6e-06	-1.94e-05	3.8e-06	-5.5e-06	6.4e-06	-8.4e-06	-1.23e-05	-1.61e-05	-1.22e-05	-2.15e-05	-2.2e-05	5.2e-06	-1.58e-05	-3.05e-05	-2.88e-05	-2.1e-05	-2.43e-05	-1.38e-05	-3.9e-06	-8.8e-06	-3.2e-06	-1.1e-06	-1.96e-05
0.0649994	-2.3e-06	-2.7e-06	7.8e-06	1e-05	-1.07e-05	2e-07	-3.7e-06	-5.19e-05	-8.2e-06	-1.21e-05	-1.06e-05	-2.65e-05	-2.6e-05	-3.35e-05	1.44e-05	-3.6e-06	-2.98e-05	-6.9e-06	-6e-07	2.2e-06	-1.21e-05	5.8e-06	-1.02e-05	-3.56e-05	-3.27e-05	-5.22e-05	-4.4e-06	-2.27e-05	2.7e-06	4.4e-06	1.37e-05	-1.39e-05	-1.17e-05	-1.6e-05	-1.5e-05	-2.19e-05	-2.08e-05	2.1e-06	-1.76e-05	-3.29e-05	-2.6e-05	-2.39e-05	-2.38e-05	-1.02e-05	-1.05e-05	-1.1e-05	4e-07	1e-07	-1.93e-05
0.066666	-1.6e-06	5.4e-06	1.6e-06	8.4e-06	-1.14e-05	2.8e-06	-4.9e-06	-4.91e-05	-6.6e-06	-1.39e-05	-1.5e-05	-2.59e-05	-2.75e-05	-3.51e-05	1.36e-05	-3.3e-06	-3.16e-05	-8.3e-06	-3e-07	-2.3e-06	-1.69e-05	3.3e-06	-6e-06	-3.49e-05	-3.2e-05	-4.85e-05	0	-2.3e-05	5.9e-06	1.1e-05	1.99e-05	-1.53e-05	-1.03e-05	-1.35e-05	-1.57e-05	-2.01e-05	-2.01e-05	-4.8e-06	-1.77e-05	-3.26e-05	-2.39e-05	-2.11e-05	-2.41e-05	-8.8e-06	-1.92e-05	-9.6e-06	4.2e-06	2.7e-06	-1.42e-05
0.0683327	-1.4e-06	7.6e-06	2e-07	9.1e-06	-1.08e-05	9e-07	-8e-06	-3.86e-05	-3.1e-06	-1.09e-05	-1.5e-05	-2.89e-05	-2.67e-05	-3.6e-05	9.9e-06	-1.5e-06	-3.06e-05	-3.1e-06	1.9e-06	-2.4e-06	-2.34e-05	1.7e-06	-4.8e-06	-3.32e-05	-3.07e-05	-4.24e-05	4.7e-06	-2.25e-05	7.9e-06	1.75e-05	2.39e-05	-9.6e-06	-8e-06	-9.5e-06	-9.7e-06	-2.4e-05	-1.4e-05	-1.44e-05	-1.87e-05	-2.73e-05	-1.85e-05	-1.75e-05	-2.26e-05	-8.8e-06	-2.27e-05	-9.7e-06	9.9e-06	7e-07	-1.12e-05
0.0699993	-1.4e-06	6.8e-06	-2.1e-06	8.1e-06	-1.39e-05	-2.1e-06	-1.62e-05	-3.12e-05	1.2e-06	-9.8e-06	-1.69e-05	-2.79e-05	-2.14e-05	-3.6e-05	5.7e-06	4.2e-06	-2.39e-05	1.9e-06	4.5e-06	-3e-07	-2.52e-05	-3.4e-06	5e-07	-3.52e-05	-3.23e-05	-3.91e-05	9.6e-06	-2.1e-05	5.2e-06	2.18e-05	2.91e-05	-3.8e-06	-1.46e-05	4e-07	-3.7e-06	-2.62e-05	-1.06e-05	-1.82e-05	-2.22e-05	-2.35e-05	-1.05e-05	-1.41e-05	-2.26e-05	-7.4e-06	-2.33e-05	-4e-06	7.2e-06	5.1e-06	-4.6e-06
0.071666	-9e-07	3.3e-06	-2.5e-06	3e-06	-1.62e-05	-4.4e-06	-2.4e-05	-2.29e-05	6.6e-06	-9.5e-06	-1.61e-05	-2.86e-05	-1.46e-05	-3.03e-05	-7e-07	2.3e-06	-1.64e-05	7.8e-06	4.3e-06	1.6e-06	-2.56e-05	-5.8e-06	4.9e-06	-3.39e-05	-3.36e-05	-3.66e-05	1.02e-05	-1.91e-05	3.7e-06	2.46e-05	2.93e-05	3.2e-06	-1.95e-05	1.04e-05	-2e-06	-2.68e-05	-1.3e-05	-2.38e-05	-2.62e-05	-1.83e-05	-6.9e-06	-7.9e-06	-2.13e-05	-8.3e-06	-2.57e-05	-4.6e-06	4.2e-06	1.09e-05	6e-06
0.0733326	-1.9e-06	7e-07	2.2e-06	-2.6e-06	-1.59e-05	-5.9e-06	-2.85e-05	-1.52e-05	8.8e-06	-8.3e-06	-1.63e-05	-2.86e-05	-9e-06	-1.98e-05	-8.9e-06	2.5e-06	-1.27e-05	1.33e-05	7.6e-06	4.4e-06	-2.47e-05	-1.01e-05	8.6e-06	-3.09e-05	-3.55e-05	-3.3e-05	1.08e-05	-1.41e-05	-1e-07	2.37e-05	3.38e-05	1.01e-05	-1.8e-05	1.69e-05	-3e-07	-2.58e-05	-1.77e-05	-2.54e-05	-2.97e-05	-1.11e-05	-6.9e-06	5e-07	-1.15e-05	-1.9e-06	-1.99e-05	-4.4e-06	2.9e-06	1.65e-05	1.34e-05
0.0749993	-5.4e-06	-5.9e-06	5.8e-06	-9.9e-06	-1.3e-05	-1.16e-05	-2.64e-05	-1.01e-05	5.8e-06	-1.3e-05	-1.53e-05	-3.01e-05	-7e-06	-1.49e-05	-1.77e-05	1e-06	-7.7e-06	1.68e-05	9.4e-06	6.5e-06	-2.11e-05	-1.24e-05	1.04e-05	-2.9e-05	-3.69e-05	-3.19e-05	3.9e-06	-1.39e-05	-8.8e-06	2.14e-05	3.8e-05	1.28e-05	-2.35e-05	1.98e-05	-4.7e-06	-2.88e-05	-2.11e-05	-2.01e-05	-3.32e-05	-4e-06	-7.5e-06	4.3e-06	-6.4e-06	6.4e-06	-1.53e-05	-6.9e-06	1.1e-06	1.71e-05	1.11e-05
0.0766659	-1.09e-05	-8.5e-06	5.2e-06	-1.2e-05	-1.01e-05	-1.45e-05	-2.34e-05	-1.11e-05	2.9e-06	-1.63e-05	-1.54e-05	-2.77e-05	-1.08e-05	-1.34e-05	-2.16e-05	-1.9e-06	-3.5e-06	1.7e-05	9.9e-06	3.4e-06	-1.83e-05	-1.42e-05	1.34e-05	-2.61e-05	-3.49e-05	-3.15e-05	-4.3e-06	-8.4e-06	-1.41e-05	1.86e-05	4.11e-05	1.23e-05	-2.58e-05	2.25e-05	-1.15e-05	-2.5e-05	-3.16e-05	-9.5e-06	-3.32e-05	-4.1e-06	-1.06e-05	3.2e-06	-3.3e-06	1.25e-05	-1.59e-05	-6.7e-06	2e-07	2.11e-05	8.9e-06
0.0783326	-1.52e-05	-8.4e-06	3.2e-06	-8.4e-06	-5e-06	-1.48e-05	-1.69e-05	-1.37e-05	-3.2e-06	-1.8e-05	-1.75e-05	-2.68e-05	-1.56e-05	-1.38e-05	-2.11e-05	-8.6e-06	-5.5e-06	1.53e-05	8.8e-06	-2.3e-06	-1.53e-05	-1.07e-05	1.35e-05	-2.01e-05	-3.25e-05	-2.87e-05	-1.31e-05	-6e-06	-1.44e-05	1.45e-05	4.16e-05	1.2e-05	-2.79e-05	1.64e-05	-1.9e-05	-2.56e-05	-4.03e-05	-4.2e-06	-3.05e-05	-7e-07	-1.38e-05	6e-07	0	1.55e-05	-1.9e-05	-7.9e-06	2.9e-06	1.87e-05	3.1e-06
0.0799992	-1.88e-05	-2.6e-06	1.1e-06	-4.3e-06	-9e-07	-1.45e-05	-8.5e-06	-1.93e-05	-6.8e-06	-1.58e-05	-1.46e-05	-2.65e-05	-1.8e-05	-1.39e-05	-1.56e-05	-6.6e-06	-8.5e-06	1e-05	4.2e-06	-4.2e-06	-7.3e-06	-1.02e-05	1e-05	-1.32e-05	-2.98e-05	-2.41e-05	-2.2e-05	-3.2e-06	-1.59e-05	1.09e-05	4.12e-05	6e-06	-3.31e-05	1.22e-05	-1.86e-05	-2.21e-05	-4.12e-05	5.9e-06	-2.5e-05	-8e-07	-1.46e-05	-3e-06	3.7e-06	2.3e-05	-2.05e-05	-4e-06	4.4e-06	1.4e-05	-3.8e-06
0.0816659	-2.12e-05	3.8e-06	5e-07	4.6e-06	1.8e-06	-1.21e-05	-1.2e-06	-2.69e-05	-2.6e-06	-1.15e-05	-1.01e-05	-2.76e-05	-2e-05	-1.79e-05	-8.2e-06	-5.1e-06	-9e-06	9e-06	-1.7e-06	-3.4e-06	-4.1e-06	-4.8e-06	1.3e-06	-1.07e-05	-2.48e-05	-1.97e-05	-2.85e-05	-1.1e-06	-9e-06	8.8e-06	3.63e-05	1e-07	-4.04e-05	1.05e-05	-1.95e-05	-2.07e-05	-3.53e-05	1.24e-05	-1.66e-05	-6.1e-06	-1.37e-05	-1.07e-05	-2.3e-06	2.36e-05	-2.52e-05	-5.8e-06	6.9e-06	9.6e-06	-6.7e-06
0.0833325	-2.34e-05	1.01e-05	5e-07	1.47e-05	4.7e-06	-6.3e-06	2.3e-06	-3.35e-05	5.5e-06	-2.5e-06	-4.4e-06	-2.19e-05	-2.12e-05	-1.71e-05	1.2e-06	2.2e-06	-8.9e-06	1.04e-05	-6.9e-06	2e-07	-1.6e-06	1e-06	-1.1e-06	-1.12e-05	-2.28e-05	-1.76e-05	-3.04e-05	3.5e-06	5e-07	1e-05	3.33e-05	-7.6e-06	-4.18e-05	1.01e-05	-1.75e-05	-1.67e-05	-2.99e-05	1.42e-05	-7.6e-06	-1.38e-05	-1.22e-05	-1.74e-05	-2.3e-06	1.87e-05	-2.63e-05	-2.6e-06	1.02e-05	8.8e-06	5e-07
0.0849992	-1.97e-05	1.54e-05	3e-06	2.13e-05	9.9e-06	-9e-07	3.1e-06	-4.08e-05	9.5e-06	3.7e-06	4e-07	-1.78e-05	-1.52e-05	-1.28e-05	9.9e-06	7e-06	-1.48e-05	1.03e-05	-9.8e-06	5.8e-06	2.9e-06	6.6e-06	-1.9e-06	-1.25e-05	-2.28e-05	-1.39e-05	-2.95e-05	3.6e-06	7.1e-06	1.16e-05	3.14e-05	-1.48e-05	-4.49e-05	8.4e-06	-1.66e-05	-1.85e-05	-2.09e-05	1.35e-05	-1.2e-06	-1.65e-05	-1.03e-05	-2.21e-05	-9e-07	1.91e-05	-2.11e-05	-1.3e-06	7.9e-06	4.2e-06	7.2e-06
0.0866658	-1.5e-05	1.79e-05	6.4e-06	2.38e-05	1.19e-05	-2e-07	3.3e-06	-4.38e-05	1.78e-05	6.8e-06	7.7e-06	-1.53e-05	-1.05e-05	-1.18e-05	1.56e-05	1.35e-05	-2.07e-05	1.04e-05	-1.18e-05	1.29e-05	5.1e-06	7.9e-06	-4.6e-06	-1.58e-05	-2.07e-05	-1.02e-05	-2.85e-05	8.8e-06	1.06e-05	1.54e-05	2.82e-05	-2.1e-05	-4.38e-05	1.63e-05	-1.51e-05	-1.73e-05	-1.17e-05	1.42e-05	7.8e-06	-2.47e-05	-1.07e-05	-2.35e-05	1.7e-06	1.57e-05	-1.76e-05	7e-07	7.3e-06	4e-06	1.29e-05
0.0883325	-9.9e-06	1.76e-05	1.08e-05	2.64e-05	1.64e-05	-1e-07	4.2e-06	-4.61e-05	2.01e-05	3.1e-06	1.25e-05	-1.36e-05	-5.5e-06	-1.22e-05	2.01e-05	1.76e-05	-2.68e-05	1.31e-05	-7.5e-06	1.4e-05	-7e-07	8.9e-06	-2.3e-06	-2.11e-05	-1.91e-05	-7.2e-06	-2.63e-05	1.08e-05	1.25e-05	1.66e-05	2.53e-05	-2.16e-05	-3.76e-05	2.21e-05	-1.93e-05	-2e-05	-8.3e-06	9.9e-06	1.4e-05	-2.92e-05	-1.03e-05	-2.68e-05	6e-07	7.6e-06	-1.52e-05	2.4e-06	9.7e-06	3.4e-06	1.52e-05
0.0899991	-2.7e-06	1.76e-05	1.15e-05	2.56e-05	1.9e-05	-5.1e-06	3e-07	-4.8e-05	1.59e-05	-2.2e-06	1.54e-05	-1.4e-05	-1.1e-06	-8.6e-06	2.64e-05	2.2e-05	-3.05e-05	1.13e-05	-4.8e-06	1.28e-05	-2.9e-06	6.5e-06	6.4e-06	-2.11e-05	-1.78e-05	-5.7e-06	-2.49e-05	1.26e-05	9.1e-06	1.71e-05	2.45e-05	-1.82e-05	-3.11e-05	2.37e-05	-2.13e-05	-2.32e-05	-9.1e-06	9.2e-06	1.74e-05	-2.56e-05	-4.8e-06	-2.57e-05	5.3e-06	2.1e-06	-1.19e-05	1.12e-05	1.16e-05	2.4e-06	1.66e-05
0.0916658	6.9e-06	1.91e-05	1.37e-05	2.58e-05	1.84e-05	-1.25e-05	-2.4e-06	-4.63e-05	1.13e-05	-9.1e-06	1.45e-05	-1.88e-05	5.6e-06	-3.6e-06	3.1e-05	2e-05	-3.61e-05	9e-06	-2e-07	6e-06	-4e-06	2.2e-06	1.06e-05	-1.75e-05	-1.45e-05	-1.6e-06	-2.25e-05	1.14e-05	5.2e-06	1.69e-05	2.14e-05	-8.1e-06	-2.22e-05	2.31e-05	-2.01e-05	-2.36e-05	-9.6e-06	8.8e-06	1.72e-05	-2.07e-05	-2.3e-06	-2.68e-05	7.9e-06	2.1e-06	-1.07e-05	1.42e-05	1.22e-05	-1e-07	1.28e-05
0.0933324	1.28e-05	1.9e-05	1.43e-05	2.56e-05	1.53e-05	-2.17e-05	-2.2e-06	-3.72e-05	9.4e-06	-1.47e-05	1.28e-05	-2.39e-05	5.4e-06	6e-07	3.2e-05	2.12e-05	-3.73e-05	8.8e-06	2.3e-06	1.7e-06	-4e-06	-1.7e-06	1.21e-05	-1.35e-05	-1.25e-05	-2.1e-06	-2.03e-05	9.9e-06	2.6e-06	1.48e-05	1.67e-05	3.4e-06	-1.11e-05	2.66e-05	-1.66e-05	-2.08e-05	-6.2e-06	7.7e-06	2.1e-05	-1.69e-05	4.1e-06	-2.29e-05	1.36e-05	-2e-06	-1.23e-05	1.77e-05	2.09e-05	7e-07	9.1e-06
0.0949991	1.74e-05	2.18e-05	1.34e-05	2.53e-05	1.58e-05	-2.49e-05	-5.3e-06	-3.27e-05	5.2e-06	-1.8e-05	1.08e-05	-2.59e-05	7e-06	9.1e-06	3.37e-05	2.18e-05	-3.23e-05	9.5e-06	6.6e-06	-8e-07	-3.1e-06	-4.9e-06	1.5e-05	-5.5e-06	-1.18e-05	-4.8e-06	-1.56e-05	3.7e-06	5e-07	1.29e-05	1.72e-05	1.43e-05	0	2.4e-05	-1.35e-05	-1.6e-05	-4e-06	8.1e-06	2e-05	-7.1e-06	1.06e-05	-1.86e-05	1.92e-05	-2.7e-06	-8.4e-06	2.13e-05	2.51e-05	1.4e-06	8.4e-06
0.0966657	2.16e-05	2.25e-05	1.38e-05	2.58e-05	1.32e-05	-2.91e-05	-1.15e-05	-2.63e-05	7.3e-06	-1.57e-05	7e-06	-2.37e-05	6e-06	1.46e-05	3.27e-05	2.04e-05	-2.66e-05	1.07e-05	9.4e-06	2.8e-06	1.5e-06	-5.8e-06	1.49e-05	1.6e-06	-8.6e-06	-1.06e-05	-8.7e-06	-1.5e-06	4.2e-06	1.01e-05	1.84e-05	2.15e-05	8.7e-06	2.22e-05	-6.7e-06	-9.1e-06	-1.6e-06	1.2e-05	1.98e-05	3.3e-06	1.35e-05	-1.06e-05	2.89e-05	-1.2e-06	-3.3e-06	1.95e-05	2.69e-05	7.4e-06	1.09e-05
0.0983324	2.42e-05	2.37e-05	1.63e-05	2.84e-05	1.58e-05	-2.65e-05	-1.12e-05	-1.92e-05	1.2e-05	-1.28e-05	4.7e-06	-2.05e-05	6.9e-06	1.41e-05	2.54e-05	1.9e-05	-2.49e-05	1.07e-05	1.41e-05	8.2e-06	3.4e-06	-5.4e-06	1.12e-05	3.5e-06	-6.2e-06	-1.35e-05	2e-07	-7.4e-06	6.1e-06	5e-06	1.8e-05	2.53e-05	1.68e-05	2.28e-05	5e-07	-2.1e-06	3.1e-06	1.19e-05	1.9e-05	1.08e-05	8e-06	-4.7e-06	3.4e-05	1.7e-06	2.9e-06	1.44e-05	2.54e-05	1.2e-05	1.13e-05
0.099999	2.61e-05	2.5e-05	1.94e-05	2.88e-05	1.85e-05	-2e-05	-9.1e-06	-1.47e-05	1.81e-05	-5.7e-06	8.7e-06	-1.78e-05	8.8e-06	7.4e-06	1.9e-05	2.03e-05	-2.32e-05	1.23e-05	1.83e-05	1.88e-05	7.1e-06	3e-07	7.1e-06	6.9e-06	-3e-07	-1.5e-05	8.8e-06	-8.1e-06	1.01e-05	-5e-07	2.35e-05	2.59e-05	2.17e-05	2.73e-05	6.1e-06	3.2e-06	7.3e-06	1.34e-05	2.01e-05	1.69e-05	8.2e-06	5.3e-06	3.63e-05	2.8e-06	9.1e-06	1.31e-05	2.58e-05	1.86e-05	1.14e-05
0.101666	2.83e-05	2.68e-05	2.38e-05	2.93e-05	2.22e-05	-9.8e-06	-1.09e-05	-1.51e-05	2.45e-05	2.4e-06	1.38e-05	-1.23e-05	1.43e-05	-1e-06	1.4e-05	2e-05	-1.94e-05	1.36e-05	2.46e-05	2.56e-05	8.4e-06	2.2e-06	4.5e-06	9.3e-06	5.6e-06	-1.53e-05	1.57e-05	-5.1e-06	1.61e-05	2e-07	3.16e-05	2.48e-05	2.28e-05	2.73e-05	1.17e-05	9.2e-06	5.3e-06	1.97e-05	1.75e-05	2.24e-05	5.1e-06	9.5e-06	3.47e-05	7.9e-06	1.44e-05	1.64e-05	2.22e-05	2.51e-05	1.4e-05
0.103332	2.81e-05	2.6e-05	3e-05	3.22e-05	2.16e-05	-8e-07	-5.9e-06	-1.37e-05	2.9e-05	1.09e-05	1.77e-05	-8.7e-06	1.76e-05	-1.07e-05	6.4e-06	1.63e-05	-1.98e-05	1.58e-05	2.74e-05	2.96e-05	8.7e-06	7.4e-06	3.1e-06	4.2e-06	1.41e-05	-1.26e-05	2.19e-05	0	1.96e-05	1.4e-06	3.79e-05	2.47e-05	2.12e-05	2.75e-05	1.98e-05	1.31e-05	3e-06	2.14e-05	1.52e-05	2.29e-05	3.8e-06	1.12e-05	2.69e-05	1.4e-05	1.45e-05	1.92e-05	2.07e-05	2.9e-05	1.22e-05
0.104999	3.1e-05	2.89e-05	3.44e-05	3.61e-05	2.12e-05	1.13e-05	2.1e-06	-1.19e-05	2.77e-05	1.81e-05	2.39e-05	-8.8e-06	2.18e-05	-1.61e-05	-6e-07	1.23e-05	-1.76e-05	1.74e-05	2.82e-05	2.91e-05	1.01e-05	1.28e-05	5.2e-06	1.2e-06	1.96e-05	-7.4e-06	2.66e-05	6e-06	2e-05	6e-06	4.67e-05	2.85e-05	1.74e-05	2.86e-05	2.65e-05	1.59e-05	3.5e-06	1.95e-05	1.44e-05	2.24e-05	5.8e-06	9.6e-06	1.88e-05	1.87e-05	1.35e-05	2.45e-05	1.7e-05	2.76e-05	8.9e-06
0.106666	3.29e-05	2.77e-05	3.44e-05	3.46e-05	1.81e-05	2.22e-05	7.7e-06	-9.3e-06	2.46e-05	2.28e-05	2.67e-05	-2.1e-06	2.66e-05	-1.61e-05	-9e-07	1e-05	-1.16e-05	2.19e-05	3.09e-05	2.63e-05	1.35e-05	1.54e-05	9.7e-06	4.5e-06	2.17e-05	-6.8e-06	2.92e-05	1.36e-05	2.44e-05	1.32e-05	5.46e-05	3.48e-05	1.34e-05	3e-05	3.12e-05	1.84e-05	2.9e-06	2.09e-05	1.17e-05	1.87e-05	1e-05	6.6e-06	1.38e-05	2.4e-05	1.12e-05	2.71e-05	1.62e-05	2.69e-05	6.8e-06
0.108332	3.22e-05	2.66e-05	3.09e-05	3.46e-05	1.42e-05	3.19e-05	1.24e-05	-8e-06	2.27e-05	2.32e-05	2.39e-05	1.7e-06	2.84e-05	-9.7e-06	5e-07	4.6e-06	-2e-06	2.39e-05	3.37e-05	2.03e-05	1.35e-05	1.54e-05	1.85e-05	3.3e-06	2.14e-05	-6.8e-06	2.77e-05	2.11e-05	3.04e-05	2.06e-05	5.42e-05	4.14e-05	1.01e-05	2.92e-05	3.37e-05	2.12e-05	2.3e-06	1.99e-05	1.2e-05	1.68e-05	9e-06	-5e-07	1.4e-05	2.81e-05	9.8e-06	2.85e-05	1.82e-05	2.52e-05	7.7e-06
0.109999	3.16e-05	2.69e-05	2.68e-05	3.44e-05	9.4e-06	3.59e-05	2.3e-05	-9e-06	1.8e-05	2.06e-05	1.9e-05	2.3e-06	2.74e-05	-4.7e-06	4.7e-06	-2.4e-06	5.6e-06	2.55e-05	3.44e-05	1.65e-05	1.48e-05	2.15e-05	2.39e-05	4.3e-06	2.13e-05	-6.2e-06	2.49e-05	2.35e-05	3.29e-05	2.2e-05	5.7e-05	4.62e-05	1e-05	2.72e-05	3.25e-05	1.97e-05	1.7e-06	1.33e-05	1.35e-05	1.38e-05	7.5e-06	-5.9e-06	1.5e-05	2.84e-05	6.3e-06	1.98e-05	1.61e-05	2.38e-05	4e-06
0.111666	3.72e-05	3e-05	2.23e-05	3.5e-05	6e-06	3.87e-05	2.6e-05	-8.8e-06	1.57e-05	1.68e-05	1.83e-05	3.5e-06	2.74e-05	1.6e-06	8.6e-06	-1.8e-06	1.38e-05	3.04e-05	3.62e-05	1.67e-05	1.9e-05	2.23e-05	2.97e-05	1.08e-05	1.66e-05	-8.2e-06	1.94e-05	2.47e-05	3.89e-05	2.07e-05	5.65e-05	5.07e-05	1.05e-05	2.68e-05	3.23e-05	1.53e-05	1.5e-06	1.45e-05	1.92e-05	1.51e-05	8e-06	-8.4e-06	2.28e-05	2.83e-05	5.3e-06	8.8e-06	1.8e-05	2.43e-05	7.1e-06
0.113332	3.57e-05	3e-05	1.68e-05	3.39e-05	7e-06	3.61e-05	2.44e-05	-9.7e-06	1.6e-05	1.01e-05	1.29e-05	3.2e-06	2.67e-05	5.4e-06	1.27e-05	3.2e-06	1.84e-05	3.29e-05	3.75e-05	1.72e-05	2.25e-05	2.17e-05	3.23e-05	1.6e-05	1.36e-05	-9.1e-06	1.16e-05	2.69e-05	4.37e-05	1.79e-05	5.19e-05	5.05e-05	1.09e-05	2.47e-05	2.74e-05	7.9e-06	-4e-07	1.89e-05	2.43e-05	1.16e-05	8e-06	-9.7e-06	2.61e-05	2.93e-05	2.8e-06	3.2e-06	2.42e-05	2.42e-05	1.06e-05
0.114999	3.32e-05	3.35e-05	1.43e-05	3.89e-05	7e-06	2.77e-05	2.13e-05	-1.27e-05	1.65e-05	6.5e-06	1.35e-05	-6.1e-06	2.17e-05	8.4e-06	1.16e-05	5.3e-06	2e-05	3.42e-05	3.51e-05	1.99e-05	2.39e-05	2.48e-05	3.48e-05	1.53e-05	1.18e-05	-6.6e-06	3.1e-06	2.51e-05	4.66e-05	1.43e-05	5.29e-05	4.54e-05	1.24e-05	2.46e-05	2.43e-05	3.2e-06	-1.3e-06	1.9e-05	2.97e-05	9.5e-06	1.14e-05	-1.16e-05	2.82e-05	2.36e-05	-2e-07	1e-06	2.94e-05	2.65e-05	1.47e-05
0.116666	3.47e-05	3.77e-05	1.45e-05	4.29e-05	1.32e-05	1.72e-05	1.66e-05	-1.51e-05	1.04e-05	1.1e-06	1.64e-05	-8e-06	1.53e-05	7.2e-06	6.4e-06	1.4e-05	1.89e-05	3.46e-05	2.81e-05	2.82e-05	2.52e-05	2.71e-05	3.12e-05	1.81e-05	6e-06	-6.8e-06	1e-07	2.09e-05	4.19e-05	1.37e-05	5.7e-05	4.22e-05	1.39e-05	2.58e-05	2.67e-05	-4.7e-06	1.1e-06	2.08e-05	3.28e-05	9.3e-06	1.71e-05	-8.5e-06	2.86e-05	1.89e-05	-1e-07	-1.8e-06	2.95e-05	2.61e-05	1.64e-05
0.118332	3.51e-05	4.14e-05	1.48e-05	4.51e-05	2.1e-05	1.25e-05	6.2e-06	-1.27e-05	7.4e-06	-1.6e-06	2.49e-05	-9.6e-06	1.13e-05	7.2e-06	1.3e-06	2.47e-05	2.18e-05	3.46e-05	2.07e-05	3.52e-05	2.6e-05	2.62e-05	3.25e-05	1.93e-05	2.7e-06	-6.2e-06	-2.1e-06	2.01e-05	3.71e-05	1.85e-05	5.28e-05	3.94e-05	1.09e-05	2.85e-05	3.43e-05	-1.03e-05	3.1e-06	2.43e-05	3.46e-05	1.21e-05	2.29e-05	-2.5e-06	2.8e-05	1.58e-05	5.1e-06	5.1e-06	3.36e-05	2.29e-05	2.2e-05
0.119999	3e-05	4.07e-05	1.57e-05	4.31e-05	3.04e-05	7.8e-06	-2.7e-06	-1.16e-05	4.5e-06	-2.1e-06	2.93e-05	-1.14e-05	1.03e-05	7.1e-06	-1e-07	3.09e-05	2.39e-05	2.91e-05	1.33e-05	3.77e-05	2.46e-05	2.73e-05	3.11e-05	1.94e-05	8e-07	-5.8e-06	-3.2e-06	1.79e-05	2.93e-05	2.36e-05	5.11e-05	3.36e-05	1.18e-05	3.05e-05	3.65e-05	-1.16e-05	4.5e-06	2.1e-05	3.32e-05	1.19e-05	2.1e-05	-1e-07	2.74e-05	1.23e-05	7.7e-06	1.38e-05	3.45e-05	1.73e-05	2.11e-05
0.121665	3.18e-05	3.98e-05	1.64e-05	4.03e-05	3.26e-05	6.8e-06	-7.6e-06	-1.54e-05	2.2e-06	1e-07	3.65e-05	-1.1e-05	1.04e-05	5.6e-06	2.6e-06	3.51e-05	2.52e-05	2.63e-05	7.6e-06	4.01e-05	2.06e-05	2.58e-05	2.92e-05	1.83e-05	-3.5e-06	-6.4e-06	-1.1e-06	1.63e-05	2.35e-05	2.99e-05	5.24e-05	2.89e-05	1.92e-05	3.11e-05	4.49e-05	-5.9e-06	7.8e-06	1.74e-05	3.03e-05	1.55e-05	1.73e-05	3.1e-06	2.9e-05	7.7e-06	1.14e-05	1.6e-05	3.4e-05	1.63e-05	2.11e-05
0.123332	3.42e-05	3.94e-05	1.64e-05	3.5e-05	3.51e-05	9e-06	-1.22e-05	-1.89e-05	-1e-07	1.3e-06	3.76e-05	-9.6e-06	1.42e-05	1.1e-06	1.03e-05	3.98e-05	2.8e-05	2.35e-05	1.1e-06	3.93e-05	1.63e-05	2.09e-05	2.46e-05	2.01e-05	-6.4e-06	-1.07e-05	6e-07	1.84e-05	1.72e-05	3.46e-05	4.81e-05	2.48e-05	2.03e-05	2.7e-05	4.97e-05	0	4.4e-06	1.69e-05	3.11e-05	2.25e-05	1.25e-05	9e-06	2.85e-05	9.5e-06	1.53e-05	1.76e-05	3.15e-05	1.13e-05	2.11e-05
0.124999	3.33e-05	3.62e-05	1.65e-05	3.13e-05	3.07e-05	1.25e-05	-1.87e-05	-2.02e-05	5.4e-06	4.2e-06	3.73e-05	-1.33e-05	2.08e-05	-4.4e-06	2.26e-05	3.62e-05	2.98e-05	2.36e-05	8e-07	3.19e-05	1.57e-05	1.76e-05	2.32e-05	2.16e-05	-3.7e-06	-1.36e-05	-4e-07	2.01e-05	1.65e-05	3.32e-05	4.2e-05	1.47e-05	2.22e-05	2.14e-05	4.45e-05	8.7e-06	-3.1e-06	1.82e-05	3.14e-05	2.61e-05	8.5e-06	9.4e-06	2.56e-05	1.32e-05	1.58e-05	2.12e-05	3.14e-05	9.1e-06	2.32e-05
0.126665	3.41e-05	3.16e-05	1.28e-05	3.46e-05	2.45e-05	1.28e-05	-1.8e-05	-2.35e-05	1.15e-05	5.5e-06	3.11e-05	-1.51e-05	2.93e-05	-4.5e-06	3.16e-05	3.38e-05	2.41e-05	2.18e-05	1.6e-06	2.41e-05	1.48e-05	1.3e-05	1.93e-05	2.22e-05	-2.5e-06	-1.94e-05	3.6e-06	2.01e-05	1.4e-05	2.43e-05	4.3e-05	6e-06	2.64e-05	1.81e-05	3.38e-05	1.61e-05	-5.6e-06	1.69e-05	3.16e-05	2.33e-05	4.3e-06	3.4e-06	1.97e-05	1.45e-05	1.05e-05	1.83e-05	2.97e-05	1.15e-05	2.69e-05
0.128332	3.59e-05	3.02e-05	7.8e-06	3.94e-05	1.84e-05	1.22e-05	-1.45e-05	-2.44e-05	1.79e-05	4.8e-06	2.33e-05	-1.63e-05	3.49e-05	-7.2e-06	3.81e-05	3.14e-05	1.78e-05	2.23e-05	3e-06	1.75e-05	1.21e-05	9.4e-06	1.69e-05	2.43e-05	-8e-07	-2.38e-05	7.8e-06	2.22e-05	1.23e-05	1.87e-05	4.3e-05	2e-07	2.63e-05	1.52e-05	2.72e-05	2.43e-05	-4.8e-06	1.84e-05	2.97e-05	2.02e-05	5.5e-06	-9e-07	7.9e-06	1.51e-05	1.07e-05	1.77e-05	2.63e-05	1.8e-05	3.09e-05
0.129999	3.27e-05	3.03e-05	4.8e-06	4.44e-05	1.63e-05	1.16e-05	-1.45e-05	-1.85e-05	2.51e-05	5.1e-06	1.55e-05	-1.77e-05	3.82e-05	-7.3e-06	4e-05	2.79e-05	1.53e-05	2.27e-05	3.3e-06	1.46e-05	1.3e-05	1.1e-05	1.28e-05	2.64e-05	1.1e-06	-3.07e-05	9.3e-06	1.99e-05	1.02e-05	1.21e-05	4.12e-05	-3.8e-06	1.72e-05	1.45e-05	1.61e-05	2.72e-05	-6.2e-06	1.87e-05	2.75e-05	1.64e-05	8e-06	-8.4e-06	-3.3e-06	1.84e-05	1.19e-05	2.28e-05	2.06e-05	2.03e-05	3.28e-05
0.131665	3.2e-05	2.93e-05	4.2e-06	4.71e-05	1.56e-05	1.51e-05	-1.57e-05	-1.21e-05	3.54e-05	3.5e-06	8.9e-06	-1.39e-05	3.84e-05	-6.8e-06	3.86e-05	2.57e-05	1.08e-05	2.31e-05	4.6e-06	1.39e-05	1.78e-05	1.63e-05	1.13e-05	2.91e-05	3.1e-06	-3.31e-05	1.22e-05	1.69e-05	8.8e-06	9.7e-06	4.26e-05	-7.7e-06	1.94e-05	1.66e-05	8.4e-06	2.89e-05	2.8e-06	2.05e-05	2.01e-05	8.3e-06	7.5e-06	-1.43e-05	-1.15e-05	1.81e-05	1e-05	2.77e-05	1.75e-05	2.68e-05	3.39e-05
0.133332	3.17e-05	2.94e-05	1.9e-06	4.87e-05	1.63e-05	1.82e-05	-1.13e-05	-8.6e-06	3.97e-05	4.6e-06	2.4e-06	-9.2e-06	3.58e-05	-7e-07	3.16e-05	2.79e-05	8.5e-06	2.29e-05	1.7e-06	1.63e-05	1.68e-05	1.61e-05	1e-05	2.87e-05	2.5e-06	-3.27e-05	1.54e-05	1.43e-05	7.7e-06	8.3e-06	4.88e-05	-9.9e-06	1.95e-05	2.15e-05	1e-05	3.03e-05	1.29e-05	1.89e-05	9.5e-06	9e-07	5e-06	-1.75e-05	-2.03e-05	1.53e-05	7.7e-06	3.06e-05	1.29e-05	3.57e-05	3.19e-05
0.134999	3.11e-05	3.03e-05	6.4e-06	4.43e-05	1.84e-05	2.36e-05	-1.35e-05	-4.9e-06	4.13e-05	5.1e-06	1.5e-06	-5.7e-06	2.79e-05	3e-07	2.51e-05	2.93e-05	1.19e-05	2.6e-05	-8e-07	1.96e-05	1.76e-05	2.14e-05	1.07e-05	2.84e-05	1.5e-06	-2.91e-05	1.33e-05	1.06e-05	1.36e-05	1.19e-05	5.42e-05	-1.14e-05	2.09e-05	2.65e-05	1.51e-05	3.44e-05	1.86e-05	2.33e-05	6e-07	2e-07	2.1e-06	-1.62e-05	-2.35e-05	1.23e-05	1.15e-05	3.45e-05	1.28e-05	4.01e-05	2.56e-05
0.136665	3.02e-05	2.98e-05	1.25e-05	4.19e-05	1.81e-05	3.18e-05	-1.72e-05	-3.1e-06	3.94e-05	5.7e-06	4.4e-06	-1.6e-06	2.11e-05	4.8e-06	2.05e-05	3.28e-05	1.43e-05	2.55e-05	-2.2e-06	2.48e-05	1.99e-05	2.89e-05	1.04e-05	2.57e-05	2.8e-06	-2.42e-05	7.9e-06	5e-06	2.28e-05	9e-06	6.01e-05	-1.78e-05	2.39e-05	3.13e-05	2e-05	3.69e-05	2.18e-05	2.47e-05	-5.1e-06	4e-07	-1.3e-06	-1.58e-05	-2.13e-05	8.4e-06	1.11e-05	3.49e-05	1.65e-05	4.1e-05	2.37e-05
0.138332	3.22e-05	2.59e-05	1.98e-05	4.04e-05	1.68e-05	3.77e-05	-1.48e-05	-7.4e-06	3.76e-05	5.4e-06	8.1e-06	4.2e-06	1.65e-05	8.4e-06	1.88e-05	3.26e-05	1.56e-05	2.57e-05	-2.3e-06	2.65e-05	2.21e-05	3.36e-05	1.16e-05	2.74e-05	5.8e-06	-1.55e-05	4.6e-06	4e-06	3.06e-05	8.8e-06	6.69e-05	-2.36e-05	3.09e-05	3.54e-05	2.97e-05	4.17e-05	2.57e-05	2.98e-05	-1.21e-05	4.8e-06	-6.8e-06	-9.5e-06	-1.63e-05	3e-06	1.08e-05	2.95e-05	2.16e-05	4.53e-05	2.39e-05
0.139999	3.24e-05	2.19e-05	2.59e-05	4.28e-05	1.68e-05	3.72e-05	-9.5e-06	-1.1e-05	3.17e-05	7.5e-06	1.63e-05	4e-06	1.21e-05	1.32e-05	1.97e-05	2.92e-05	1.92e-05	2.6e-05	4e-07	2.94e-05	2.22e-05	3.85e-05	1.3e-05	2.48e-05	7.3e-06	-8.7e-06	9e-07	5.3e-06	3.95e-05	6.4e-06	7.02e-05	-2.68e-05	2.76e-05	3.81e-05	3.94e-05	4.44e-05	2.56e-05	3.09e-05	-1.42e-05	1.04e-05	-1.14e-05	-7.5e-06	-1.36e-05	2e-06	1.63e-05	2.06e-05	2.78e-05	4.53e-05	2.27e-05
0.141665	3.35e-05	1.69e-05	2.95e-05	4.21e-05	1.94e-05	3.89e-05	-7.5e-06	-1.13e-05	2.73e-05	5.9e-06	2.48e-05	3.9e-06	1.31e-05	1.34e-05	2.62e-05	2.84e-05	2.09e-05	2.27e-05	4.8e-06	3.04e-05	2.91e-05	4.89e-05	1.37e-05	2.25e-05	1.09e-05	-3.9e-06	-3.1e-06	4.7e-06	4.91e-05	6.9e-06	6.78e-05	-2.51e-05	2.16e-05	4.04e-05	4.8e-05	4.51e-05	2.51e-05	3.37e-05	-8.6e-06	1.95e-05	-1.31e-05	-3.6e-06	-7.4e-06	2e-07	2.23e-05	1.36e-05	3.43e-05	4.14e-05	2.59e-05
0.143332	3.5e-05	1.04e-05	2.76e-05	4.55e-05	1.83e-05	3.95e-05	-4.1e-06	-1.31e-05	2.32e-05	5.5e-06	2.84e-05	1.8e-06	1.81e-05	1.06e-05	3.44e-05	2.76e-05	1.85e-05	1.86e-05	7e-06	3.02e-05	3.48e-05	5.23e-05	1.16e-05	2.23e-05	1.35e-05	2e-06	-3.4e-06	6.9e-06	5.28e-05	5.2e-06	6.26e-05	-2.26e-05	1.35e-05	3.96e-05	5.17e-05	4.3e-05	2.55e-05	3.05e-05	-5.1e-06	2.33e-05	-1.3e-05	1.1e-06	-3.5e-06	-6e-07	2.6e-05	9.6e-06	3.72e-05	4.04e-05	3e-05
0.144999	3.89e-05	7.4e-06	2.53e-05	4.87e-05	2.03e-05	3.87e-05	1.4e-06	-1.69e-05	2.42e-05	6.7e-06	2.76e-05	-3e-06	2.37e-05	4.5e-06	4.11e-05	2.36e-05	2e-05	2.08e-05	1.02e-05	2.8e-05	4.1e-05	4.9e-05	1.08e-05	2.35e-05	1.3e-05	6.1e-06	2.3e-06	1.1e-05	5.35e-05	1.33e-05	6.01e-05	-1.22e-05	3.4e-06	4.11e-05	5.34e-05	3.92e-05	2.63e-05	3.21e-05	4e-07	2.89e-05	-9.6e-06	9e-06	6e-07	1.8e-06	2.91e-05	6.2e-06	3.77e-05	4.09e-05	3.12e-05
0.146665	3.96e-05	1.37e-05	1.96e-05	5.25e-05	2.31e-05	3.94e-05	1.3e-06	-1.34e-05	2.4e-05	6.2e-06	2.71e-05	-1.04e-05	2.86e-05	5e-07	4.55e-05	2.71e-05	2e-05	2.18e-05	1.61e-05	2.67e-05	4.37e-05	4.61e-05	1.7e-05	1.91e-05	1.44e-05	8.7e-06	8.9e-06	1.43e-05	5.26e-05	1.83e-05	6.08e-05	-1.4e-06	-6.1e-06	4.41e-05	5.24e-05	3.33e-05	2.7e-05	2.81e-05	1.08e-05	2.9e-05	-1.3e-06	1.53e-05	2.1e-06	2.5e-06	3.26e-05	6.2e-06	3.74e-05	4.01e-05	3.15e-05
0.148332	3.88e-05	2.04e-05	1.13e-05	5.25e-05	2.08e-05	4.29e-05	6e-07	-9.8e-06	2.66e-05	3.1e-06	1.96e-05	-1.15e-05	3.9e-05	-7e-07	4.77e-05	3.56e-05	1.77e-05	2.49e-05	1.9e-05	2.19e-05	4.6e-05	3.83e-05	2.26e-05	2.12e-05	1.85e-05	1.2e-05	1.5e-05	1.44e-05	4.97e-05	2.23e-05	6.41e-05	1.24e-05	-1.11e-05	4.87e-05	5.11e-05	2.87e-05	2.41e-05	2.82e-05	1.93e-05	3.18e-05	9.5e-06	2.36e-05	7.1e-06	-1e-07	3.04e-05	1.24e-05	3.61e-05	4.19e-05	3.54e-05
0.149999	4.18e-05	3.06e-05	7.1e-06	5.69e-05	1.93e-05	4.45e-05	2.4e-06	-9.5e-06	3.03e-05	3.4e-06	1.27e-05	-1.21e-05	4.46e-05	1.5e-06	4.64e-05	3.98e-05	1.51e-05	3.37e-05	2.15e-05	2.05e-05	4.18e-05	2.69e-05	2.9e-05	2.4e-05	2.14e-05	1.65e-05	2.12e-05	1.95e-05	4.31e-05	2.69e-05	6.87e-05	2.11e-05	-1.08e-05	5.06e-05	4.32e-05	2.79e-05	2.47e-05	2.82e-05	2.3e-05	2.99e-05	1.74e-05	3.03e-05	1.29e-05	-1.8e-06	2.48e-05	1.62e-05	3.15e-05	4.21e-05	3.62e-05
0.151665	4.24e-05	4.45e-05	8.3e-06	5.59e-05	2.14e-05	4.73e-05	8.3e-06	-7.5e-06	3.75e-05	2.3e-06	6.1e-06	-1.07e-05	4.69e-05	7.2e-06	4.25e-05	4.26e-05	1.69e-05	4.23e-05	2.71e-05	2.09e-05	3.89e-05	1.68e-05	3.78e-05	2.52e-05	2.67e-05	1.87e-05	2.3e-05	2.45e-05	3.64e-05	3.62e-05	7.16e-05	2.54e-05	-1.08e-05	5.56e-05	4.04e-05	3.09e-05	2.63e-05	3.1e-05	3.01e-05	3.47e-05	2.56e-05	3.43e-05	1.78e-05	2.2e-06	1.97e-05	1.88e-05	2.55e-05	3.91e-05	3.54e-05
0.153332	3.91e-05	5.57e-05	1.11e-05	5.4e-05	2.13e-05	4.89e-05	1.15e-05	-2.3e-06	4.29e-05	3.5e-06	6.2e-06	-5.6e-06	4.88e-05	1.33e-05	4.14e-05	4.92e-05	1.89e-05	4.76e-05	3e-05	2.08e-05	3.84e-05	1.31e-05	4.92e-05	2.56e-05	3.27e-05	2.19e-05	2.26e-05	3.13e-05	2.96e-05	3.6e-05	6.94e-05	2.74e-05	-5.8e-06	5.65e-05	3.86e-05	3.47e-05	2.79e-05	3.13e-05	3.64e-05	3.87e-05	3e-05	3.53e-05	2.29e-05	8.7e-06	1.65e-05	2.25e-05	2.21e-05	3.35e-05	3.63e-05
0.154999	3.8e-05	5.65e-05	1.59e-05	5.31e-05	1.89e-05	5.16e-05	1.68e-05	1e-07	4.66e-05	3.7e-06	5.3e-06	2.9e-06	5e-05	1.61e-05	4.24e-05	4.92e-05	1.8e-05	5.21e-05	2.75e-05	2.27e-05	3.85e-05	9.3e-06	5.02e-05	2.52e-05	3.42e-05	2.51e-05	2.03e-05	3.65e-05	2.6e-05	3.54e-05	5.86e-05	2.61e-05	-1.8e-06	5.24e-05	3.76e-05	4.02e-05	2.85e-05	3.93e-05	4.11e-05	4.62e-05	3.07e-05	3.36e-05	2.75e-05	1.75e-05	1.08e-05	2.64e-05	2.01e-05	2.8e-05	3.79e-05
0.156665	3.9e-05	5.61e-05	2.54e-05	5.37e-05	2.08e-05	5.42e-05	2.24e-05	1e-07	4.8e-05	7.4e-06	1.1e-05	5.5e-06	4.65e-05	1.56e-05	4.44e-05	4.87e-05	2.15e-05	5.52e-05	2.76e-05	2.99e-05	3.88e-05	8.7e-06	5.13e-05	2.18e-05	3.56e-05	2.57e-05	1.97e-05	4.32e-05	2.24e-05	3.83e-05	4.49e-05	2.19e-05	5.4e-06	4.69e-05	3.59e-05	4.66e-05	3.17e-05	4.42e-05	4.54e-05	4.86e-05	3.43e-05	3.45e-05	3.04e-05	2.87e-05	9.2e-06	2.9e-05	1.72e-05	2.32e-05	4.01e-05
0.158332	3.39e-05	5.32e-05	3.36e-05	5.19e-05	1.65e-05	5.41e-05	2.62e-05	1.5e-06	4.91e-05	9.6e-06	1.66e-05	8e-06	4.41e-05	1.11e-05	4.71e-05	4.98e-05	2.69e-05	5.37e-05	2.92e-05	3.55e-05	4.03e-05	1.21e-05	5.1e-05	2e-05	3.3e-05	2.31e-05	1.78e-05	4.39e-05	2.04e-05	3.86e-05	3.73e-05	2.25e-05	1.17e-05	4.29e-05	3.99e-05	4.82e-05	2.96e-05	4.69e-05	5.05e-05	5.39e-05	3.89e-05	3.18e-05	3.04e-05	3.73e-05	9.6e-06	3.42e-05	2.13e-05	2.23e-05	4.19e-05
0.159998	3.26e-05	4.76e-05	3.52e-05	5.23e-05	9.9e-06	5.02e-05	2.78e-05	2.7e-06	4.53e-05	1.53e-05	2.41e-05	1.05e-05	4.69e-05	9.8e-06	5.28e-05	5.1e-05	3.02e-05	5.21e-05	2.94e-05	4.03e-05	3.86e-05	1.79e-05	5.14e-05	1.72e-05	2.56e-05	1.82e-05	1.68e-05	4.59e-05	2.09e-05	3.31e-05	3.49e-05	2.65e-05	2.02e-05	3.94e-05	4.68e-05	4.74e-05	2.94e-05	4.97e-05	5.33e-05	5.42e-05	4e-05	3.01e-05	3.37e-05	3.71e-05	8.5e-06	4.19e-05	2.98e-05	2.45e-05	4.61e-05
0.161665	3.5e-05	4.18e-05	3.39e-05	5.18e-05	4.6e-06	4.56e-05	3.14e-05	2.9e-06	3.95e-05	1.86e-05	2.57e-05	9e-06	5.01e-05	1.29e-05	5.4e-05	5.01e-05	3.2e-05	4.92e-05	2.94e-05	4.94e-05	3.55e-05	2.33e-05	4.75e-05	1.52e-05	2.06e-05	1.15e-05	1.8e-05	4.41e-05	2.39e-05	3.1e-05	3.52e-05	3.13e-05	2.32e-05	3.76e-05	5.26e-05	4.63e-05	2.9e-05	5.49e-05	5.32e-05	5.06e-05	3.84e-05	2.77e-05	3.41e-05	2.78e-05	6.8e-06	4.79e-05	3.59e-05	2.71e-05	4.87e-05
0.163332	3.74e-05	4.02e-05	3.22e-05	4.92e-05	5.1e-06	3.89e-05	3.74e-05	2e-06	3.66e-05	2.72e-05	2.91e-05	5.4e-06	5.61e-05	2.04e-05	5.48e-05	5.24e-05	3.94e-05	4.56e-05	3.31e-05	5.41e-05	3.33e-05	3.07e-05	5.03e-05	1.7e-05	1.49e-05	5.3e-06	1.69e-05	3.95e-05	2.83e-05	3.02e-05	4.29e-05	3.73e-05	3.07e-05	4.47e-05	5.69e-05	4.48e-05	3.21e-05	5.14e-05	5.13e-05	4.49e-05	3.88e-05	2.33e-05	3.47e-05	1.81e-05	7.5e-06	5.22e-05	4.5e-05	2.71e-05	5.19e-05
0.164998	4.05e-05	4.2e-05	2.93e-05	4.79e-05	2.7e-06	3e-05	4.44e-05	1.6e-06	3.42e-05	3.29e-05	2.9e-05	5.4e-06	6.16e-05	2.5e-05	5.5e-05	5.11e-05	4.31e-05	4.09e-05	3.77e-05	5.15e-05	2.91e-05	3.81e-05	5.11e-05	1.66e-05	8.7e-06	1.7e-06	1.47e-05	3.37e-05	3.54e-05	2.18e-05	5.39e-05	3.8e-05	3.31e-05	5.14e-05	6.28e-05	4.09e-05	3.48e-05	4.88e-05	5.16e-05	4.47e-05	3e-05	1.51e-05	3.61e-05	6.6e-06	8.1e-06	5.43e-05	5.23e-05	2.36e-05	5.2e-05
0.166665	4.44e-05	4.69e-05	2.88e-05	5.14e-05	3.2e-06	2.32e-05	4.88e-05	2e-07	3.21e-05	4.02e-05	3.14e-05	7.8e-06	6.81e-05	3.26e-05	5.49e-05	5.12e-05	4.37e-05	4.14e-05	4.18e-05	4.98e-05	3.12e-05	4.36e-05	5.21e-05	1.53e-05	8.6e-06	8e-07	1.84e-05	3.18e-05	4.19e-05	1.76e-05	6.16e-05	3.52e-05	3.48e-05	5.41e-05	6.91e-05	4.08e-05	4.04e-05	5.23e-05	5.1e-05	4.12e-05	2.03e-05	1e-05	3.89e-05	1.3e-06	1.13e-05	5.38e-05	5.65e-05	1.85e-05	5.52e-05
0.168332	4.52e-05	5.02e-05	3.28e-05	5.47e-05	7.8e-06	1.9e-05	5.13e-05	-4.8e-06	3.24e-05	4.51e-05	3.53e-05	1.07e-05	6.97e-05	3.37e-05	5.45e-05	5.21e-05	4.16e-05	4.3e-05	4.69e-05	5e-05	3.59e-05	5e-05	5.09e-05	1.53e-05	1.09e-05	3.2e-06	2.48e-05	2.45e-05	4.99e-05	1.62e-05	6.56e-05	3.32e-05	3.65e-05	5.22e-05	7.08e-05	3.97e-05	4.2e-05	5.87e-05	4.87e-05	3.57e-05	1.2e-05	6.8e-06	3.95e-05	2.8e-06	1.32e-05	4.96e-05	5.72e-05	1.18e-05	5.99e-05
0.169998	4.64e-05	5.12e-05	3.74e-05	5.86e-05	1.2e-05	1.67e-05	5.49e-05	-1.15e-05	3.42e-05	4.71e-05	4.06e-05	1.56e-05	6.79e-05	2.91e-05	5.94e-05	5.16e-05	3.81e-05	4.74e-05	5.43e-05	4.51e-05	3.76e-05	5.28e-05	5.13e-05	1.36e-05	1.23e-05	7.5e-06	2.78e-05	1.85e-05	5.38e-05	1.44e-05	6.85e-05	2.63e-05	4e-05	5.18e-05	7.46e-05	4.42e-05	4.62e-05	6.14e-05	4.72e-05	3.53e-05	7.4e-06	7.4e-06	4.28e-05	1.26e-05	1.51e-05	4.55e-05	5.74e-05	1.06e-05	6.35e-05
0.171665	4.89e-05	5.28e-05	4.1e-05	6.22e-05	1.22e-05	1.82e-05	5.68e-05	-1.75e-05	3.17e-05	4.72e-05	4.51e-05	1.82e-05	6.34e-05	2.16e-05	6.27e-05	5.01e-05	3.05e-05	5.52e-05	6.35e-05	4.26e-05	4.33e-05	5.53e-05	5.14e-05	1.2e-05	1.93e-05	1.37e-05	3.41e-05	1.66e-05	5.38e-05	1.72e-05	6.87e-05	1.98e-05	3.96e-05	4.33e-05	7.99e-05	4.8e-05	4.91e-05	6.78e-05	4.79e-05	3.35e-05	3.7e-06	1.27e-05	4.87e-05	2.25e-05	1.62e-05	4.08e-05	5.12e-05	1.33e-05	6.53e-05
0.173332	4.99e-05	5.09e-05	4.12e-05	6.52e-05	1.6e-05	2.49e-05	5.52e-05	-1.95e-05	2.82e-05	4.75e-05	5.01e-05	2.03e-05	5.85e-05	1.87e-05	6.58e-05	4.94e-05	2.47e-05	6.35e-05	6.8e-05	4.75e-05	5.5e-05	5.68e-05	5.51e-05	1.58e-05	2.18e-05	2.02e-05	4.1e-05	1.54e-05	5.1e-05	2.86e-05	7.08e-05	2.03e-05	4.42e-05	3.76e-05	8.14e-05	5.48e-05	5.37e-05	7.44e-05	4.95e-05	2.82e-05	5.6e-06	1.79e-05	5.1e-05	3.22e-05	1.62e-05	3.59e-05	5.16e-05	1.83e-05	6.75e-05
0.174998	5.39e-05	4.57e-05	4.16e-05	6.35e-05	2.44e-05	3.37e-05	5.83e-05	-2.05e-05	2.47e-05	4.51e-05	5.13e-05	1.98e-05	5.38e-05	1.49e-05	7.33e-05	4.93e-05	2.51e-05	6.62e-05	7.17e-05	5.18e-05	6.2e-05	5.98e-05	5.85e-05	1.97e-05	2.38e-05	2.8e-05	4.29e-05	1.61e-05	4.89e-05	3.65e-05	7.08e-05	2.29e-05	4.94e-05	4e-05	7.89e-05	6.04e-05	5.79e-05	7.66e-05	5.35e-05	2.63e-05	9.3e-06	2.26e-05	5.39e-05	3.96e-05	1.56e-05	3.27e-05	5.03e-05	2.52e-05	6.74e-05
0.176665	5.82e-05	4.56e-05	4.24e-05	6.32e-05	2.98e-05	4.43e-05	6.13e-05	-1.45e-05	2.14e-05	4.17e-05	4.88e-05	2.07e-05	4.88e-05	1.67e-05	7.99e-05	5.05e-05	3.08e-05	6.56e-05	7.37e-05	5.47e-05	6.85e-05	6.18e-05	6.23e-05	2.49e-05	2.81e-05	3.62e-05	4.23e-05	2.13e-05	4.27e-05	4.71e-05	7.1e-05	2.57e-05	5.3e-05	4.63e-05	7.46e-05	6.94e-05	6.55e-05	7.47e-05	6.01e-05	3.3e-05	1.83e-05	2.79e-05	5.61e-05	4.6e-05	1.76e-05	2.95e-05	4.92e-05	3.36e-05	6.65e-05
0.178332	6.15e-05	5.41e-05	4.52e-05	6.27e-05	3.62e-05	5.6e-05	5.93e-05	-6.4e-06	1.73e-05	4.01e-05	4.7e-05	2.03e-05	4.8e-05	2.22e-05	8.15e-05	5.73e-05	3.86e-05	6.48e-05	7.44e-05	6.21e-05	7.81e-05	6.67e-05	6.79e-05	3.45e-05	2.85e-05	4.37e-05	4.06e-05	2.82e-05	4.31e-05	6.03e-05	7.25e-05	3.14e-05	6.31e-05	4.96e-05	6.93e-05	7e-05	6.92e-05	7.41e-05	6.84e-05	3.97e-05	3.05e-05	3.05e-05	5.84e-05	4.93e-05	1.93e-05	3.23e-05	5.07e-05	3.9e-05	6.89e-05
0.179998	6.39e-05	6.25e-05	4.93e-05	6.45e-05	4.07e-05	6.42e-05	5.48e-05	2.7e-06	1.78e-05	3.64e-05	4.42e-05	2.25e-05	4.77e-05	2.71e-05	8.45e-05	6.85e-05	5.14e-05	6.44e-05	7.08e-05	7.57e-05	8.31e-05	6.88e-05	7.08e-05	4.22e-05	2.77e-05	4.88e-05	3.81e-05	3.93e-05	4.8e-05	6.55e-05	8.1e-05	3.87e-05	6.91e-05	5.91e-05	6.59e-05	7.03e-05	7.02e-05	7.57e-05	7.45e-05	5.1e-05	4.09e-05	3.33e-05	5.94e-05	5.41e-05	2.23e-05	3.83e-05	5.85e-05	4.32e-05	7.13e-05
0.181665	6.65e-05	7.05e-05	5.68e-05	6.44e-05	4.34e-05	6.95e-05	5.4e-05	1.3e-05	2.07e-05	3.57e-05	4.65e-05	2.75e-05	5.32e-05	3.25e-05	9.09e-05	8.19e-05	6.17e-05	6.59e-05	7.23e-05	8.44e-05	8.6e-05	7.51e-05	7.15e-05	4.65e-05	3.04e-05	5.31e-05	3.7e-05	5.25e-05	5.49e-05	6.77e-05	8.28e-05	4.66e-05	6.9e-05	6.66e-05	6.72e-05	7.04e-05	7.09e-05	8e-05	7.49e-05	6.39e-05	5.39e-05	4.13e-05	6.49e-05	5.85e-05	2.84e-05	4.32e-05	5.79e-05	5.04e-05	7.33e-05
0.183332	6.69e-05	7.96e-05	6.1e-05	6.61e-05	4.32e-05	7.42e-05	5.26e-05	2.41e-05	2.31e-05	3.6e-05	5.01e-05	3.16e-05	5.95e-05	3.84e-05	9.07e-05	9.01e-05	6.5e-05	6.86e-05	7.36e-05	9.07e-05	8.77e-05	8.09e-05	7.5e-05	5.17e-05	2.95e-05	5.55e-05	3.68e-05	6.07e-05	6.28e-05	7.19e-05	8.68e-05	5.13e-05	6.79e-05	7.06e-05	7.11e-05	7.11e-05	7.21e-05	8.27e-05	7.18e-05	7.38e-05	6.68e-05	4.93e-05	6.9e-05	6.29e-05	3.48e-05	4.81e-05	5.79e-05	5.51e-05	7.36e-05
0.184998	6.99e-05	8.44e-05	6.62e-05	6.66e-05	4.3e-05	7.59e-05	5.3e-05	3.37e-05	2.76e-05	4.04e-05	5.64e-05	3.45e-05	6.95e-05	4.27e-05	9.13e-05	0.0001003	6.46e-05	7.54e-05	7.75e-05	9.57e-05	9.4e-05	8.8e-05	7.95e-05	5.72e-05	2.66e-05	5.75e-05	3.7e-05	6.98e-05	7.62e-05	7.62e-05	9.64e-05	5.6e-05	6.93e-05	7.31e-05	7.88e-05	7.15e-05	7.2e-05	8.74e-05	6.9e-05	8.06e-05	7.43e-05	5.62e-05	7.71e-05	6.47e-05	4.22e-05	5.48e-05	6.3e-05	5.99e-05	7.31e-05
0.186665	7.26e-05	8.19e-05	6.63e-05	6.58e-05	4.07e-05	7.42e-05	5.76e-05	4.6e-05	3.6e-05	4.28e-05	6.35e-05	4.05e-05	7.63e-05	4.5e-05	9.5e-05	0.0001042	6.31e-05	8.15e-05	8e-05	9.7e-05	0.0001015	9.45e-05	8.34e-05	5.77e-05	2.65e-05	5.69e-05	4.23e-05	7.62e-05	8.13e-05	8.05e-05	0.0001056	6.01e-05	6.18e-05	7.95e-05	8.97e-05	8.06e-05	7.41e-05	9.29e-05	6.69e-05	8.24e-05	7.82e-05	6.64e-05	8.07e-05	6.76e-05	4.81e-05	5.59e-05	6.51e-05	6.27e-05	7.12e-05
0.188332	7.62e-05	7.83e-05	6.78e-05	6.43e-05	4.62e-05	7.3e-05	6.46e-05	5.43e-05	4.25e-05	4.71e-05	6.78e-05	4.58e-05	8.65e-05	5.18e-05	9.85e-05	0.0001039	5.69e-05	8.39e-05	8.21e-05	9.01e-05	0.000111	0.0001044	8.82e-05	6.07e-05	2.48e-05	5.58e-05	5.14e-05	7.36e-05	8.44e-05	8.92e-05	0.0001066	6.27e-05	6.12e-05	8.25e-05	9.51e-05	9.04e-05	7.78e-05	9.31e-05	6.49e-05	8.16e-05	8.14e-05	7.37e-05	8.35e-05	6.73e-05	5.08e-05	5.25e-05	6.42e-05	6.69e-05	7.33e-05
0.189998	7.95e-05	7.59e-05	6.84e-05	6.66e-05	5.09e-05	7.09e-05	6.67e-05	5.48e-05	5e-05	4.92e-05	6.55e-05	4.36e-05	9.01e-05	5.48e-05	9.76e-05	0.0001035	5.43e-05	8.77e-05	7.98e-05	8.34e-05	0.0001157	0.0001091	9.47e-05	6.29e-05	2.66e-05	5.48e-05	5.72e-05	6.76e-05	8.56e-05	9.7e-05	0.0001127	6.2e-05	6.55e-05	8.52e-05	9.73e-05	9.72e-05	8.05e-05	9.02e-05	6.66e-05	8.01e-05	8.04e-05	7.74e-05	8.16e-05	7.05e-05	5e-05	5.45e-05	6.84e-05	6.6e-05	7.4e-05
0.191665	8.55e-05	7.48e-05	7.13e-05	6.86e-05	5.19e-05	6.74e-05	6.68e-05	5.45e-05	5.61e-05	5.12e-05	6.45e-05	4.42e-05	9.04e-05	5.63e-05	0.000102	0.0001091	5.83e-05	9.28e-05	7.83e-05	8.04e-05	0.0001245	0.0001122	9.93e-05	6.35e-05	3.08e-05	5.43e-05	6.36e-05	6.47e-05	8.87e-05	0.0001032	0.0001137	6.58e-05	7.12e-05	8.46e-05	9.91e-05	0.000105	8.14e-05	8.83e-05	6.99e-05	8.3e-05	7.89e-05	8.27e-05	7.93e-05	7.3e-05	5.03e-05	5.62e-05	7.45e-05	6.5e-05	8.11e-05
0.193331	8.9e-05	7.67e-05	7.07e-05	7.41e-05	5.54e-05	6.35e-05	6.17e-05	4.99e-05	6.12e-05	4.7e-05	6.36e-05	4.28e-05	8.89e-05	5.69e-05	0.0001024	0.000107	6.29e-05	9.35e-05	7.22e-05	7.85e-05	0.0001231	0.0001117	0.0001006	6.12e-05	3.59e-05	5.47e-05	7.31e-05	5.71e-05	8.47e-05	0.0001016	0.0001054	6.67e-05	7.44e-05	8.74e-05	9.59e-05	0.0001108	8.23e-05	8.64e-05	7.26e-05	8.23e-05	8.04e-05	8.46e-05	7.13e-05	7.6e-05	5.21e-05	5.69e-05	7.58e-05	6.21e-05	8.72e-05
0.194998	9.17e-05	8.13e-05	7.46e-05	8.15e-05	6.1e-05	6.29e-05	5.88e-05	3.91e-05	6.08e-05	4.7e-05	6.17e-05	4.11e-05	8.96e-05	6.26e-05	9.94e-05	0.000107	6.86e-05	9.32e-05	6.77e-05	7.81e-05	0.0001186	0.0001104	9.83e-05	6.22e-05	4.11e-05	6.02e-05	8.12e-05	5.24e-05	8.62e-05	9.62e-05	9.8e-05	7.15e-05	8.33e-05	8.68e-05	8.68e-05	0.0001101	8.28e-05	8.48e-05	7.38e-05	8.5e-05	8.11e-05	8.28e-05	6.64e-05	7.93e-05	5.71e-05	5.94e-05	7.75e-05	6.19e-05	9.08e-05
0.196665	9.34e-05	8.88e-05	7.62e-05	9.02e-05	5.91e-05	6.39e-05	5.56e-05	3.38e-05	6.39e-05	4.62e-05	6.6e-05	4.16e-05	8.73e-05	6.21e-05	9.71e-05	0.0001087	7.62e-05	9.56e-05	6.43e-05	7.76e-05	0.000114	0.0001083	9.5e-05	6.19e-05	4.76e-05	6.71e-05	8.75e-05	5.23e-05	8.75e-05	8.95e-05	9.23e-05	8.03e-05	8.51e-05	8.63e-05	8.12e-05	0.0001105	8.45e-05	8.99e-05	7.79e-05	8.66e-05	8.55e-05	7.95e-05	6.56e-05	8.36e-05	6.74e-05	7.05e-05	8.03e-05	5.95e-05	8.95e-05
0.198331	9.45e-05	9.69e-05	7.84e-05	9.39e-05	5.87e-05	6.77e-05	5.8e-05	3.36e-05	6.83e-05	4.39e-05	7.06e-05	4.87e-05	8.63e-05	6.57e-05	9.73e-05	0.0001097	8.13e-05	9.21e-05	6.17e-05	8.12e-05	0.0001142	0.0001064	9.13e-05	6.09e-05	5.22e-05	7.34e-05	9.45e-05	5.35e-05	8.6e-05	8.49e-05	8.78e-05	9.2e-05	8.6e-05	8.89e-05	7.85e-05	0.0001132	8.7e-05	9.54e-05	8.26e-05	8.83e-05	9.01e-05	7.34e-05	6.9e-05	8.15e-05	7.53e-05	7.69e-05	8.06e-05	5.79e-05	9.25e-05
0.199998	9.5e-05	0.0001035	8.04e-05	9.66e-05	6.03e-05	7.33e-05	6.06e-05	3.28e-05	7.77e-05	4.5e-05	7.25e-05	5.43e-05	8.92e-05	7.31e-05	9.52e-05	0.0001078	8.23e-05	9.01e-05	5.98e-05	8.46e-05	0.0001139	0.0001053	8.57e-05	6.08e-05	5.61e-05	7.83e-05	0.0001022	5.46e-05	8.09e-05	8.17e-05	9.01e-05	0.0001017	8.48e-05	9.73e-05	7.97e-05	0.000112	9.34e-05	0.0001019	9e-05	8.32e-05	9.39e-05	6.67e-05	7.1e-05	7.88e-05	7.89e-05	8.54e-05	8.36e-05	6.09e-05	8.98e-05
0.201665	9.7e-05	0.0001094	8.45e-05	9.3e-05	5.93e-05	8.16e-05	7.37e-05	3.4e-05	8.39e-05	5e-05	7.12e-05	5.75e-05	8.93e-05	7.84e-05	9.41e-05	0.00011	8.47e-05	9.12e-05	6.04e-05	8.78e-05	0.0001209	0.0001052	8.37e-05	6.21e-05	6.02e-05	7.93e-05	0.0001048	6.06e-05	8.09e-05	8.63e-05	9.96e-05	0.0001148	8.35e-05	0.0001004	8.6e-05	0.0001083	0.0001014	0.0001056	9.4e-05	8.09e-05	9.23e-05	6.41e-05	7.45e-05	7.72e-05	7.73e-05	9.37e-05	8.7e-05	6.59e-05	8.81e-05
0.203331	9.92e-05	0.0001147	9.01e-05	9.04e-05	5.91e-05	8.8e-05	8.16e-05	4.08e-05	9.62e-05	5.32e-05	7.34e-05	5.95e-05	8.99e-05	7.68e-05	9.88e-05	0.0001143	8.67e-05	9.22e-05	6.19e-05	9.18e-05	0.0001288	0.0001045	8.56e-05	6.36e-05	6.45e-05	7.83e-05	0.000104	6.94e-05	7.98e-05	9.43e-05	0.0001072	0.0001262	7.5e-05	0.0001051	9.6e-05	0.0001057	0.0001128	0.0001102	9.8e-05	7.78e-05	9.43e-05	6.22e-05	7.97e-05	7.39e-05	7.57e-05	0.0001002	9.02e-05	6.76e-05	8.82e-05
0.204998	0.0001	0.0001157	9.87e-05	8.16e-05	5.88e-05	9.02e-05	8.95e-05	4.55e-05	0.0001024	5.44e-05	7.34e-05	5.65e-05	8.72e-05	8.01e-05	0.0001024	0.0001157	8.98e-05	9.37e-05	6.43e-05	0.0001015	0.0001349	0.0001016	8.91e-05	6.6e-05	6.8e-05	7.41e-05	0.0001001	7.61e-05	7.57e-05	0.0001012	0.0001149	0.0001288	7.14e-05	0.00011	0.0001059	0.0001013	0.0001236	0.0001071	9.83e-05	7.71e-05	9.4e-05	6.65e-05	7.61e-05	7.27e-05	7.02e-05	0.0001003	9.02e-05	7.11e-05	8.94e-05
0.206665	0.0001027	0.0001193	0.0001039	7.91e-05	5.64e-05	8.99e-05	9.41e-05	4.97e-05	0.0001016	5.86e-05	7.4e-05	5.12e-05	8.64e-05	8.19e-05	0.0001035	0.0001164	9.31e-05	9.74e-05	6.99e-05	0.0001077	0.0001376	0.0001011	9.26e-05	7.26e-05	6.82e-05	7.08e-05	9.45e-05	8.37e-05	7.76e-05	0.0001058	0.0001145	0.0001231	6.15e-05	0.0001106	0.0001107	9.54e-05	0.0001307	0.000105	9.71e-05	7.6e-05	9.62e-05	7.24e-05	7.05e-05	7.68e-05	6.92e-05	0.0001015	9.18e-05	7.57e-05	8.68e-05
0.208331	0.0001025	0.000123	0.0001089	7.75e-05	5.99e-05	8.82e-05	0.0001015	5.49e-05	9.6e-05	5.78e-05	7.7e-05	4.29e-05	8.32e-05	8.16e-05	0.0001075	0.0001167	9.76e-05	0.0001004	7.67e-05	0.0001148	0.0001362	9.87e-05	0.0001012	8.05e-05	6.73e-05	7.25e-05	8.67e-05	8.97e-05	8.28e-05	0.0001124	0.0001133	0.000118	5.76e-05	0.0001052	0.0001074	9.57e-05	0.0001342	0.0001065	9.38e-05	8.41e-05	9.99e-05	7.8e-05	7.21e-05	8.61e-05	7.21e-05	0.0001004	8.85e-05	7.79e-05	8.45e-05
0.209998	0.0001025	0.0001239	0.0001125	7.85e-05	6.48e-05	8.67e-05	0.0001033	5.99e-05	9.2e-05	5.4e-05	8.23e-05	3.94e-05	8.15e-05	8.28e-05	0.0001142	0.0001163	0.0001015	0.0001051	8.54e-05	0.0001204	0.000131	9.86e-05	0.0001099	8.92e-05	6.66e-05	7.51e-05	8.16e-05	9.13e-05	8.8e-05	0.0001142	0.0001088	0.0001096	5.57e-05	0.0001033	0.0001029	0.0001005	0.0001326	0.0001117	9.53e-05	8.93e-05	0.000107	8.14e-05	7.61e-05	9.48e-05	7.58e-05	9.83e-05	8.29e-05	7.82e-05	8.14e-05
0.211665	0.0001036	0.0001235	0.0001134	7.9e-05	6.89e-05	8.91e-05	0.000108	6.29e-05	8.1e-05	5.11e-05	8.28e-05	3.54e-05	7.85e-05	8.51e-05	0.0001188	0.0001159	0.000107	0.0001127	9.21e-05	0.0001256	0.0001251	0.0001004	0.0001162	9.46e-05	6.64e-05	7.8e-05	7.67e-05	8.71e-05	9.52e-05	0.0001145	0.0001064	9.66e-05	5.94e-05	0.0001006	9.83e-05	0.0001032	0.0001232	0.0001152	9.7e-05	9.77e-05	0.000109	8.32e-05	7.98e-05	0.0001019	7.82e-05	9.76e-05	8.04e-05	8.3e-05	7.89e-05
0.213331	0.0001077	0.0001268	0.000109	8.72e-05	7.67e-05	9.51e-05	0.0001115	6.42e-05	7.41e-05	5.25e-05	8.22e-05	3.74e-05	8.07e-05	8.2e-05	0.0001233	0.0001151	0.0001102	0.0001153	9.85e-05	0.0001263	0.0001187	0.0001038	0.000122	9.69e-05	6.58e-05	8.4e-05	7.27e-05	8.59e-05	0.000106	0.0001182	0.0001034	8.75e-05	6.35e-05	9.84e-05	9.34e-05	0.0001082	0.0001119	0.0001229	0.0001005	0.0001066	0.0001072	7.93e-05	9.03e-05	0.0001076	7.88e-05	9.54e-05	8.06e-05	8.45e-05	7.67e-05
0.214998	0.0001107	0.000123	0.0001069	9.14e-05	8.64e-05	0.0001038	0.0001177	6.25e-05	7.3e-05	5.27e-05	8.54e-05	4.03e-05	8.44e-05	7.56e-05	0.0001274	0.0001141	0.0001152	0.0001223	0.0001016	0.0001286	0.0001149	0.0001059	0.0001245	9.72e-05	6.49e-05	8.94e-05	7.23e-05	7.99e-05	0.0001162	0.0001192	0.0001068	8.7e-05	7.7e-05	9.61e-05	9.25e-05	0.0001153	0.0001047	0.0001286	0.0001066	0.0001139	0.0001027	8.1e-05	0.0001005	0.0001095	7.82e-05	9.42e-05	8.1e-05	8.7e-05	7.64e-05
0.216665	0.0001166	0.0001173	0.000102	9.55e-05	8.92e-05	0.0001133	0.0001198	6.03e-05	7.24e-05	5.33e-05	8.75e-05	4.75e-05	9.03e-05	6.82e-05	0.0001292	0.0001163	0.0001202	0.0001271	0.0001026	0.0001274	0.0001099	0.0001111	0.0001217	9.41e-05	6.5e-05	8.53e-05	7.37e-05	7.64e-05	0.0001222	0.0001134	0.0001064	8.4e-05	8.26e-05	9.9e-05	9.8e-05	0.0001189	0.000101	0.0001316	0.0001122	0.0001158	9.81e-05	8.2e-05	0.0001068	0.0001061	7.54e-05	9.44e-05	8.57e-05	8.66e-05	7.68e-05
0.218331	0.00012	0.0001148	9.95e-05	0.0001001	8.81e-05	0.0001198	0.0001194	5.83e-05	7.02e-05	5.82e-05	8.8e-05	5.64e-05	0.0001021	6.33e-05	0.0001313	0.0001221	0.0001246	0.0001281	0.0001016	0.0001287	0.0001091	0.0001131	0.000118	9.11e-05	6.42e-05	8.04e-05	7.47e-05	7.44e-05	0.0001229	0.0001074	0.0001077	8.24e-05	8.74e-05	0.0001011	0.0001029	0.0001195	0.0001017	0.0001311	0.0001165	0.0001184	9.54e-05	8e-05	0.0001094	9.85e-05	7.52e-05	9.85e-05	9.5e-05	8.44e-05	7.75e-05
0.219998	0.0001253	0.0001137	9.82e-05	0.0001031	8.36e-05	0.0001233	0.0001159	5.33e-05	7.03e-05	6.22e-05	9.05e-05	6.52e-05	0.0001137	6.2e-05	0.0001322	0.0001249	0.0001243	0.0001236	0.0001006	0.0001295	0.0001101	0.0001145	0.0001136	8.88e-05	6.08e-05	7.4e-05	7.64e-05	7.35e-05	0.0001229	9.95e-05	0.0001064	8.41e-05	9.33e-05	0.0001033	0.0001065	0.0001241	0.0001085	0.0001308	0.0001197	0.0001158	9.73e-05	7.85e-05	0.0001086	9.46e-05	7.55e-05	0.000103	0.0001026	7.87e-05	7.83e-05
0.221664	0.0001269	0.0001094	0.0001004	0.0001006	7.5e-05	0.0001255	0.0001151	4.99e-05	7.03e-05	6.15e-05	9.22e-05	6.94e-05	0.0001239	6.67e-05	0.0001349	0.0001292	0.0001251	0.0001221	9.95e-05	0.0001315	0.0001136	0.0001141	0.0001093	8.74e-05	5.63e-05	6.7e-05	7.98e-05	7.11e-05	0.0001205	8.92e-05	0.000108	8.68e-05	9.94e-05	0.0001061	0.0001079	0.0001284	0.0001194	0.0001328	0.0001209	0.0001098	0.0001036	8.02e-05	0.0001058	8.78e-05	8.11e-05	0.0001077	0.0001097	7.45e-05	8.16e-05
0.223331	0.000129	0.0001091	0.0001045	9.97e-05	6.62e-05	0.000121	0.0001117	5.06e-05	7e-05	5.96e-05	8.86e-05	7.44e-05	0.00013	7.7e-05	0.0001418	0.000133	0.0001237	0.0001166	0.0001013	0.0001323	0.0001168	0.0001129	0.0001075	8.33e-05	5.65e-05	5.97e-05	8.44e-05	7.21e-05	0.0001145	8.19e-05	0.0001069	8.49e-05	0.0001023	0.0001123	0.0001097	0.0001314	0.0001307	0.000137	0.000118	0.0001064	0.0001093	7.43e-05	0.0001015	8.55e-05	8.66e-05	0.0001112	0.0001176	6.88e-05	8.59e-05
0.224998	0.0001274	0.0001123	0.0001102	9.83e-05	5.92e-05	0.0001152	0.0001082	5.18e-05	7.01e-05	6.07e-05	8.68e-05	7.8e-05	0.0001326	8.75e-05	0.0001452	0.0001333	0.0001208	0.0001134	0.0001005	0.0001352	0.0001244	0.0001106	0.0001081	8.23e-05	5.81e-05	5.73e-05	8.42e-05	6.83e-05	0.0001093	7.87e-05	0.0001079	7.95e-05	0.0001062	0.0001125	0.00011	0.0001328	0.0001369	0.0001384	0.0001134	0.0001016	0.0001108	6.76e-05	9.19e-05	8.22e-05	9.06e-05	0.0001105	0.0001199	6.57e-05	9.08e-05
0.226664	0.0001252	0.0001142	0.0001099	9.56e-05	5.62e-05	0.0001106	0.0001065	5.32e-05	7.65e-05	5.87e-05	8.46e-05	7.71e-05	0.0001301	9.62e-05	0.0001449	0.0001293	0.0001173	0.0001137	9.77e-05	0.0001382	0.0001282	0.000111	0.0001071	7.73e-05	5.93e-05	5.84e-05	8.64e-05	6.46e-05	0.0001111	7.82e-05	0.0001066	7.68e-05	0.0001077	0.0001108	0.0001099	0.0001348	0.000141	0.000142	0.0001083	9.87e-05	0.0001076	7.01e-05	8.62e-05	8.36e-05	9.13e-05	0.0001052	0.0001226	6.93e-05	9.6e-05
0.228331	0.0001177	0.0001157	0.0001077	9.22e-05	5.73e-05	0.0001018	0.0001045	5.99e-05	8.42e-05	5.5e-05	8.19e-05	7.7e-05	0.0001285	0.0001015	0.0001445	0.0001272	0.0001145	0.0001204	9.8e-05	0.000142	0.0001334	0.0001104	0.0001084	7.43e-05	6.21e-05	5.91e-05	9.07e-05	5.85e-05	0.0001077	8.09e-05	0.0001086	7.21e-05	0.0001043	0.0001088	0.000112	0.0001304	0.0001398	0.0001412	0.000105	9.76e-05	9.87e-05	7.54e-05	8.18e-05	8.22e-05	8.86e-05	0.0001004	0.000124	7.04e-05	0.0001001
0.229998	0.0001127	0.0001183	0.000104	8.99e-05	6.15e-05	9.41e-05	9.77e-05	6.33e-05	8.72e-05	5.36e-05	7.83e-05	7.82e-05	0.0001237	0.0001036	0.000143	0.0001279	0.0001101	0.0001254	9.62e-05	0.0001435	0.0001338	0.0001098	0.0001074	7.08e-05	6.47e-05	5.94e-05	9.1e-05	5.16e-05	0.0001079	8.26e-05	0.0001071	6.81e-05	9.42e-05	0.0001034	0.0001131	0.0001222	0.0001324	0.0001337	0.0001037	9.73e-05	9.02e-05	7.52e-05	7.66e-05	8.51e-05	8.14e-05	9.39e-05	0.0001232	7.25e-05	9.66e-05
0.231664	0.0001077	0.000121	9.62e-05	8.57e-05	6.6e-05	9.32e-05	9.04e-05	6.57e-05	8.49e-05	5.44e-05	7.66e-05	7.5e-05	0.0001216	9.87e-05	0.0001383	0.0001267	0.0001042	0.000132	9.04e-05	0.0001429	0.0001319	0.0001096	0.0001055	7.11e-05	6.42e-05	5.83e-05	8.66e-05	4.46e-05	0.0001068	8.69e-05	0.0001078	7.05e-05	8.12e-05	9.82e-05	0.0001152	0.0001123	0.0001201	0.0001231	0.0001049	9.65e-05	8.34e-05	8.01e-05	7.21e-05	8.46e-05	7.42e-05	8.77e-05	0.000118	7.29e-05	9e-05
0.233331	0.0001051	0.0001204	9.03e-05	7.86e-05	7.19e-05	9.26e-05	8.56e-05	6.63e-05	8.23e-05	5.08e-05	7.19e-05	7.07e-05	0.00012	8.9e-05	0.0001348	0.0001262	9.87e-05	0.0001341	8.92e-05	0.0001378	0.0001253	0.000114	9.91e-05	6.85e-05	6.32e-05	5.89e-05	8.59e-05	4.06e-05	0.000109	9.01e-05	0.0001054	8.04e-05	7.18e-05	9.66e-05	0.0001123	0.0001045	0.0001077	0.0001154	0.0001113	9.62e-05	8.15e-05	8.76e-05	7.1e-05	8.48e-05	6.63e-05	8.45e-05	0.0001154	6.98e-05	8.24e-05
0.234998	0.0001059	0.0001203	8.93e-05	7.6e-05	7.77e-05	9.01e-05	7.92e-05	6.61e-05	7.33e-05	4.98e-05	7.14e-05	6.7e-05	0.000116	7.9e-05	0.0001328	0.0001268	9.25e-05	0.0001329	9.07e-05	0.0001278	0.0001221	0.000117	9.31e-05	6.91e-05	6.06e-05	5.53e-05	8.07e-05	3.73e-05	0.000106	9.13e-05	0.0001082	8.46e-05	6.62e-05	9.64e-05	0.0001064	9.58e-05	9.51e-05	0.0001059	0.0001154	9.5e-05	8.4e-05	8.85e-05	6.98e-05	8.61e-05	5.99e-05	8.35e-05	0.0001071	6.27e-05	7.45e-05
0.236664	0.0001077	0.0001175	8.82e-05	7.5e-05	8.02e-05	9.17e-05	7.55e-05	5.9e-05	6.52e-05	5.08e-05	6.94e-05	6.06e-05	0.0001087	7.04e-05	0.0001286	0.0001239	9.03e-05	0.0001268	8.81e-05	0.0001146	0.0001129	0.0001214	8.69e-05	6.92e-05	5.97e-05	5.31e-05	7.2e-05	4.07e-05	0.0001054	9.01e-05	0.0001068	9.36e-05	6.66e-05	9.82e-05	9.77e-05	9.66e-05	8.67e-05	9.87e-05	0.0001195	9.52e-05	9e-05	8.65e-05	7.16e-05	8.72e-05	5.69e-05	8.06e-05	9.7e-05	6.39e-05	6.76e-05
0.238331	0.0001064	0.000115	8.81e-05	7.38e-05	8.03e-05	9.04e-05	7.45e-05	5.38e-05	5.96e-05	5.09e-05	7.08e-05	5.61e-05	0.0001045	6.22e-05	0.0001198	0.0001184	8.73e-05	0.0001214	9.03e-05	0.0001057	0.0001105	0.0001284	8.29e-05	7.36e-05	6.14e-05	4.96e-05	6.69e-05	4.6e-05	9.96e-05	8.81e-05	0.0001073	0.0001029	7.5e-05	0.000103	9.45e-05	0.000101	8.41e-05	9.83e-05	0.0001228	9.82e-05	9.15e-05	9.34e-05	7.3e-05	8.56e-05	5.42e-05	8.08e-05	9.12e-05	6.79e-05	7.19e-05
0.239998	0.0001027	0.0001146	9.08e-05	7.11e-05	7.7e-05	8.31e-05	7.37e-05	4.77e-05	5.94e-05	4.75e-05	7.06e-05	5.49e-05	9.78e-05	5.97e-05	0.0001095	0.0001185	8.8e-05	0.0001119	9.26e-05	9.84e-05	0.0001109	0.0001357	7.96e-05	7.38e-05	6.08e-05	5.03e-05	6.2e-05	5.13e-05	9.81e-05	7.99e-05	0.0001058	0.0001024	8.42e-05	0.0001012	8.81e-05	0.0001065	8.31e-05	9.84e-05	0.0001235	9.91e-05	9.11e-05	9.52e-05	7.6e-05	8.35e-05	5.03e-05	8.06e-05	8.52e-05	7.18e-05	7.73e-05
0.241664	9.89e-05	0.0001163	9.21e-05	7.37e-05	7.05e-05	7.4e-05	7.03e-05	3.98e-05	6.18e-05	4.9e-05	6.83e-05	5.59e-05	8.98e-05	6.2e-05	0.0001014	0.0001177	8.94e-05	0.0001048	9.1e-05	9.31e-05	0.0001165	0.0001309	8.07e-05	7.37e-05	5.44e-05	4.81e-05	5.64e-05	5.64e-05	9.33e-05	6.98e-05	0.0001079	9.87e-05	8.99e-05	0.0001007	8.81e-05	0.0001099	8.5e-05	9.28e-05	0.0001173	9.97e-05	9.06e-05	9.23e-05	8.1e-05	8.24e-05	5.24e-05	8.04e-05	7.55e-05	8.03e-05	8.41e-05
0.243331	9.4e-05	0.0001135	9.38e-05	7.24e-05	6.11e-05	6.74e-05	6.84e-05	3.17e-05	6.54e-05	4.82e-05	6.02e-05	5.96e-05	8.72e-05	6.3e-05	9.15e-05	0.0001201	9.24e-05	9.84e-05	8.76e-05	9.23e-05	0.0001204	0.0001242	8.46e-05	7.33e-05	5.2e-05	5.39e-05	5.08e-05	6.18e-05	8.88e-05	6.17e-05	0.0001057	9.8e-05	9.16e-05	9.92e-05	9.54e-05	0.0001141	8.97e-05	9.06e-05	0.0001131	9.67e-05	8.72e-05	8.74e-05	8.28e-05	8.12e-05	5.79e-05	7.59e-05	6.6e-05	8.63e-05	9.02e-05
0.244998	9.11e-05	0.0001113	9.61e-05	7.18e-05	5.37e-05	6.21e-05	6.47e-05	2.93e-05	6.5e-05	4.5e-05	5.47e-05	6.42e-05	8.71e-05	6.17e-05	8.27e-05	0.0001246	8.94e-05	9.31e-05	8.47e-05	9.41e-05	0.0001254	0.0001157	8.94e-05	6.73e-05	4.48e-05	5.81e-05	4.76e-05	6.17e-05	8.88e-05	5.48e-05	0.0001062	9.11e-05	8.87e-05	9.42e-05	0.0001015	0.0001127	8.89e-05	9.28e-05	0.000108	9.43e-05	7.95e-05	8.2e-05	8.06e-05	8.15e-05	6.17e-05	7.02e-05	5.95e-05	8.45e-05	9.42e-05
0.246664	9.13e-05	0.0001106	9.82e-05	7.17e-05	4.75e-05	6.23e-05	5.82e-05	2.96e-05	6.89e-05	4.14e-05	4.48e-05	6.57e-05	8.76e-05	5.87e-05	7.69e-05	0.0001276	9.1e-05	8.94e-05	7.71e-05	9.45e-05	0.0001245	0.0001041	9.26e-05	5.71e-05	3.79e-05	6.25e-05	4.8e-05	6.04e-05	9.4e-05	5.35e-05	0.0001054	8.29e-05	8.38e-05	8.59e-05	0.000103	0.000113	8.17e-05	8.89e-05	0.0001019	8.67e-05	7.38e-05	6.96e-05	8.29e-05	8.15e-05	6.67e-05	6.29e-05	4.86e-05	7.4e-05	8.95e-05
0.248331	9.31e-05	0.0001059	9.82e-05	7.42e-05	4.28e-05	6.66e-05	5.23e-05	2.67e-05	6.94e-05	3.9e-05	3.85e-05	6.22e-05	8.75e-05	5.09e-05	7.4e-05	0.0001258	8.83e-05	8.9e-05	7.5e-05	9.38e-05	0.0001236	9.15e-05	9.29e-05	4.98e-05	3.32e-05	6.39e-05	5.11e-05	6.03e-05	9.57e-05	5.78e-05	0.0001077	8.15e-05	8.16e-05	8.23e-05	0.0001034	0.0001143	7.44e-05	8.78e-05	9.9e-05	8.06e-05	7.16e-05	6.06e-05	8.34e-05	8.35e-05	7.2e-05	5.67e-05	4.44e-05	6.69e-05	8.4e-05
0.249998	9.5e-05	9.98e-05	9.81e-05	7.35e-05	3.84e-05	7.4e-05	4.61e-05	2.9e-05	6.38e-05	3.29e-05	3.83e-05	5.57e-05	9.06e-05	4.49e-05	7.22e-05	0.0001219	8.44e-05	9.12e-05	7.54e-05	9.2e-05	0.0001191	8.79e-05	9.36e-05	4.66e-05	3.58e-05	6.97e-05	5.28e-05	5.93e-05	9.77e-05	6.53e-05	0.0001099	8.02e-05	8.18e-05	7.77e-05	9.99e-05	0.0001168	6.49e-05	9.38e-05	0.0001052	7.67e-05	6.69e-05	5.4e-05	8.45e-05	8.32e-05	7.27e-05	5.15e-05	4.48e-05	5.43e-05	7.66e-05
0.251664	9.5e-05	0.0001006	9.65e-05	7.6e-05	3.38e-05	7.87e-05	4.17e-05	3.14e-05	5.87e-05	2.51e-05	4.27e-05	4.76e-05	8.67e-05	4.01e-05	7.33e-05	0.0001121	7.92e-05	9.58e-05	7.89e-05	8.87e-05	0.0001114	8.55e-05	8.85e-05	4.39e-05	3.71e-05	6.39e-05	5.56e-05	5.73e-05	9.98e-05	6.95e-05	0.0001121	7.98e-05	8.47e-05	7.34e-05	8.9e-05	0.0001191	5.31e-05	9.7e-05	0.0001085	7.73e-05	6.58e-05	5e-05	8.61e-05	7.85e-05	6.59e-05	5.24e-05	5.02e-05	4.45e-05	6.99e-05
0.253331	9.34e-05	0.0001025	9.31e-05	7.59e-05	2.85e-05	8.07e-05	3.87e-05	3.07e-05	5.96e-05	1.87e-05	4.35e-05	4.3e-05	8.28e-05	3.75e-05	7.75e-05	0.0001006	7.98e-05	0.0001013	8.61e-05	8.42e-05	0.000107	8.44e-05	8.01e-05	4.84e-05	4.32e-05	6.02e-05	5.61e-05	5.74e-05	9.48e-05	7.41e-05	0.000113	8.21e-05	8.61e-05	7.35e-05	8.24e-05	0.0001186	4.81e-05	9.99e-05	0.0001098	7.36e-05	7.07e-05	4.74e-05	8.66e-05	7.31e-05	5.97e-05	5.51e-05	5.37e-05	3.77e-05	6.56e-05
0.254997	8.97e-05	0.0001024	9e-05	7.75e-05	2.21e-05	7.5e-05	3.81e-05	2.53e-05	5.46e-05	1.57e-05	5.03e-05	3.96e-05	7.71e-05	3.79e-05	8.29e-05	9.23e-05	7.63e-05	0.0001042	9.46e-05	8.01e-05	0.0001047	8.54e-05	7.09e-05	5.41e-05	4.66e-05	5.71e-05	4.93e-05	5.57e-05	8.74e-05	7.24e-05	0.0001162	8.28e-05	8.59e-05	7.98e-05	7.68e-05	0.0001133	4.83e-05	0.0001074	0.0001131	7.52e-05	7.64e-05	4.63e-05	8.09e-05	6.78e-05	5.13e-05	6.21e-05	5.82e-05	3.85e-05	6.13e-05
0.256664	8.56e-05	0.0001031	8.94e-05	7.87e-05	1.53e-05	6.94e-05	3.93e-05	2.55e-05	4.99e-05	1.46e-05	5.32e-05	4.05e-05	7.43e-05	4.31e-05	8.69e-05	8.58e-05	7.86e-05	0.0001068	9.86e-05	8.02e-05	9.98e-05	8.77e-05	6.61e-05	6.03e-05	5.34e-05	5.64e-05	3.96e-05	5.5e-05	8.1e-05	6.33e-05	0.0001179	8.14e-05	8.37e-05	8.55e-05	7.61e-05	0.0001084	5.45e-05	0.0001111	0.0001125	7.53e-05	7.81e-05	4.62e-05	7.68e-05	6.16e-05	4.47e-05	6.7e-05	5.76e-05	3.82e-05	5.95e-05
0.258331	7.9e-05	0.0001065	8.84e-05	7.95e-05	1.07e-05	6.14e-05	4.19e-05	2.29e-05	5.04e-05	1.68e-05	5.35e-05	4.32e-05	7.12e-05	4.68e-05	9e-05	8.2e-05	8.26e-05	0.0001066	0.0001023	8.62e-05	9.46e-05	8.97e-05	6.05e-05	6.3e-05	5.99e-05	5.2e-05	3.39e-05	5.65e-05	7.34e-05	5.56e-05	0.0001207	7.81e-05	8.17e-05	8.86e-05	7.86e-05	0.0001013	6.47e-05	0.0001087	0.0001034	7.36e-05	7.91e-05	4.81e-05	6.86e-05	5.71e-05	4.05e-05	6.76e-05	5.47e-05	4.21e-05	5.85e-05
0.259997	7.34e-05	0.0001016	8.61e-05	7.44e-05	1.11e-05	5.49e-05	3.91e-05	2.12e-05	5.31e-05	2.1e-05	5.01e-05	4.08e-05	7.28e-05	5e-05	9.29e-05	8.25e-05	8.74e-05	0.0001013	0.0001032	9.3e-05	9.18e-05	9.36e-05	5.98e-05	6.56e-05	6.38e-05	5.4e-05	3.03e-05	5.84e-05	6.87e-05	5.02e-05	0.0001242	7.56e-05	7.56e-05	9.12e-05	8.21e-05	9.32e-05	7.41e-05	0.0001052	9.79e-05	7.15e-05	7.68e-05	4.8e-05	6.51e-05	5.31e-05	4.06e-05	6.73e-05	4.84e-05	4.58e-05	5.71e-05
0.261664	6.93e-05	9.69e-05	8.72e-05	7.4e-05	1.37e-05	5.03e-05	3.92e-05	2.14e-05	5.09e-05	2.46e-05	5.21e-05	3.46e-05	7.45e-05	5.41e-05	9.35e-05	8.59e-05	8.69e-05	9.51e-05	0.0001003	9.99e-05	8.9e-05	9.81e-05	6.04e-05	6.58e-05	6.26e-05	5.66e-05	3.05e-05	5.79e-05	7.02e-05	4.26e-05	0.000127	7.36e-05	7.37e-05	9.09e-05	8.44e-05	8.98e-05	7.98e-05	9.96e-05	9.47e-05	7.12e-05	7.53e-05	4.98e-05	6.57e-05	5.23e-05	4.08e-05	6.73e-05	4.2e-05	4.82e-05	5.33e-05
0.263331	6.77e-05	8.91e-05	8.79e-05	7.27e-05	1.83e-05	4.97e-05	4.17e-05	2.41e-05	5.16e-05	2.69e-05	4.91e-05	2.97e-05	7.59e-05	5.56e-05	9.48e-05	8.57e-05	8.94e-05	9.12e-05	9.89e-05	0.0001027	8.53e-05	0.0001028	6.68e-05	6.62e-05	6.23e-05	5.81e-05	3.27e-05	5.68e-05	7.21e-05	3.94e-05	0.0001254	7.37e-05	7.36e-05	8.65e-05	8.7e-05	8.73e-05	8.55e-05	9.08e-05	9.2e-05	6.76e-05	7.32e-05	5.32e-05	6.78e-05	5.46e-05	4.52e-05	6.12e-05	3.58e-05	4.67e-05	5.15e-05
0.264997	6.83e-05	8.22e-05	8.67e-05	7.18e-05	2.32e-05	4.74e-05	4.08e-05	2.35e-05	5.68e-05	2.88e-05	5.03e-05	2.7e-05	7.42e-05	5.57e-05	9.69e-05	8.86e-05	8.81e-05	8.8e-05	9.67e-05	0.0001012	8.33e-05	0.0001062	7.34e-05	6.28e-05	5.58e-05	5.65e-05	3.48e-05	5.42e-05	7.68e-05	4.41e-05	0.0001199	7.56e-05	7.51e-05	8.33e-05	8.29e-05	8.19e-05	8.23e-05	8.69e-05	9.51e-05	6.67e-05	7.18e-05	5.66e-05	7.09e-05	5.5e-05	4.73e-05	5.65e-05	3.35e-05	4.41e-05	5.03e-05
0.266664	7.54e-05	7.25e-05	8.6e-05	7.4e-05	2.7e-05	4.62e-05	4.12e-05	2.1e-05	6.11e-05	3.04e-05	5.01e-05	2.67e-05	7.24e-05	5.71e-05	9.81e-05	9.65e-05	8.43e-05	8.53e-05	9.21e-05	9.88e-05	8.53e-05	0.0001043	7.88e-05	5.86e-05	4.66e-05	5.72e-05	3.36e-05	4.83e-05	8.42e-05	4.64e-05	0.000108	7.64e-05	7.62e-05	8.2e-05	7.62e-05	7.83e-05	7.59e-05	8.62e-05	9.96e-05	6.35e-05	7.24e-05	5.54e-05	7.67e-05	5.88e-05	4.92e-05	5.6e-05	3.08e-05	4.37e-05	5.03e-05
0.268331	8.55e-05	7.03e-05	8.56e-05	7.59e-05	2.9e-05	4.93e-05	4.71e-05	1.74e-05	6.15e-05	3.37e-05	5.16e-05	3.14e-05	7.06e-05	5.65e-05	0.0001008	0.0001025	8.34e-05	8.7e-05	8.64e-05	9.63e-05	9.18e-05	0.0001012	8.35e-05	5.26e-05	3.59e-05	5.91e-05	3.21e-05	4.38e-05	9.09e-05	5.06e-05	9.77e-05	6.95e-05	8.12e-05	8.1e-05	7.58e-05	7.57e-05	7.21e-05	8.62e-05	0.0001015	5.79e-05	7.18e-05	5.81e-05	7.35e-05	6.49e-05	5.27e-05	5.29e-05	3.02e-05	4.15e-05	4.8e-05
0.269998	9.6e-05	6.96e-05	8.36e-05	7.4e-05	2.71e-05	5.07e-05	4.81e-05	1.26e-05	6.52e-05	4.13e-05	4.79e-05	3.66e-05	6.92e-05	5.52e-05	0.0001035	0.0001076	8.76e-05	8.92e-05	8.28e-05	9.92e-05	9.64e-05	9.6e-05	8.89e-05	4.38e-05	3.19e-05	5.85e-05	2.93e-05	4.37e-05	9.25e-05	5.97e-05	8.77e-05	6.2e-05	8.42e-05	7.65e-05	7.34e-05	7.14e-05	7.07e-05	8.45e-05	0.0001015	5.16e-05	6.54e-05	5.99e-05	6.82e-05	6.82e-05	5.47e-05	5.1e-05	3.24e-05	3.88e-05	4.53e-05
0.271664	0.0001053	7.5e-05	7.9e-05	7.19e-05	2.59e-05	5.16e-05	4.83e-05	8.1e-06	6.86e-05	4.61e-05	4.81e-05	4.06e-05	6.63e-05	5.32e-05	0.000102	0.000115	8.77e-05	8.85e-05	7.83e-05	0.0001031	0.0001038	8.71e-05	8.63e-05	3.36e-05	2.85e-05	5.9e-05	2.64e-05	4.67e-05	9.18e-05	6.36e-05	8.02e-05	5e-05	8.38e-05	6.79e-05	7.25e-05	6.62e-05	6.57e-05	8.44e-05	9.54e-05	4.55e-05	5.69e-05	5.46e-05	6.63e-05	6.84e-05	5.52e-05	5.3e-05	3.27e-05	3.54e-05	4.53e-05
0.273331	0.0001119	8e-05	7.43e-05	6.88e-05	2.68e-05	5.65e-05	5.16e-05	3.2e-06	6.68e-05	5.06e-05	4.36e-05	4.29e-05	6.47e-05	5.03e-05	9.76e-05	0.0001132	8.77e-05	8.58e-05	7.41e-05	0.0001103	0.0001111	7.92e-05	8.08e-05	2.97e-05	2.84e-05	5.74e-05	2.64e-05	4.91e-05	8.74e-05	6.53e-05	7.89e-05	3.64e-05	8.23e-05	5.59e-05	7.56e-05	6.26e-05	6.86e-05	7.98e-05	8.48e-05	3.82e-05	5.22e-05	4.77e-05	6.16e-05	6.94e-05	5.5e-05	5.6e-05	2.85e-05	3.09e-05	4.16e-05
0.274998	0.0001108	8.69e-05	6.66e-05	6.28e-05	2.82e-05	6.01e-05	5.49e-05	2.7e-06	6.51e-05	5.39e-05	4.01e-05	3.87e-05	6.19e-05	4.33e-05	9.32e-05	0.000105	8.83e-05	8.27e-05	7.4e-05	0.0001125	0.0001142	7.61e-05	7.36e-05	2.96e-05	2.91e-05	5.24e-05	2.89e-05	5.45e-05	8.11e-05	6.6e-05	8.62e-05	3.07e-05	7.94e-05	4.31e-05	7.89e-05	5.96e-05	7.11e-05	7.45e-05	7.75e-05	3.77e-05	4.68e-05	4.63e-05	5.95e-05	6.76e-05	5.19e-05	5.89e-05	2.75e-05	2.2e-05	3.5e-05
0.276664	0.0001035	9.06e-05	5.94e-05	6.06e-05	2.65e-05	5.71e-05	5.59e-05	3.2e-06	6.44e-05	5.48e-05	3.78e-05	3.49e-05	5.83e-05	4.08e-05	8.19e-05	9.66e-05	8.31e-05	7.77e-05	7.5e-05	0.0001133	0.0001115	7.13e-05	6.28e-05	3.03e-05	3.47e-05	4.41e-05	3.17e-05	5.45e-05	7.18e-05	6.53e-05	8.8e-05	3.37e-05	7.75e-05	3.58e-05	7.58e-05	5.65e-05	7.17e-05	6.93e-05	7.3e-05	3.78e-05	4.59e-05	4.22e-05	6.47e-05	6.49e-05	4.43e-05	6.01e-05	2.56e-05	1.44e-05	3.56e-05
0.278331	9.62e-05	9.16e-05	4.9e-05	5.72e-05	2.44e-05	5.54e-05	5.7e-05	6e-06	6.23e-05	4.87e-05	3.79e-05	3.31e-05	5.5e-05	3.76e-05	7.09e-05	8.83e-05	7.28e-05	7.24e-05	7.33e-05	0.0001047	0.0001088	6.54e-05	5.08e-05	3.28e-05	3.39e-05	3.55e-05	3.29e-05	4.87e-05	6.57e-05	6.17e-05	9.34e-05	3.62e-05	7.62e-05	3.1e-05	7.14e-05	5.57e-05	7.03e-05	6.65e-05	7.2e-05	3.94e-05	4.84e-05	3.57e-05	6.65e-05	5.77e-05	4e-05	5.87e-05	2.02e-05	1.04e-05	3.71e-05
0.279998	8.64e-05	8.74e-05	4.3e-05	5.38e-05	2.09e-05	5.59e-05	5.45e-05	8.6e-06	5.52e-05	4.38e-05	3.18e-05	3e-05	5.42e-05	3.53e-05	6.33e-05	7.83e-05	6.72e-05	7.13e-05	7.1e-05	9.8e-05	0.000102	6.27e-05	4.46e-05	3.67e-05	3.38e-05	2.7e-05	3.67e-05	4e-05	6.28e-05	6.05e-05	9.83e-05	3.97e-05	7.83e-05	3.43e-05	6.4e-05	5.91e-05	7.42e-05	6.62e-05	7.82e-05	4.33e-05	5.13e-05	4.04e-05	6.53e-05	5.02e-05	3.64e-05	5.6e-05	1.97e-05	1.14e-05	3.82e-05
0.281664	7.75e-05	8.57e-05	3.55e-05	5.39e-05	1.58e-05	4.9e-05	4.69e-05	1.22e-05	5.12e-05	3.86e-05	2.86e-05	2.6e-05	5.29e-05	3.35e-05	5.85e-05	7.5e-05	6.47e-05	7.15e-05	7.22e-05	8.94e-05	9.22e-05	5.99e-05	3.84e-05	3.65e-05	3.28e-05	2.07e-05	4.13e-05	2.9e-05	5.85e-05	6.09e-05	9.65e-05	4.51e-05	8e-05	4.14e-05	5.56e-05	6e-05	7.25e-05	6.61e-05	8.33e-05	4.63e-05	5.53e-05	4.43e-05	6.29e-05	4.41e-05	3.4e-05	4.9e-05	2.26e-05	1.44e-05	4.26e-05
0.283331	6.99e-05	8.03e-05	3.28e-05	5.74e-05	1.15e-05	4.42e-05	3.69e-05	1.5e-05	4.59e-05	3.28e-05	2.83e-05	2.69e-05	5.16e-05	3.53e-05	5.53e-05	7.29e-05	6.32e-05	7.44e-05	6.96e-05	8.47e-05	8.44e-05	5.8e-05	3.6e-05	3.37e-05	2.83e-05	1.52e-05	4.61e-05	1.85e-05	5.76e-05	5.95e-05	8.64e-05	4.22e-05	7.93e-05	4.85e-05	4.63e-05	6.31e-05	7.01e-05	6.62e-05	8.63e-05	4.57e-05	6.08e-05	4.55e-05	5.28e-05	3.74e-05	3.19e-05	4.03e-05	2.54e-05	2.15e-05	4.87e-05
0.284998	6.94e-05	7.67e-05	3.36e-05	6.17e-05	9.7e-06	4.18e-05	2.77e-05	1.64e-05	4.17e-05	2.73e-05	2.61e-05	2.66e-05	4.84e-05	3.59e-05	6.05e-05	7.12e-05	6.5e-05	7.65e-05	6.81e-05	8.41e-05	7.73e-05	5.85e-05	4.08e-05	3.32e-05	2.22e-05	8.7e-06	4.8e-05	1.46e-05	5.74e-05	5.78e-05	8.03e-05	3.44e-05	7.73e-05	4.96e-05	3.96e-05	6.61e-05	6.91e-05	6.53e-05	8.83e-05	4.67e-05	6.47e-05	4.96e-05	4.33e-05	3.16e-05	3.35e-05	3.53e-05	2.93e-05	2.67e-05	4.87e-05
0.286664	6.61e-05	7.26e-05	3.82e-05	6.88e-05	1.1e-05	3.79e-05	2.03e-05	1.53e-05	3.66e-05	2.61e-05	2.51e-05	2.46e-05	4.31e-05	3.7e-05	6.34e-05	6.7e-05	7.22e-05	8.02e-05	6.85e-05	8.71e-05	7.09e-05	6.01e-05	4.62e-05	3.41e-05	1.95e-05	5e-06	4.9e-05	1.66e-05	5.48e-05	5.38e-05	6.8e-05	2.57e-05	7.41e-05	5.31e-05	3.94e-05	6.54e-05	6.66e-05	6.16e-05	8.8e-05	4.63e-05	6.74e-05	5.29e-05	3.96e-05	2.97e-05	3.27e-05	2.94e-05	3.6e-05	2.72e-05	5.28e-05
0.288331	6.56e-05	7.35e-05	4.21e-05	7.24e-05	1.35e-05	3.09e-05	1.57e-05	1.53e-05	3.72e-05	2.67e-05	3.16e-05	2.39e-05	4.1e-05	4.03e-05	6.63e-05	6.52e-05	7.39e-05	8.08e-05	7.01e-05	8.98e-05	7.03e-05	6.11e-05	4.81e-05	3.55e-05	1.38e-05	1.1e-06	4.99e-05	2.31e-05	4.92e-05	5.51e-05	5.88e-05	2.34e-05	6.73e-05	5.31e-05	4.26e-05	6.34e-05	5.86e-05	5.52e-05	8.34e-05	4.48e-05	7.68e-05	5.24e-05	4.03e-05	3.42e-05	3.14e-05	2.4e-05	4.06e-05	2.58e-05	5.6e-05
0.289998	6.51e-05	7.11e-05	4.95e-05	7.05e-05	1.56e-05	2.98e-05	1.7e-05	1.53e-05	3.62e-05	2.53e-05	3.8e-05	2.2e-05	4.11e-05	4.2e-05	6.95e-05	6.56e-05	6.93e-05	7.86e-05	6.64e-05	9.25e-05	7.47e-05	6.09e-05	5.23e-05	3.69e-05	9.5e-06	6e-07	4.89e-05	3.35e-05	4.9e-05	5.47e-05	5.53e-05	2.09e-05	6e-05	5.11e-05	4.46e-05	6.68e-05	5.02e-05	5.01e-05	8.47e-05	4.32e-05	8.03e-05	5.31e-05	4.6e-05	4.04e-05	3.1e-05	2.11e-05	4.3e-05	2.64e-05	5.54e-05
0.291664	6.64e-05	7.19e-05	5.38e-05	6.23e-05	1.68e-05	2.91e-05	1.89e-05	1.37e-05	3.67e-05	2.52e-05	4.2e-05	2.08e-05	4.06e-05	4e-05	6.83e-05	6.66e-05	6.68e-05	7.57e-05	6.31e-05	9.35e-05	8.08e-05	5.59e-05	5.62e-05	3.81e-05	1.09e-05	1.2e-06	4.16e-05	4.04e-05	4.29e-05	5.55e-05	5.6e-05	2.53e-05	5.61e-05	5.09e-05	5.05e-05	6.5e-05	4.52e-05	4.51e-05	8.66e-05	4.04e-05	8.01e-05	5.41e-05	5.72e-05	4.77e-05	3.08e-05	1.86e-05	4.19e-05	2.21e-05	5.52e-05
0.293331	6.09e-05	6.96e-05	5.54e-05	5.38e-05	1.69e-05	2.93e-05	1.95e-05	1.62e-05	3.65e-05	2.49e-05	4.53e-05	1.8e-05	4.59e-05	3.74e-05	6.21e-05	6.71e-05	6.33e-05	7.41e-05	5.75e-05	8.72e-05	9.04e-05	5.03e-05	5.66e-05	3.79e-05	1.37e-05	4.5e-06	3.92e-05	4.35e-05	3.96e-05	6e-05	5.68e-05	3.56e-05	4.95e-05	5.16e-05	5.66e-05	6.26e-05	4.21e-05	4.38e-05	8.61e-05	3.45e-05	7.7e-05	5.21e-05	5.98e-05	5.46e-05	2.89e-05	1.74e-05	3.81e-05	2.19e-05	5.7e-05
0.294998	5.78e-05	7.23e-05	5.71e-05	4.44e-05	1.7e-05	2.79e-05	1.9e-05	1.89e-05	3.42e-05	2.66e-05	4.63e-05	1.53e-05	5.01e-05	3.4e-05	6.1e-05	7.02e-05	5.83e-05	7.18e-05	5.14e-05	8.37e-05	9.81e-05	4.72e-05	5.79e-05	3.36e-05	1.38e-05	5.6e-06	3.7e-05	4.18e-05	4.03e-05	6.47e-05	5.84e-05	4.61e-05	4.46e-05	5.11e-05	5.62e-05	6.45e-05	4.24e-05	4.35e-05	8.65e-05	3e-05	7.34e-05	5.61e-05	6.04e-05	6.1e-05	2.62e-05	1.8e-05	3.82e-05	2.48e-05	5.2e-05
0.296664	5.4e-05	7.16e-05	5.51e-05	3.95e-05	1.66e-05	3.06e-05	1.63e-05	1.93e-05	3.3e-05	2.45e-05	4.25e-05	1.25e-05	4.73e-05	2.6e-05	5.66e-05	7.13e-05	5.57e-05	6.86e-05	4.28e-05	7.97e-05	9.98e-05	4.49e-05	6.01e-05	2.99e-05	1.63e-05	7e-06	3.32e-05	3.39e-05	4.34e-05	6.31e-05	5.77e-05	5.32e-05	4.24e-05	4.97e-05	5.2e-05	6.54e-05	4.67e-05	4.32e-05	8.7e-05	2.68e-05	6.22e-05	5.36e-05	5.53e-05	5.99e-05	2.15e-05	1.9e-05	3.83e-05	2.2e-05	4.46e-05
0.298331	5.01e-05	6.74e-05	5.08e-05	3.67e-05	1.57e-05	2.91e-05	9.2e-06	1.95e-05	3.06e-05	2.44e-05	3.86e-05	1.18e-05	4.38e-05	1.95e-05	5.47e-05	6.53e-05	5.62e-05	6.99e-05	4.08e-05	7.59e-05	9.92e-05	4.4e-05	6.04e-05	2.68e-05	1.63e-05	7.1e-06	2.93e-05	2.45e-05	4.38e-05	5.89e-05	5.52e-05	5.97e-05	3.83e-05	4.53e-05	5.36e-05	6.2e-05	5.63e-05	4.4e-05	8.06e-05	2.37e-05	5.13e-05	4.98e-05	4.31e-05	5.2e-05	1.44e-05	2.25e-05	4.14e-05	1.77e-05	3.85e-05
0.299997	4.83e-05	6.33e-05	4.78e-05	3.86e-05	1.42e-05	2.47e-05	4.8e-06	1.62e-05	2.67e-05	1.92e-05	3.38e-05	6.8e-06	4.27e-05	1.41e-05	5.87e-05	5.85e-05	5.12e-05	6.41e-05	3.91e-05	6.93e-05	9.42e-05	4.7e-05	6.08e-05	2.16e-05	1.29e-05	6.2e-06	3e-05	1.74e-05	4.91e-05	5.81e-05	5.34e-05	5.72e-05	3.59e-05	4e-05	5.06e-05	6.1e-05	6.2e-05	4.54e-05	7.24e-05	2.07e-05	4.37e-05	4.61e-05	3.13e-05	4.03e-05	1.27e-05	2.59e-05	4.66e-05	1.85e-05	3.32e-05
0.301664	5.18e-05	6.1e-05	3.97e-05	3.82e-05	1.24e-05	1.88e-05	1.6e-06	6.5e-06	2.15e-05	1.28e-05	3.19e-05	2.9e-06	3.56e-05	7.6e-06	6.13e-05	5.61e-05	4.71e-05	5.97e-05	3.67e-05	6.71e-05	8.38e-05	4.95e-05	5.72e-05	1.66e-05	9.7e-06	4.4e-06	2.59e-05	9.9e-06	5.32e-05	4.93e-05	5e-05	4.72e-05	3.45e-05	3.44e-05	4.46e-05	6e-05	6.27e-05	4.3e-05	6.62e-05	2.16e-05	3.89e-05	4.12e-05	2.65e-05	2.96e-05	1.28e-05	2.41e-05	5.45e-05	1.8e-05	2.28e-05
0.303331	5.73e-05	5.44e-05	2.91e-05	3.95e-05	7.2e-06	1.67e-05	1.7e-06	-4.2e-06	1.9e-05	2.2e-06	3.02e-05	-9e-07	3.16e-05	-3e-07	6.13e-05	5.46e-05	3.94e-05	5.43e-05	3.58e-05	6.24e-05	7.59e-05	4.8e-05	5.51e-05	1.86e-05	1.23e-05	8e-07	2.65e-05	8.5e-06	5.47e-05	4.32e-05	5.24e-05	4.08e-05	3e-05	2.7e-05	4.16e-05	5.46e-05	5.91e-05	4.17e-05	5.93e-05	2.17e-05	3.71e-05	3.04e-05	2.07e-05	1.97e-05	1.41e-05	2.44e-05	5.21e-05	1.69e-05	1.42e-05
0.304997	6.2e-05	4.62e-05	2.27e-05	4.02e-05	-3e-07	7.5e-06	2.3e-06	-1.46e-05	1.25e-05	-6.1e-06	3.04e-05	-4.2e-06	3.15e-05	1.3e-06	6.73e-05	5.38e-05	3.37e-05	5.34e-05	3.65e-05	5.62e-05	7.39e-05	4.69e-05	5.46e-05	1.58e-05	1.62e-05	-3.2e-06	2.6e-05	1.12e-05	5.77e-05	3.66e-05	5.48e-05	3.41e-05	2.38e-05	1.96e-05	4.31e-05	4.49e-05	5.57e-05	4.18e-05	5.57e-05	1.85e-05	3.78e-05	2.61e-05	1.82e-05	1e-05	1.93e-05	2.62e-05	4.89e-05	2.31e-05	9.5e-06
0.306664	6.79e-05	4.47e-05	1.77e-05	4.14e-05	-5.1e-06	4e-07	6.6e-06	-2.59e-05	9.1e-06	-1.13e-05	3.04e-05	-1.24e-05	3.06e-05	2.9e-06	6.76e-05	5.55e-05	2.82e-05	4.78e-05	3.22e-05	4.96e-05	6.98e-05	4.43e-05	5.21e-05	9.8e-06	2.11e-05	-9.1e-06	2.52e-05	1.21e-05	6.28e-05	3.35e-05	5.37e-05	2.3e-05	1.95e-05	1.69e-05	3.85e-05	3.34e-05	4.48e-05	4.23e-05	5.41e-05	1.43e-05	4.1e-05	2.52e-05	2.4e-05	6.2e-06	2.71e-05	2.62e-05	3.92e-05	2.4e-05	7e-06
0.308331	7.1e-05	4.04e-05	1.19e-05	4e-05	-8.7e-06	-4e-06	9.6e-06	-3.01e-05	8.9e-06	-1.08e-05	2.87e-05	-1.49e-05	2.85e-05	6.7e-06	6.35e-05	5.89e-05	2.9e-05	5.18e-05	2.94e-05	4.53e-05	6.7e-05	4.05e-05	4.66e-05	8.4e-06	2.75e-05	-1.44e-05	2.54e-05	9.8e-06	6.56e-05	3.01e-05	5.12e-05	2.06e-05	1.07e-05	1.33e-05	3.79e-05	2.38e-05	4.1e-05	4.49e-05	5.55e-05	1.19e-05	4.14e-05	2.39e-05	2.83e-05	7.7e-06	2.99e-05	2.76e-05	3.03e-05	2.03e-05	2.5e-06
0.309997	7.18e-05	3.64e-05	1.61e-05	4.13e-05	-1.01e-05	-5.5e-06	9.5e-06	-3.02e-05	1.08e-05	-6.5e-06	2.49e-05	-1.39e-05	3.02e-05	1.33e-05	6.32e-05	5.51e-05	3.14e-05	5.24e-05	3.14e-05	4.14e-05	6.82e-05	3.7e-05	4.32e-05	4e-06	2.81e-05	-1.78e-05	2.51e-05	6.6e-06	6.35e-05	3.05e-05	5.33e-05	2.29e-05	4.7e-06	9.3e-06	3.95e-05	1.61e-05	3.95e-05	4.81e-05	5.51e-05	4.6e-06	3.96e-05	2.55e-05	3.12e-05	7.4e-06	3.01e-05	3.31e-05	1.78e-05	1.68e-05	2.5e-06
0.311664	6.77e-05	3.23e-05	2.15e-05	3.91e-05	-7.2e-06	-1.25e-05	5.8e-06	-2.57e-05	1.21e-05	-8e-07	2.12e-05	-1.26e-05	3.22e-05	2.21e-05	6.14e-05	5.05e-05	3.49e-05	5.13e-05	3.36e-05	3.66e-05	6.8e-05	4.02e-05	3.71e-05	-5.5e-06	2.27e-05	-1.7e-05	1.96e-05	-1.5e-06	5.99e-05	2.74e-05	5.33e-05	2.18e-05	4.2e-06	8.2e-06	4.28e-05	1.11e-05	4.16e-05	5.08e-05	5.42e-05	-5e-07	3.43e-05	2.81e-05	3.55e-05	7.4e-06	3.03e-05	3.34e-05	1.4e-05	1.36e-05	7.4e-06
0.313331	6.49e-05	3.14e-05	2.53e-05	3.66e-05	-1.5e-06	-1.58e-05	8.9e-06	-2.02e-05	1.59e-05	4.6e-06	1.46e-05	-1.25e-05	3.45e-05	1.92e-05	5.2e-05	4.73e-05	3.42e-05	4.7e-05	3.32e-05	3.66e-05	6.11e-05	4.1e-05	2.79e-05	-9.8e-06	1.39e-05	-1.65e-05	1.33e-05	-1e-05	5.08e-05	2.6e-05	5.23e-05	2.01e-05	3e-06	8.6e-06	4.18e-05	8.9e-06	4e-05	5.26e-05	4.64e-05	-4.3e-06	2.62e-05	2.79e-05	3.68e-05	8.9e-06	2.35e-05	2.74e-05	8.8e-06	7.8e-06	8.8e-06
0.314997	5.89e-05	2.81e-05	2.81e-05	3.27e-05	2.9e-06	-1.78e-05	1.17e-05	-1.07e-05	1.5e-05	4.5e-06	3.9e-06	-4.7e-06	3.63e-05	1.68e-05	4.55e-05	4.73e-05	3.44e-05	4.73e-05	3.56e-05	3.58e-05	5.68e-05	4.26e-05	2.65e-05	-6e-06	6.6e-06	-1.46e-05	1.05e-05	-1.38e-05	3.87e-05	2.52e-05	5.63e-05	2.1e-05	3.3e-06	8.4e-06	4.42e-05	1.32e-05	4.65e-05	5.45e-05	4.06e-05	-5.8e-06	1.97e-05	2.38e-05	3.25e-05	6.6e-06	1.6e-05	1.98e-05	1.16e-05	1e-05	6.8e-06
0.316664	5.43e-05	2.77e-05	3.33e-05	3.22e-05	4.5e-06	-2.11e-05	9.1e-06	-6.1e-06	9.6e-06	1.2e-06	-4.8e-06	-6e-07	3.7e-05	1.39e-05	4.24e-05	4.57e-05	3.01e-05	4.24e-05	3.57e-05	3.94e-05	5.25e-05	4.2e-05	2.36e-05	-4.2e-06	-1e-06	-1.35e-05	8.2e-06	-1.38e-05	2.64e-05	2.15e-05	6.06e-05	1.71e-05	8.7e-06	1.07e-05	4.42e-05	1.55e-05	4.35e-05	5.24e-05	3.06e-05	-7.8e-06	1.48e-05	1.87e-05	2.95e-05	4.3e-06	8.5e-06	1.02e-05	1.2e-05	1.5e-05	6.2e-06
0.318331	4.93e-05	2.68e-05	3.4e-05	2.88e-05	4.4e-06	-2.39e-05	9.4e-06	-4.8e-06	3.4e-06	-5.2e-06	-1.16e-05	-1.2e-06	3.36e-05	7.7e-06	3.77e-05	4.85e-05	2.33e-05	3.82e-05	3.2e-05	4.15e-05	4.61e-05	4.1e-05	2.31e-05	-6e-07	-4.4e-06	-1.53e-05	8.1e-06	-1.12e-05	2.09e-05	1.83e-05	5.93e-05	1.18e-05	1.2e-05	1.59e-05	4.45e-05	1.7e-05	4.2e-05	5.13e-05	2.5e-05	-5.2e-06	1.22e-05	1.17e-05	2.65e-05	9e-07	1.6e-06	-3.2e-06	1.37e-05	1.57e-05	7.9e-06
0.319997	4.64e-05	2.79e-05	3.54e-05	2.78e-05	7e-07	-2.01e-05	1.1e-05	-7.3e-06	-2.7e-06	-9.3e-06	-1.76e-05	-1.7e-06	2.64e-05	1e-06	3.34e-05	5.13e-05	2.03e-05	3.89e-05	2.32e-05	4.71e-05	4.03e-05	3.14e-05	2.21e-05	5.2e-06	-6.1e-06	-1.87e-05	6.3e-06	-6.9e-06	1.7e-05	1.73e-05	5.78e-05	6.7e-06	1.06e-05	2.19e-05	3.88e-05	1.63e-05	4.22e-05	4.87e-05	2.02e-05	-7.4e-06	1.3e-05	5.1e-06	2.25e-05	-2e-06	-1.6e-06	-1.04e-05	9.9e-06	1.56e-05	5.4e-06
0.321664	4.47e-05	2.67e-05	3.65e-05	2.48e-05	-5.8e-06	-1.28e-05	4.4e-06	-1.01e-05	-9.5e-06	-1.34e-05	-1.99e-05	-2.1e-06	1.9e-05	0	3.47e-05	5.22e-05	2e-05	3.85e-05	1.76e-05	4.85e-05	4.09e-05	2.24e-05	2.45e-05	9.1e-06	-6.2e-06	-2e-05	5.9e-06	-3.4e-06	1.82e-05	1.97e-05	5.44e-05	3.9e-06	1e-05	2.35e-05	3.61e-05	1.82e-05	4.29e-05	4.51e-05	2.29e-05	-8.4e-06	1.59e-05	-2.5e-06	1.91e-05	-5.1e-06	-8e-07	-1.41e-05	9.1e-06	1.4e-05	4.4e-06
0.323331	4.6e-05	2.78e-05	3.65e-05	2.41e-05	-1.37e-05	-6.1e-06	-3.8e-06	-1.65e-05	-1.33e-05	-1.46e-05	-1.71e-05	-8.2e-06	1.08e-05	-2.7e-06	3.63e-05	5.11e-05	2.17e-05	3.66e-05	8.2e-06	4.89e-05	4.04e-05	1.32e-05	2.13e-05	5.6e-06	-9.9e-06	-2.29e-05	-1.4e-06	-1.9e-06	2.01e-05	1.98e-05	4.82e-05	3.2e-06	9.3e-06	2.39e-05	3.02e-05	1.82e-05	3.92e-05	3.71e-05	2.51e-05	-8.8e-06	1.37e-05	-8.8e-06	1.37e-05	-3.6e-06	-1e-06	-1.2e-05	4.8e-06	5.8e-06	7e-06
0.324997	4.39e-05	2.67e-05	3.2e-05	1.89e-05	-1.99e-05	2e-06	-4.6e-06	-2.4e-05	-1.74e-05	-1.64e-05	-1.05e-05	-1.77e-05	2.1e-06	-7.3e-06	3.41e-05	4.89e-05	2.2e-05	3.4e-05	3.6e-06	4.42e-05	3.78e-05	8.4e-06	2.21e-05	2.9e-06	-1.64e-05	-2.61e-05	-9.2e-06	5e-07	2.44e-05	1.85e-05	3.91e-05	2.7e-06	4.8e-06	2.23e-05	2.47e-05	1.51e-05	3.98e-05	2.88e-05	3.06e-05	-1.13e-05	1.23e-05	-1.66e-05	5.9e-06	-3.2e-06	-2.6e-06	-7.6e-06	8e-07	-4.1e-06	1.04e-05
0.326664	4.17e-05	2.46e-05	2.66e-05	1.57e-05	-2.4e-05	5.1e-06	-5.7e-06	-2.74e-05	-1.83e-05	-1.79e-05	-4.5e-06	-2.44e-05	-4.7e-06	-1.07e-05	3.07e-05	4.55e-05	2.25e-05	3.13e-05	2.2e-06	4.03e-05	3.64e-05	5.9e-06	1.84e-05	4.4e-06	-2.33e-05	-2.64e-05	-1.41e-05	2.4e-06	2.72e-05	1.82e-05	2.79e-05	2.5e-06	-4e-07	1.88e-05	1.75e-05	9.4e-06	3.69e-05	2.13e-05	3.4e-05	-1.74e-05	5.3e-06	-2.1e-05	-5.9e-06	2.2e-06	-5.9e-06	-3e-07	1.5e-06	-7.8e-06	1.01e-05
0.328331	3.86e-05	2.28e-05	2.15e-05	1.18e-05	-2.75e-05	5.1e-06	-7e-06	-3.04e-05	-1.75e-05	-2.35e-05	1.7e-06	-3.3e-05	-8.1e-06	-1.54e-05	2.99e-05	3.89e-05	2.05e-05	2.26e-05	4.5e-06	2.99e-05	3.41e-05	8.7e-06	1.68e-05	3.9e-06	-2.85e-05	-2.58e-05	-1.43e-05	1.2e-06	2.97e-05	1.84e-05	1.56e-05	3.9e-06	-2e-06	1.21e-05	1.4e-05	7.4e-06	3.13e-05	1.62e-05	3.72e-05	-2e-05	-6.3e-06	-2.36e-05	-1.77e-05	7.2e-06	-1.44e-05	2.4e-06	5.3e-06	-1.13e-05	1.21e-05
0.329997	3.08e-05	2.32e-05	1.93e-05	9.2e-06	-2.7e-05	2.1e-06	-6.4e-06	-3.52e-05	-2.01e-05	-2.86e-05	8.5e-06	-4.05e-05	-1.17e-05	-1.94e-05	3.07e-05	3.31e-05	1.89e-05	1.65e-05	8e-06	2.11e-05	2.78e-05	1.49e-05	1.22e-05	2.4e-06	-3.41e-05	-2.84e-05	-1.39e-05	5e-07	2.68e-05	1.36e-05	9.1e-06	1.8e-06	-2.3e-06	1.16e-05	7.9e-06	5.6e-06	2.79e-05	1.14e-05	3.79e-05	-2.26e-05	-1.58e-05	-2.22e-05	-2.48e-05	1.54e-05	-2.54e-05	5.9e-06	9.6e-06	-1.14e-05	1.49e-05
0.331664	2.03e-05	2.05e-05	1.82e-05	5.1e-06	-2.68e-05	-1.3e-06	-7.4e-06	-4.03e-05	-2.17e-05	-3.51e-05	1.54e-05	-4.58e-05	-1.57e-05	-2.15e-05	2.8e-05	2.74e-05	1.22e-05	9.5e-06	1.33e-05	1.62e-05	2.05e-05	1.99e-05	5.5e-06	3.3e-06	-3.57e-05	-2.99e-05	-1.03e-05	-4.3e-06	2.11e-05	1.13e-05	4e-06	-1.6e-06	-9e-06	1.03e-05	2.7e-06	1.8e-06	2.49e-05	7e-06	3.62e-05	-2.87e-05	-2.27e-05	-2.37e-05	-2.77e-05	2.17e-05	-3.19e-05	7e-07	1.12e-05	-5.7e-06	1.1e-05
0.333331	1.49e-05	1.86e-05	1.92e-05	3.5e-06	-2.4e-05	-7.6e-06	-1.1e-05	-3.9e-05	-1.76e-05	-3.98e-05	1.61e-05	-4.48e-05	-1.8e-05	-2.07e-05	2.6e-05	2.49e-05	8.1e-06	6.8e-06	1.27e-05	1.08e-05	1.9e-05	2.29e-05	-4e-07	9e-07	-3.27e-05	-2.86e-05	-9.5e-06	-1.19e-05	1.46e-05	5.7e-06	2.9e-06	-6.2e-06	-1.26e-05	7.5e-06	-4.4e-06	1.9e-06	2.13e-05	6.8e-06	3.05e-05	-3.05e-05	-3.08e-05	-1.97e-05	-3.21e-05	2.81e-05	-3.56e-05	-6.7e-06	1.39e-05	-1.8e-06	5.4e-06
0.334997	8.6e-06	1.5e-05	1.86e-05	2.4e-06	-2.26e-05	-1.27e-05	-1.33e-05	-4.04e-05	-1.83e-05	-4.26e-05	1.64e-05	-4.55e-05	-1.6e-05	-1.95e-05	2.75e-05	2.26e-05	3.4e-06	7e-06	6.7e-06	3.4e-06	1.76e-05	2.23e-05	-9e-07	-6.5e-06	-2.88e-05	-2.91e-05	-1.4e-05	-1.84e-05	6.1e-06	2e-07	7.8e-06	-9.3e-06	-1.38e-05	2.8e-06	-1e-05	8e-06	2.04e-05	5e-06	1.96e-05	-2.44e-05	-3.17e-05	-2.03e-05	-3.06e-05	2.79e-05	-3.48e-05	-1.41e-05	1.26e-05	-3.8e-06	-1e-07
0.336664	3.5e-06	8.7e-06	1.8e-05	-1.3e-06	-1.63e-05	-1.52e-05	-1.58e-05	-4.24e-05	-2.15e-05	-4.53e-05	1.58e-05	-4.49e-05	-1.39e-05	-1.61e-05	2.61e-05	2.03e-05	-4.2e-06	1.07e-05	2.7e-06	4.3e-06	1.49e-05	2.2e-05	-4e-07	-1.14e-05	-2.56e-05	-3.35e-05	-2.06e-05	-1.99e-05	-4.5e-06	-4.4e-06	1.28e-05	-1.47e-05	-1.87e-05	9e-07	-1.78e-05	1.06e-05	1.8e-05	-7e-07	8.3e-06	-1.85e-05	-2.81e-05	-2.27e-05	-3.04e-05	2.63e-05	-3.62e-05	-1.6e-05	1.01e-05	-6.3e-06	-8.8e-06
0.338331	1.6e-06	1.8e-06	1.11e-05	-2.8e-06	-1.42e-05	-1.73e-05	-1.88e-05	-4.21e-05	-1.89e-05	-4.77e-05	1.04e-05	-4.36e-05	-1.25e-05	-1.41e-05	1.79e-05	1.62e-05	-1.38e-05	1.31e-05	-2.6e-06	6.3e-06	1e-05	1.46e-05	3.2e-06	-1.49e-05	-2e-05	-3.62e-05	-2.49e-05	-2.11e-05	-1.09e-05	-7.5e-06	1.36e-05	-1.8e-05	-2.26e-05	-1.2e-06	-2.35e-05	1.08e-05	1.32e-05	-5.6e-06	-3.6e-06	-1.23e-05	-2.29e-05	-2.63e-05	-3.63e-05	2.16e-05	-3.04e-05	-1.7e-05	1.9e-06	-1.2e-05	-1.67e-05
0.339997	1.9e-06	-4e-06	4.8e-06	-4e-06	-9.8e-06	-2.1e-05	-1.71e-05	-4.21e-05	-1.69e-05	-4.82e-05	2.8e-06	-3.97e-05	-5.6e-06	-1.17e-05	1.61e-05	1.42e-05	-1.85e-05	1.74e-05	-6.7e-06	4.4e-06	7.7e-06	1.04e-05	9.2e-06	-1.66e-05	-1.73e-05	-3.96e-05	-2.72e-05	-1.88e-05	-1.29e-05	-1.37e-05	1.35e-05	-1.99e-05	-1.89e-05	2e-07	-2.83e-05	9.2e-06	6.6e-06	-5.5e-06	-1.31e-05	-5.7e-06	-1.59e-05	-2.49e-05	-4.14e-05	1.43e-05	-3.13e-05	-1.28e-05	-2.3e-06	-2.33e-05	-1.8e-05
0.341664	-2.1e-06	-6.2e-06	1.4e-06	-4.9e-06	-7.1e-06	-2.13e-05	-1.23e-05	-4.45e-05	-2.2e-05	-4.57e-05	-2.8e-06	-4.04e-05	3.7e-06	-1.31e-05	1.68e-05	9.2e-06	-1.92e-05	1.67e-05	-6.3e-06	4.2e-06	2.1e-06	5.4e-06	1.4e-05	-1.22e-05	-1.55e-05	-4.51e-05	-2.75e-05	-1.39e-05	-1.82e-05	-7.3e-06	1.18e-05	-1.63e-05	-2.04e-05	2.6e-06	-2.85e-05	7.4e-06	1.4e-06	-9e-06	-1.78e-05	-1.7e-06	-8.2e-06	-2.49e-05	-4.36e-05	6.1e-06	-3.22e-05	-7.5e-06	-7.2e-06	-2.81e-05	-1.88e-05
0.343331	-5.2e-06	-2.9e-06	1.8e-06	-6.2e-06	-6.8e-06	-1.84e-05	-9.5e-06	-4.57e-05	-2.54e-05	-4.53e-05	-1.12e-05	-4.15e-05	8.8e-06	-1.5e-05	1.67e-05	3.6e-06	-1.85e-05	1.31e-05	-3.8e-06	9e-06	-5.1e-06	1.7e-06	1.5e-05	-7.5e-06	-1.59e-05	-5.03e-05	-2.83e-05	-1.33e-05	-2.16e-05	-5.4e-06	1.08e-05	-1.24e-05	-2.33e-05	7.6e-06	-3.01e-05	-1.6e-06	-6.7e-06	-1.1e-05	-1.69e-05	-4.9e-06	-3.5e-06	-2.35e-05	-4.57e-05	5e-06	-3.52e-05	-8e-07	-1.14e-05	-3.13e-05	-1.72e-05
0.344997	-8.1e-06	1.5e-06	-1.3e-06	-2.1e-06	-1.56e-05	-1.81e-05	-8.4e-06	-4.67e-05	-2.61e-05	-4.01e-05	-1.62e-05	-4.28e-05	1.29e-05	-2.01e-05	1.78e-05	1.7e-06	-1.25e-05	9e-06	-3.4e-06	1.1e-05	-1.02e-05	-4.2e-06	1.26e-05	-5.8e-06	-1.58e-05	-5.32e-05	-2.69e-05	-1.49e-05	-1.75e-05	-5.9e-06	8.4e-06	-2.3e-06	-2.46e-05	9.9e-06	-2.81e-05	-8.1e-06	-1.47e-05	-1.08e-05	-1.55e-05	-8.5e-06	-1e-06	-2.15e-05	-4.55e-05	5.6e-06	-3.1e-05	0	-1.63e-05	-3.07e-05	-1.4e-05
0.346664	-7.9e-06	4.1e-06	1e-07	2e-07	-1.86e-05	-1.72e-05	-3.9e-06	-4.68e-05	-2.62e-05	-3.51e-05	-1.74e-05	-4.48e-05	1.85e-05	-2.44e-05	2.46e-05	1.3e-06	-4.1e-06	1.8e-06	-5.4e-06	1.03e-05	-1.12e-05	-4.6e-06	1.03e-05	-5.2e-06	-1.81e-05	-6e-05	-2.8e-05	-1.4e-05	-1.5e-05	-3.8e-06	9e-06	6.4e-06	-2.63e-05	8.9e-06	-2.8e-05	-1.35e-05	-2e-05	-1.28e-05	-1.23e-05	-1.52e-05	-5.8e-06	-2.19e-05	-4e-05	5.3e-06	-3.54e-05	3e-07	-1.77e-05	-2.92e-05	-1.19e-05
0.348331	-1.12e-05	4.6e-06	4.9e-06	3.5e-06	-2.27e-05	-1.26e-05	-2.6e-06	-4.52e-05	-2.78e-05	-2.98e-05	-1.59e-05	-5e-05	1.92e-05	-3.26e-05	2.8e-05	-3.5e-06	3.4e-06	-6.3e-06	-8.5e-06	1.24e-05	-1.46e-05	-5.7e-06	5.4e-06	-6e-06	-2.03e-05	-6.57e-05	-3.12e-05	-1.09e-05	-1.4e-05	1e-06	1.02e-05	1.25e-05	-2.89e-05	2.9e-06	-2.94e-05	-1.58e-05	-2.33e-05	-1.71e-05	-1.29e-05	-2.12e-05	-1.19e-05	-2.46e-05	-3.79e-05	5.9e-06	-3.5e-05	-2.4e-06	-2.11e-05	-2.69e-05	-1.32e-05
0.349997	-1.32e-05	-4e-07	5.2e-06	6.5e-06	-2.76e-05	-1.04e-05	-6.2e-06	-4.71e-05	-2.38e-05	-2.71e-05	-1.14e-05	-5.2e-05	1.54e-05	-3.83e-05	2.84e-05	-7.1e-06	4.3e-06	-1.08e-05	-1.49e-05	1.54e-05	-1.77e-05	-5.7e-06	-2.1e-06	-1.39e-05	-2.56e-05	-7.03e-05	-3.27e-05	-9.9e-06	-1.21e-05	-2.2e-06	1.12e-05	1.35e-05	-2.81e-05	-1.4e-06	-3.06e-05	-2.01e-05	-2.78e-05	-2.05e-05	-1.3e-05	-2.73e-05	-1.99e-05	-3.02e-05	-3.48e-05	3.7e-06	-3.66e-05	-5.6e-06	-2.28e-05	-2.87e-05	-1.52e-05
0.351664	-1.07e-05	-5.5e-06	4e-07	1.07e-05	-2.66e-05	-1.05e-05	-8.3e-06	-4.82e-05	-1.77e-05	-2.18e-05	-4.4e-06	-5.34e-05	1.02e-05	-4.18e-05	2.55e-05	-9.8e-06	3.6e-06	-1.34e-05	-1.83e-05	1.39e-05	-1.68e-05	-4.9e-06	-6.9e-06	-1.93e-05	-2.85e-05	-7.3e-05	-2.86e-05	-3.2e-06	-1.22e-05	1.6e-06	7e-06	1.11e-05	-2.74e-05	-7.1e-06	-2.62e-05	-1.89e-05	-2.77e-05	-2.28e-05	-1.4e-05	-3.16e-05	-2.59e-05	-3.03e-05	-3.23e-05	-4.1e-06	-3.48e-05	-1.04e-05	-2.29e-05	-2.77e-05	-1.69e-05
0.353331	-9.1e-06	-9.6e-06	-6e-07	1.25e-05	-1.68e-05	-9e-06	-6.1e-06	-5.05e-05	-1.41e-05	-1.98e-05	-2.4e-06	-5.29e-05	5.8e-06	-4.18e-05	1.82e-05	-1.23e-05	-1e-07	-1.39e-05	-2.13e-05	7.7e-06	-1.56e-05	-4.9e-06	-1.08e-05	-2.41e-05	-3.18e-05	-7.31e-05	-2.66e-05	1.9e-06	-1.66e-05	8.7e-06	6.4e-06	3e-07	-2.58e-05	-1.49e-05	-2.15e-05	-2.17e-05	-2.56e-05	-2.36e-05	-1.7e-05	-3.38e-05	-3.42e-05	-3.19e-05	-2.93e-05	-1.27e-05	-3.75e-05	-1.38e-05	-2.21e-05	-3.06e-05	-1.99e-05
0.354997	-1.29e-05	-1.37e-05	-3.2e-06	1.15e-05	-1.26e-05	-8.5e-06	-7.4e-06	-5.5e-05	-1.43e-05	-1.76e-05	-1.5e-06	-5.02e-05	2e-07	-4.18e-05	1.14e-05	-1.41e-05	-6e-06	-8.3e-06	-2.17e-05	1.9e-06	-1.35e-05	-7.4e-06	-1.82e-05	-2.76e-05	-3.38e-05	-6.53e-05	-2.61e-05	2.8e-06	-2.02e-05	1.07e-05	1.8e-06	-8.8e-06	-2.55e-05	-2.43e-05	-1.25e-05	-2.25e-05	-2.65e-05	-1.93e-05	-2.28e-05	-3.14e-05	-3.6e-05	-3.16e-05	-2.75e-05	-1.88e-05	-3.17e-05	-1.62e-05	-2.05e-05	-3.3e-05	-2.74e-05
0.356664	-1.13e-05	-1.57e-05	-1.61e-05	1.03e-05	-9.5e-06	-1.1e-05	-9e-06	-5.98e-05	-1.21e-05	-1.7e-05	-4.6e-06	-4.76e-05	-3.4e-06	-3.87e-05	3.4e-06	-1.55e-05	-1.7e-05	-2.9e-06	-2.34e-05	-1.3e-06	-1.07e-05	-1.15e-05	-1.88e-05	-3.25e-05	-3.26e-05	-5.69e-05	-2.55e-05	-2.8e-06	-2.3e-05	9.8e-06	-3.1e-06	-1.74e-05	-2.76e-05	-2.78e-05	-4e-06	-2.11e-05	-2.6e-05	-1.35e-05	-2.4e-05	-2.57e-05	-3.72e-05	-3.13e-05	-2.08e-05	-2.16e-05	-2.78e-05	-1.65e-05	-1.64e-05	-3.46e-05	-2.98e-05
0.358331	-8.4e-06	-1.25e-05	-2.72e-05	6.8e-06	-6.7e-06	-9.9e-06	-7e-06	-6.14e-05	-1.09e-05	-1.75e-05	-9.8e-06	-4.48e-05	-6e-06	-3.45e-05	0	-1.55e-05	-2.5e-05	4.1e-06	-2.08e-05	-4.4e-06	-8.2e-06	-1.57e-05	-1.58e-05	-2.97e-05	-2.69e-05	-4.85e-05	-2.81e-05	-8.6e-06	-2.15e-05	1.1e-05	-4.9e-06	-2.25e-05	-2.66e-05	-3.03e-05	1.9e-06	-1.61e-05	-2.63e-05	-5.4e-06	-3.13e-05	-1.87e-05	-3.55e-05	-3.02e-05	-1.15e-05	-2.32e-05	-1.81e-05	-1.36e-05	-9.9e-06	-3.52e-05	-2.9e-05
0.359997	-9.9e-06	-1.4e-05	-3.08e-05	-1.3e-06	-1.04e-05	-1.09e-05	-8.8e-06	-6.37e-05	-1.4e-05	-2.35e-05	-1.47e-05	-4.04e-05	-4.9e-06	-3.14e-05	-1.4e-06	-1.79e-05	-3.15e-05	7.1e-06	-1.95e-05	-6.7e-06	-1.06e-05	-1.8e-05	-1.41e-05	-2.62e-05	-2.35e-05	-4.4e-05	-3.43e-05	-1.68e-05	-1.66e-05	6.3e-06	-2.5e-06	-2.66e-05	-2.87e-05	-3.21e-05	1e-06	-1.46e-05	-2.93e-05	-2.3e-06	-3.49e-05	-1.66e-05	-3.68e-05	-3.54e-05	-4.3e-06	-2.11e-05	-1.51e-05	-1.08e-05	-6.5e-06	-3.75e-05	-3.37e-05
0.361664	-7.5e-06	-1.42e-05	-3.21e-05	-9.8e-06	-1.86e-05	-1.61e-05	-1.52e-05	-6.13e-05	-1.65e-05	-2.67e-05	-1.83e-05	-3.77e-05	-5.7e-06	-2.99e-05	3.1e-06	-2.05e-05	-3.8e-05	8.9e-06	-1.98e-05	-4.6e-06	-1.43e-05	-1.83e-05	-1.13e-05	-2.11e-05	-2.17e-05	-4.01e-05	-3.87e-05	-2.33e-05	-1.28e-05	1.5e-06	-3.1e-06	-2.47e-05	-3.14e-05	-2.61e-05	-1.4e-06	-9.1e-06	-2.95e-05	3e-07	-3.39e-05	-1.64e-05	-3.24e-05	-3.84e-05	8e-07	-1.82e-05	-1.03e-05	-6.6e-06	0	-3.8e-05	-3.22e-05
0.363331	-2.3e-06	-1.15e-05	-2.81e-05	-1.6e-05	-2.65e-05	-2.2e-05	-2.13e-05	-5.77e-05	-1.78e-05	-3.24e-05	-2e-05	-4.01e-05	-6.8e-06	-3.01e-05	2.2e-06	-2.28e-05	-4.11e-05	9.4e-06	-1.9e-05	9e-07	-2e-05	-1.59e-05	-5.6e-06	-1.69e-05	-2.29e-05	-4.28e-05	-4.19e-05	-2.81e-05	-7.9e-06	-9e-07	0	-2.4e-05	-2.99e-05	-1.57e-05	-7.9e-06	-8.1e-06	-2.76e-05	-2.9e-06	-3.19e-05	-1.9e-05	-3.14e-05	-4.14e-05	3e-06	-1.9e-05	-1.54e-05	-7.3e-06	6.7e-06	-4.08e-05	-2.38e-05
0.364997	2.9e-06	-9.9e-06	-1.72e-05	-2.37e-05	-3.22e-05	-2.78e-05	-2.97e-05	-5.53e-05	-2.32e-05	-3.81e-05	-1.96e-05	-4.36e-05	-9.5e-06	-3.26e-05	4e-07	-2.2e-05	-3.84e-05	1e-05	-1.71e-05	-5e-07	-2.47e-05	-1.28e-05	-6.5e-06	-1.44e-05	-2.73e-05	-4.68e-05	-4.48e-05	-2.9e-05	-1e-06	-2.8e-06	2.3e-06	-2.28e-05	-2.77e-05	-7.9e-06	-8e-06	-1.1e-05	-2.86e-05	-7.9e-06	-3.01e-05	-2.38e-05	-2.83e-05	-4.08e-05	1.7e-06	-2.08e-05	-1.98e-05	-7e-06	9.2e-06	-3.88e-05	-2.06e-05
0.366664	7.8e-06	-1.12e-05	-5.4e-06	-2.69e-05	-3.55e-05	-3.89e-05	-4.24e-05	-5.34e-05	-2.8e-05	-4.15e-05	-2.36e-05	-5.05e-05	-9.2e-06	-3.49e-05	-6.6e-06	-2.49e-05	-3.58e-05	5e-06	-1.83e-05	-3.3e-06	-2.94e-05	-1.11e-05	-1.06e-05	-1.64e-05	-3.75e-05	-5.04e-05	-4.6e-05	-3.1e-05	5e-07	-8.4e-06	1.2e-06	-2.45e-05	-3.24e-05	-2.1e-06	-1e-05	-1.55e-05	-2.89e-05	-1.41e-05	-1.99e-05	-3.03e-05	-2.83e-05	-3.88e-05	-7.7e-06	-2.03e-05	-3.26e-05	-1.26e-05	3.4e-06	-3.76e-05	-2.12e-05
0.368331	1.23e-05	-1e-05	1.9e-06	-2.64e-05	-3.6e-05	-4.49e-05	-4.95e-05	-5.06e-05	-2.84e-05	-3.9e-05	-2.56e-05	-5.92e-05	-1.02e-05	-4.19e-05	-1.56e-05	-2.36e-05	-3.41e-05	5.4e-06	-2.08e-05	-4.4e-06	-2.95e-05	-1.19e-05	-1.23e-05	-2.31e-05	-4.51e-05	-5.08e-05	-4.57e-05	-3.22e-05	-1.3e-06	-9.6e-06	1.6e-06	-2.27e-05	-3.12e-05	7.2e-06	-6.9e-06	-1.77e-05	-2.6e-05	-1.5e-05	-1.54e-05	-3.09e-05	-2.65e-05	-3.44e-05	-1.85e-05	-2.23e-05	-3.96e-05	-2.08e-05	-2.1e-06	-3.56e-05	-1.67e-05
0.369997	1.04e-05	-1.03e-05	1.9e-06	-2.43e-05	-3.36e-05	-4.44e-05	-5.19e-05	-5.48e-05	-2.73e-05	-3.65e-05	-2.73e-05	-6.71e-05	-1.13e-05	-4.82e-05	-2.7e-05	-2.46e-05	-2.71e-05	1.8e-06	-2.12e-05	-3.6e-06	-2.9e-05	-1.39e-05	-1.61e-05	-3.27e-05	-5.11e-05	-5.24e-05	-4.41e-05	-3.55e-05	-2.1e-06	-1.5e-05	1.9e-06	-2.05e-05	-3.19e-05	1.14e-05	-4.7e-06	-2.14e-05	-2.71e-05	-1.39e-05	-1.58e-05	-3.23e-05	-2.71e-05	-3.09e-05	-2.52e-05	-2.7e-05	-4.41e-05	-2.91e-05	-1.08e-05	-3.45e-05	-2.02e-05
0.371664	6e-06	-1.32e-05	-5.2e-06	-1.75e-05	-2.66e-05	-4.24e-05	-5.13e-05	-5.88e-05	-2.55e-05	-3.24e-05	-2.92e-05	-7.17e-05	-1.16e-05	-5.28e-05	-3.33e-05	-2.54e-05	-2.29e-05	-3.2e-06	-2.65e-05	-5.1e-06	-2.61e-05	-1.53e-05	-2.03e-05	-3.9e-05	-5.47e-05	-5.24e-05	-4.1e-05	-4.08e-05	-5.1e-06	-1.86e-05	-9e-07	-1.89e-05	-3.61e-05	1.28e-05	4e-07	-2.27e-05	-2.96e-05	-8.1e-06	-1.46e-05	-3.24e-05	-2.63e-05	-2.73e-05	-3.01e-05	-2.83e-05	-3.89e-05	-3.53e-05	-2.06e-05	-2.91e-05	-2.7e-05
0.373331	-7e-07	-1.32e-05	-1.21e-05	-6.3e-06	-2.11e-05	-4.02e-05	-4.82e-05	-6.07e-05	-1.95e-05	-2.98e-05	-3.16e-05	-7.32e-05	-1.1e-05	-5.4e-05	-3.74e-05	-2.94e-05	-2.08e-05	-7.6e-06	-2.89e-05	-3e-06	-2.35e-05	-1.85e-05	-2.01e-05	-4.11e-05	-5.72e-05	-4.74e-05	-3.57e-05	-4.22e-05	-1.03e-05	-1.69e-05	9e-07	-1.74e-05	-3.89e-05	1.44e-05	1e-07	-2.13e-05	-2.67e-05	-2e-06	-1.4e-05	-3.29e-05	-2.77e-05	-2.62e-05	-3.33e-05	-3.36e-05	-3.54e-05	-4.25e-05	-2.81e-05	-2.88e-05	-2.93e-05
0.374997	-8.7e-06	-1.18e-05	-1.93e-05	2.2e-06	-1.86e-05	-3.48e-05	-4.33e-05	-6.45e-05	-1.34e-05	-2.85e-05	-2.75e-05	-7.04e-05	-1.48e-05	-5.75e-05	-3.67e-05	-2.82e-05	-1.85e-05	-6.6e-06	-3.05e-05	-2e-07	-2.01e-05	-1.89e-05	-1.48e-05	-4.43e-05	-5.48e-05	-4.38e-05	-3.12e-05	-3.9e-05	-1.1e-05	-1.15e-05	4e-07	-1.47e-05	-3.49e-05	1.63e-05	2.1e-06	-2.16e-05	-2.17e-05	2.8e-06	-1.98e-05	-3.33e-05	-2.7e-05	-2.67e-05	-3.1e-05	-3.94e-05	-2.73e-05	-4.41e-05	-2.88e-05	-2.88e-05	-2.86e-05
0.376664	-1.33e-05	-1.2e-05	-2.56e-05	9.9e-06	-1.7e-05	-3.11e-05	-4.18e-05	-7.19e-05	-9.7e-06	-2.84e-05	-2.83e-05	-6.79e-05	-2.08e-05	-5.61e-05	-3.16e-05	-3e-05	-1.46e-05	-8.5e-06	-3.13e-05	-2.1e-06	-2.05e-05	-1.86e-05	-1.5e-05	-4.45e-05	-5.34e-05	-4.19e-05	-2.86e-05	-3.76e-05	-1.02e-05	-1.08e-05	-6.9e-06	-1.84e-05	-3.39e-05	1.31e-05	-6e-07	-2.45e-05	-2.06e-05	3.1e-06	-2.58e-05	-3.67e-05	-2.58e-05	-2.9e-05	-2.62e-05	-4.28e-05	-2.66e-05	-4.12e-05	-2.59e-05	-2.99e-05	-2.78e-05
0.378331	-1.71e-05	-1.61e-05	-2.72e-05	1.28e-05	-2e-05	-3.33e-05	-4.02e-05	-7.24e-05	-7.3e-06	-3.09e-05	-2.84e-05	-6.36e-05	-2.23e-05	-5.41e-05	-2.55e-05	-2.97e-05	-2.01e-05	-5.8e-06	-3.42e-05	-7.4e-06	-1.81e-05	-1.61e-05	-9.2e-06	-4.11e-05	-5.33e-05	-4.04e-05	-2.91e-05	-3.32e-05	-8.3e-06	-1.01e-05	-1.01e-05	-2.78e-05	-2.72e-05	1.02e-05	-1e-07	-2.7e-05	-2.09e-05	-2e-07	-2.97e-05	-3.68e-05	-2.8e-05	-3.41e-05	-2.63e-05	-4.45e-05	-3.18e-05	-4.08e-05	-2.32e-05	-3.27e-05	-2.24e-05
0.379997	-1.8e-05	-1.79e-05	-2.54e-05	1.17e-05	-2.84e-05	-3.63e-05	-4.26e-05	-7.25e-05	-7.2e-06	-3.14e-05	-3.07e-05	-5.95e-05	-2.49e-05	-5.34e-05	-2.21e-05	-3.04e-05	-2.54e-05	-4.4e-06	-3.02e-05	-1.33e-05	-2.04e-05	-1.58e-05	-5.4e-06	-4.2e-05	-5.03e-05	-3.62e-05	-3.07e-05	-2.61e-05	-1.6e-06	-1.13e-05	-1.08e-05	-3.42e-05	-2.16e-05	4.5e-06	-4.5e-06	-2.92e-05	-1.87e-05	-4.2e-06	-3.41e-05	-3.82e-05	-2.91e-05	-3.71e-05	-2.49e-05	-4.46e-05	-4.17e-05	-3.52e-05	-2.02e-05	-3.49e-05	-1.76e-05
0.381664	-2.24e-05	-2.14e-05	-2.16e-05	5e-06	-3.55e-05	-3.59e-05	-4.32e-05	-7.31e-05	-9.2e-06	-2.65e-05	-3.25e-05	-5.75e-05	-2.64e-05	-4.96e-05	-1.67e-05	-2.69e-05	-3.08e-05	-5.3e-06	-2.93e-05	-1.76e-05	-2.11e-05	-1.11e-05	-4.1e-06	-4.51e-05	-4.97e-05	-3.91e-05	-3.58e-05	-2.49e-05	3.4e-06	-1.5e-05	-1.76e-05	-4.13e-05	-1.94e-05	-4.3e-06	-7e-06	-3.42e-05	-2.02e-05	-9.7e-06	-3.94e-05	-3.94e-05	-3.25e-05	-4.29e-05	-2.52e-05	-3.84e-05	-4.69e-05	-3.07e-05	-1.79e-05	-3.51e-05	-1.71e-05
0.383331	-2.36e-05	-2.71e-05	-1.96e-05	-2.5e-06	-4.26e-05	-3.61e-05	-4.06e-05	-7.13e-05	-1.28e-05	-2.08e-05	-3.54e-05	-5.87e-05	-2.46e-05	-4.77e-05	-1.65e-05	-2.62e-05	-3.8e-05	-7.4e-06	-2.95e-05	-2.3e-05	-2.33e-05	-7.7e-06	-6.2e-06	-4.66e-05	-4.97e-05	-4.12e-05	-3.9e-05	-2.55e-05	7e-06	-2.1e-05	-1.76e-05	-4.55e-05	-1.72e-05	-1.2e-05	-9.1e-06	-3.73e-05	-2.59e-05	-1.41e-05	-4.07e-05	-3.98e-05	-3.54e-05	-4.56e-05	-2.74e-05	-3.15e-05	-5.21e-05	-2.87e-05	-1.52e-05	-3.12e-05	-1.85e-05
0.384997	-2.75e-05	-2.89e-05	-1.52e-05	-1.02e-05	-4.71e-05	-3.83e-05	-3.75e-05	-6.66e-05	-1.57e-05	-1.68e-05	-3.37e-05	-5.62e-05	-2.15e-05	-4.45e-05	-1.8e-05	-2.29e-05	-4.27e-05	-7.8e-06	-2.98e-05	-2.05e-05	-2.2e-05	-4.8e-06	-1.8e-06	-4.68e-05	-5.33e-05	-4.22e-05	-4.26e-05	-2.83e-05	1.17e-05	-2.08e-05	-9.9e-06	-4.45e-05	-1.51e-05	-1.63e-05	-7.1e-06	-3.55e-05	-3.13e-05	-1.23e-05	-3.88e-05	-3.73e-05	-3.9e-05	-4.78e-05	-2.95e-05	-2.95e-05	-5.15e-05	-2.96e-05	-1.85e-05	-2.84e-05	-2.15e-05
0.386664	-2.46e-05	-2.15e-05	-1.08e-05	-1.27e-05	-4.75e-05	-3.47e-05	-3.93e-05	-6.22e-05	-2.17e-05	-1.52e-05	-3.15e-05	-5.55e-05	-2.23e-05	-4.11e-05	-2e-05	-1.77e-05	-4.12e-05	-8.4e-06	-2.74e-05	-1.73e-05	-2.52e-05	-5.4e-06	-4e-06	-4.79e-05	-5.58e-05	-4.37e-05	-4.65e-05	-3.06e-05	1.25e-05	-1.86e-05	-5.4e-06	-4.19e-05	-2.15e-05	-2.27e-05	-1.06e-05	-3.36e-05	-3.35e-05	-7.3e-06	-3.52e-05	-4.02e-05	-3.76e-05	-4.48e-05	-2.76e-05	-2.6e-05	-4.7e-05	-3.01e-05	-2.34e-05	-2.15e-05	-2.7e-05
0.388331	-2.12e-05	-1.27e-05	-6.7e-06	-1.77e-05	-4.51e-05	-3.01e-05	-4.02e-05	-5.99e-05	-2.44e-05	-1.77e-05	-3.04e-05	-5.52e-05	-1.99e-05	-3.53e-05	-1.95e-05	-1.4e-05	-3.98e-05	-6.8e-06	-3.25e-05	-1.53e-05	-2.7e-05	-4.9e-06	-5.8e-06	-4.91e-05	-6.27e-05	-4.79e-05	-5.17e-05	-3.26e-05	7.7e-06	-1.54e-05	-1.9e-06	-4.22e-05	-2.97e-05	-2.08e-05	-8.6e-06	-2.77e-05	-3.34e-05	-2.9e-06	-3.21e-05	-4.17e-05	-3.82e-05	-4.64e-05	-3.01e-05	-2.6e-05	-4.37e-05	-3.47e-05	-2.55e-05	-1.78e-05	-2.73e-05
0.389997	-1.26e-05	-5.9e-06	-4.7e-06	-2.12e-05	-4.42e-05	-2.49e-05	-4.06e-05	-5.7e-05	-2.46e-05	-2.53e-05	-2.68e-05	-5.56e-05	-1.97e-05	-3.82e-05	-2.12e-05	-1.12e-05	-3.68e-05	-2e-06	-3.41e-05	-1.38e-05	-3.24e-05	-6.7e-06	-7.1e-06	-4.87e-05	-6.12e-05	-4.99e-05	-5.2e-05	-3.25e-05	4.2e-06	-1.63e-05	6.8e-06	-4.14e-05	-3.22e-05	-1.5e-05	-6.4e-06	-2.08e-05	-3.29e-05	5.4e-06	-2.85e-05	-4.38e-05	-3.56e-05	-4.54e-05	-3.39e-05	-3.01e-05	-4.47e-05	-3.74e-05	-2.58e-05	-1.84e-05	-2.59e-05
0.391664	-6.2e-06	3.5e-06	1.4e-06	-2.02e-05	-4.11e-05	-1.9e-05	-4.15e-05	-5.43e-05	-2.6e-05	-3.41e-05	-2.32e-05	-4.96e-05	-1.97e-05	-3.74e-05	-1.98e-05	-9.1e-06	-3.01e-05	1.3e-06	-3.4e-05	-1.1e-05	-3.32e-05	-9e-06	-1.18e-05	-4.52e-05	-6.09e-05	-5.15e-05	-5.2e-05	-3.29e-05	2e-06	-1.23e-05	1.16e-05	-4.18e-05	-3.72e-05	-1.25e-05	-5.5e-06	-1.34e-05	-2.82e-05	1.4e-05	-2.76e-05	-4.73e-05	-3.36e-05	-4.66e-05	-3.62e-05	-3.56e-05	-4.65e-05	-3.86e-05	-2.96e-05	-2.44e-05	-2.32e-05
0.393331	2e-07	8.7e-06	1.1e-06	-1.79e-05	-3.96e-05	-1.12e-05	-4.29e-05	-4.92e-05	-2.91e-05	-4.15e-05	-2e-05	-4.7e-05	-1.9e-05	-3.98e-05	-1.78e-05	-1.04e-05	-2.78e-05	4.5e-06	-3.21e-05	-1.06e-05	-3.54e-05	-1.23e-05	-2.13e-05	-4.19e-05	-5.61e-05	-5.22e-05	-4.96e-05	-2.77e-05	-1.8e-06	-1.19e-05	1.11e-05	-4.26e-05	-4.05e-05	-1.16e-05	-6.5e-06	-9.5e-06	-2.14e-05	1.62e-05	-2.86e-05	-5.13e-05	-3.27e-05	-4.73e-05	-3.64e-05	-3.57e-05	-4.54e-05	-3.81e-05	-2.71e-05	-2.7e-05	-1.9e-05
0.394997	1.9e-06	5.9e-06	1.3e-06	-1.53e-05	-4.11e-05	-5e-06	-4.12e-05	-4.76e-05	-2.59e-05	-4.47e-05	-1.52e-05	-4.76e-05	-1.76e-05	-4.44e-05	-1.38e-05	-1.39e-05	-2.62e-05	5.6e-06	-3.09e-05	-1.15e-05	-3.57e-05	-1.09e-05	-2.63e-05	-3.91e-05	-4.96e-05	-5.09e-05	-4.58e-05	-2.5e-05	-3.6e-06	-1.15e-05	9.9e-06	-3.88e-05	-3.24e-05	-6.5e-06	-2.9e-06	-8e-07	-1.41e-05	1.49e-05	-3.03e-05	-5.04e-05	-3.42e-05	-5.17e-05	-3.8e-05	-3.53e-05	-4.31e-05	-3.1e-05	-2.16e-05	-2.96e-05	-1.14e-05
0.396664	3.1e-06	8e-07	2e-06	-9.2e-06	-4.06e-05	3e-07	-3.79e-05	-4.6e-05	-2.42e-05	-4.48e-05	-4.6e-06	-4.58e-05	-2.07e-05	-5.03e-05	-1.36e-05	-1.53e-05	-2.1e-05	5.6e-06	-2.38e-05	-8.4e-06	-3.45e-05	-1.07e-05	-2.8e-05	-3.3e-05	-4.09e-05	-4.55e-05	-4.09e-05	-2.22e-05	-4.7e-06	-1.48e-05	9.7e-06	-3.49e-05	-1.89e-05	-6.6e-06	-2.3e-06	-1e-07	-1.44e-05	1.17e-05	-3.13e-05	-5.09e-05	-3.51e-05	-5.48e-05	-3.62e-05	-3.55e-05	-3.76e-05	-2.09e-05	-2.29e-05	-3.06e-05	-8.9e-06
0.398331	4.9e-06	-1e-06	-1.7e-06	-6e-07	-3.84e-05	1.3e-06	-3.52e-05	-4.3e-05	-2.63e-05	-4.27e-05	3.9e-06	-3.99e-05	-2.2e-05	-5.23e-05	-1.53e-05	-1.93e-05	-1.99e-05	4.1e-06	-2.16e-05	-6.4e-06	-3.08e-05	-1.03e-05	-3.02e-05	-2.9e-05	-3.96e-05	-3.95e-05	-4e-05	-1.96e-05	-6.3e-06	-1.29e-05	5.2e-06	-2.62e-05	-7.8e-06	-8.7e-06	-6.5e-06	3e-06	-1.67e-05	4.4e-06	-3.17e-05	-4.95e-05	-3.69e-05	-5.63e-05	-3.07e-05	-3.7e-05	-2.91e-05	-1.41e-05	-2.6e-05	-2.82e-05	-6.9e-06
0.399997	6.9e-06	-2.8e-06	-1.07e-05	4e-06	-3.41e-05	-1e-07	-3.55e-05	-4.14e-05	-2.53e-05	-3.88e-05	1.29e-05	-4.18e-05	-2.47e-05	-5.57e-05	-1.63e-05	-2.2e-05	-2.21e-05	2e-06	-2.08e-05	-6.1e-06	-3.19e-05	-9.2e-06	-2.75e-05	-2.78e-05	-3.65e-05	-3.42e-05	-3.92e-05	-1.72e-05	-8e-06	-1.55e-05	2e-06	-2.06e-05	2.2e-06	-9.4e-06	-1.1e-05	4.8e-06	-2.16e-05	-6.4e-06	-3.09e-05	-4.5e-05	-3.91e-05	-5.9e-05	-2.57e-05	-3.65e-05	-2.01e-05	-5.5e-06	-2.68e-05	-2.37e-05	-1.2e-05
0.401664	7.5e-06	-2.5e-06	-1.59e-05	8.1e-06	-3e-05	-3.7e-06	-3.61e-05	-4.48e-05	-2.17e-05	-3.38e-05	1.9e-05	-4.42e-05	-2.76e-05	-5.66e-05	-1.95e-05	-2.21e-05	-2.39e-05	-3.5e-06	-1.98e-05	-1.04e-05	-3.55e-05	-5e-06	-2.58e-05	-3.08e-05	-3.27e-05	-3.16e-05	-4.17e-05	-1.61e-05	-1.11e-05	-1.73e-05	5e-07	-1.68e-05	1.09e-05	-1.31e-05	-1.76e-05	3.5e-06	-2.57e-05	-1.49e-05	-2.65e-05	-4.27e-05	-3.84e-05	-5.85e-05	-2.43e-05	-3.64e-05	-1.73e-05	4e-07	-2.9e-05	-2.13e-05	-1.8e-05
0.403331	1.02e-05	1e-06	-2.48e-05	7e-06	-2.39e-05	-7e-06	-3.62e-05	-4.75e-05	-2.18e-05	-2.94e-05	2.12e-05	-4.26e-05	-3.29e-05	-5.5e-05	-2.42e-05	-2.13e-05	-2.65e-05	-7e-06	-1.86e-05	-1.21e-05	-3.7e-05	-5.3e-06	-2.6e-05	-3.37e-05	-3.11e-05	-2.96e-05	-4.31e-05	-1.47e-05	-1.12e-05	-1.41e-05	2.1e-06	-1.52e-05	1.3e-05	-1.8e-05	-2.52e-05	-5.9e-06	-3.39e-05	-2.27e-05	-2.52e-05	-4.19e-05	-3.66e-05	-5.5e-05	-2.28e-05	-3.91e-05	-1.7e-05	-1.5e-06	-3.04e-05	-2.31e-05	-2.86e-05
0.404997	7e-06	5.3e-06	-3.49e-05	4.5e-06	-1.99e-05	-1e-05	-3.36e-05	-4.73e-05	-2.21e-05	-2.58e-05	1.9e-05	-4.93e-05	-3.59e-05	-5.36e-05	-2.58e-05	-1.91e-05	-3.52e-05	-8.7e-06	-1.68e-05	-1.92e-05	-3.69e-05	-4.8e-06	-2.96e-05	-4.01e-05	-3.29e-05	-3.19e-05	-4.28e-05	-1.91e-05	-1.05e-05	-5e-06	1.1e-06	-1.02e-05	1.01e-05	-2.35e-05	-3.38e-05	-1e-05	-3.81e-05	-3.1e-05	-2.61e-05	-4.07e-05	-3.23e-05	-4.81e-05	-2.27e-05	-3.8e-05	-1.89e-05	-7.7e-06	-2.55e-05	-2.69e-05	-3.73e-05
0.406664	-2.3e-06	9.2e-06	-3.98e-05	-1.1e-06	-1.61e-05	-1.43e-05	-3.42e-05	-5.23e-05	-1.99e-05	-2.18e-05	1.36e-05	-5.7e-05	-3.95e-05	-5.14e-05	-2.21e-05	-1.34e-05	-3.81e-05	-1.14e-05	-1.26e-05	-2.67e-05	-3.6e-05	-3.9e-06	-2.92e-05	-4.22e-05	-3.42e-05	-3.52e-05	-4.05e-05	-2.09e-05	-1.12e-05	-2e-07	3.1e-06	-9.9e-06	6.3e-06	-2.71e-05	-3.6e-05	-1.69e-05	-4.11e-05	-3.67e-05	-2.93e-05	-4.02e-05	-2.77e-05	-4.37e-05	-2.52e-05	-3.18e-05	-2.68e-05	-1.18e-05	-1.64e-05	-2.94e-05	-4.49e-05
0.408331	-1.34e-05	1.07e-05	-4.38e-05	-4.5e-06	-1.94e-05	-1.38e-05	-3.42e-05	-5.7e-05	-2.24e-05	-1.89e-05	6.3e-06	-6.18e-05	-4.46e-05	-5.03e-05	-2.01e-05	-8.7e-06	-3.89e-05	-1.25e-05	-7.3e-06	-3.49e-05	-3.39e-05	-5.5e-06	-2.9e-05	-4.79e-05	-3.41e-05	-3.57e-05	-4.05e-05	-2.17e-05	-1.39e-05	3.6e-06	3.3e-06	-7.9e-06	2e-07	-2.98e-05	-3.7e-05	-2.51e-05	-4.22e-05	-3.64e-05	-3.08e-05	-4.06e-05	-2.6e-05	-3.89e-05	-2.47e-05	-2.59e-05	-3.47e-05	-2.03e-05	-7.5e-06	-3.14e-05	-4.16e-05
0.409997	-2.09e-05	1.2e-05	-4.75e-05	-7.2e-06	-2.39e-05	-9.6e-06	-3.43e-05	-5.64e-05	-2.57e-05	-1.89e-05	1e-06	-6.43e-05	-4.88e-05	-5.05e-05	-1.87e-05	-6.2e-06	-3.87e-05	-1.16e-05	-4.8e-06	-3.84e-05	-2.79e-05	-8.8e-06	-2.24e-05	-5.02e-05	-3.62e-05	-3.34e-05	-3.8e-05	-2.55e-05	-1.48e-05	5.3e-06	-1e-07	-1.7e-06	-8.5e-06	-2.81e-05	-3.61e-05	-2.68e-05	-4.58e-05	-3.49e-05	-3.6e-05	-3.95e-05	-2.59e-05	-3.87e-05	-2.13e-05	-2.3e-05	-3.78e-05	-2.74e-05	-2.3e-06	-3.34e-05	-3.87e-05
0.411664	-2.9e-05	1.5e-05	-4.9e-05	-4.1e-06	-2.62e-05	-9.6e-06	-3.74e-05	-5.71e-05	-2.88e-05	-1.81e-05	-3.5e-06	-6.75e-05	-4.83e-05	-5.33e-05	-1.88e-05	-6.2e-06	-3.76e-05	-9.8e-06	-5.9e-06	-4.37e-05	-2.56e-05	-1.1e-05	-1.68e-05	-5.36e-05	-3.92e-05	-3.33e-05	-3.67e-05	-2.8e-05	-2.03e-05	-3e-07	-6.1e-06	1.8e-06	-2e-05	-2.69e-05	-3.71e-05	-2.63e-05	-4.73e-05	-3.07e-05	-3.81e-05	-3.97e-05	-3.12e-05	-4e-05	-2.02e-05	-2.02e-05	-3.92e-05	-3.13e-05	1.8e-06	-3.47e-05	-3.11e-05
0.413331	-3.04e-05	1.34e-05	-5.02e-05	-3e-07	-2.94e-05	-1.15e-05	-4.66e-05	-5.78e-05	-3.35e-05	-1.41e-05	-1.01e-05	-6.1e-05	-4.66e-05	-5.66e-05	-1.86e-05	-1.03e-05	-3.27e-05	-9.6e-06	-8.8e-06	-4.56e-05	-2.67e-05	-1.27e-05	-1.03e-05	-5.49e-05	-3.7e-05	-2.96e-05	-3.68e-05	-2.31e-05	-2.03e-05	-9.9e-06	-9.3e-06	-2e-07	-2.68e-05	-2.45e-05	-3.22e-05	-2.87e-05	-4.62e-05	-2.35e-05	-3.68e-05	-3.62e-05	-3.98e-05	-4.59e-05	-1.62e-05	-2.09e-05	-4.14e-05	-3.43e-05	4.1e-06	-3.64e-05	-2.42e-05
0.414997	-2.6e-05	9.2e-06	-5.19e-05	6.9e-06	-3.46e-05	-9.2e-06	-5.46e-05	-5.53e-05	-3.9e-05	-1.31e-05	-1.27e-05	-5.64e-05	-4.4e-05	-5.99e-05	-2.51e-05	-1.57e-05	-3.03e-05	-7e-06	-1.17e-05	-4.8e-05	-2.96e-05	-1.61e-05	-9.6e-06	-5.92e-05	-3.49e-05	-2.17e-05	-3.99e-05	-1.8e-05	-1.61e-05	-1.53e-05	-1.62e-05	-4.9e-06	-3.53e-05	-2.45e-05	-3.2e-05	-2.95e-05	-4.27e-05	-1.87e-05	-3.38e-05	-3.44e-05	-4.87e-05	-5.05e-05	-1.2e-05	-2.63e-05	-3.7e-05	-3.56e-05	1.2e-06	-3.72e-05	-1.75e-05
0.416664	-1.99e-05	8.1e-06	-4.64e-05	1.28e-05	-3.29e-05	-1.13e-05	-6.24e-05	-5.22e-05	-3.69e-05	-1.13e-05	-1.86e-05	-5.26e-05	-3.67e-05	-6.29e-05	-3.03e-05	-1.88e-05	-2.63e-05	-5.1e-06	-1.66e-05	-4.41e-05	-3.11e-05	-1.79e-05	-1.12e-05	-5.65e-05	-3.78e-05	-2e-05	-4.34e-05	-1.19e-05	-1.26e-05	-1.99e-05	-2.1e-05	-9.2e-06	-3.45e-05	-2.12e-05	-2.64e-05	-2.94e-05	-4.16e-05	-1.7e-05	-3.31e-05	-3.21e-05	-5.14e-05	-5.3e-05	-1.17e-05	-3.35e-05	-3.22e-05	-3.48e-05	-2.5e-06	-3.82e-05	-1.65e-05
0.418331	-1.57e-05	6.6e-06	-4.08e-05	1.65e-05	-2.85e-05	-1.65e-05	-6.82e-05	-5.35e-05	-3.47e-05	-8.7e-06	-2.46e-05	-5.21e-05	-3.02e-05	-6.57e-05	-3.4e-05	-1.87e-05	-2.35e-05	-2e-06	-2.37e-05	-4.15e-05	-3.53e-05	-2.09e-05	-1.5e-05	-5.33e-05	-4.34e-05	-2.2e-05	-4.53e-05	-3.6e-06	-8.5e-06	-2.73e-05	-2.36e-05	-1.9e-05	-3.02e-05	-1.86e-05	-2.18e-05	-3.32e-05	-4.09e-05	-1.56e-05	-3e-05	-2.93e-05	-5.34e-05	-5.46e-05	-1.66e-05	-4.06e-05	-3.18e-05	-3.23e-05	-1.2e-06	-3.79e-05	-1.71e-05
0.419997	-1.39e-05	-3e-07	-3.38e-05	1.59e-05	-2.71e-05	-1.73e-05	-7.19e-05	-5.2e-05	-3.13e-05	-9.2e-06	-3e-05	-4.97e-05	-2.68e-05	-6.86e-05	-3.66e-05	-1.78e-05	-2.22e-05	-3.7e-06	-2.75e-05	-3.69e-05	-3.37e-05	-2.16e-05	-1.89e-05	-4.83e-05	-4.43e-05	-2.17e-05	-4.71e-05	4e-06	-1.2e-06	-3.51e-05	-2.49e-05	-2.7e-05	-2.51e-05	-1.42e-05	-1.52e-05	-3.58e-05	-3.84e-05	-1.43e-05	-2.69e-05	-2.67e-05	-4.82e-05	-5.55e-05	-2.16e-05	-4.58e-05	-3.19e-05	-2.84e-05	-3e-07	-3.66e-05	-1.95e-05
0.421664	-1.27e-05	-2.1e-06	-2.61e-05	1.62e-05	-2.7e-05	-1.6e-05	-7.19e-05	-5.62e-05	-2.49e-05	-1.66e-05	-3.21e-05	-5.25e-05	-2.61e-05	-7.07e-05	-4.03e-05	-1.41e-05	-1.99e-05	-6e-06	-3.1e-05	-3.21e-05	-2.9e-05	-2.4e-05	-2.37e-05	-4.07e-05	-4.93e-05	-2.7e-05	-4.69e-05	1.02e-05	-7e-07	-4.12e-05	-2.96e-05	-2.91e-05	-2.28e-05	-1.13e-05	-1.49e-05	-3.6e-05	-4.19e-05	-1.43e-05	-2.43e-05	-2.99e-05	-4.45e-05	-5.2e-05	-2.93e-05	-4.6e-05	-2.96e-05	-2.16e-05	-1.7e-06	-3.42e-05	-1.99e-05
0.423331	-1.5e-05	-3.8e-06	-1.83e-05	1.5e-05	-2.61e-05	-1.75e-05	-7e-05	-5.99e-05	-1.87e-05	-1.73e-05	-3.46e-05	-5.59e-05	-2.94e-05	-7.08e-05	-4e-05	-1e-05	-1.91e-05	-1.17e-05	-3.2e-05	-2.63e-05	-2.24e-05	-2.7e-05	-2.38e-05	-3.29e-05	-5.39e-05	-3.82e-05	-4.26e-05	1.06e-05	-1.9e-06	-4.87e-05	-2.87e-05	-2.84e-05	-1.77e-05	-3.9e-06	-1.17e-05	-3.5e-05	-4.68e-05	-1.18e-05	-2.16e-05	-3.33e-05	-4.25e-05	-5.05e-05	-3.6e-05	-4.39e-05	-2.99e-05	-1.66e-05	-2.8e-06	-3.4e-05	-2.61e-05
0.424997	-1.82e-05	-1.11e-05	-1.78e-05	1.15e-05	-2.84e-05	-1.91e-05	-6.71e-05	-6.47e-05	-1.98e-05	-1.9e-05	-3.42e-05	-5.81e-05	-3.43e-05	-6.57e-05	-4.17e-05	-9.4e-06	-2.57e-05	-1.82e-05	-3.24e-05	-2.6e-05	-1.65e-05	-2.86e-05	-2.15e-05	-2.79e-05	-5.63e-05	-4.42e-05	-3.43e-05	6.4e-06	-3.1e-06	-5.43e-05	-2.76e-05	-2.79e-05	-2.33e-05	-3.9e-06	-1.58e-05	-3.33e-05	-4.65e-05	-1.13e-05	-1.9e-05	-3.85e-05	-4.37e-05	-4.97e-05	-4.35e-05	-4.13e-05	-3.2e-05	-1.29e-05	-5.6e-06	-3.44e-05	-2.67e-05
0.426664	-2.11e-05	-2.01e-05	-1.65e-05	6.4e-06	-3.29e-05	-1.89e-05	-6.22e-05	-6.8e-05	-2.24e-05	-2.14e-05	-3.23e-05	-5.32e-05	-3.94e-05	-6.05e-05	-3.83e-05	-1.16e-05	-3.11e-05	-2.38e-05	-2.66e-05	-2.6e-05	-8.3e-06	-3.08e-05	-2.47e-05	-2.14e-05	-5.26e-05	-4.6e-05	-2.69e-05	8e-07	-6.2e-06	-5.14e-05	-1.73e-05	-2.46e-05	-2.96e-05	-3e-06	-1.74e-05	-2.97e-05	-4.39e-05	-1.1e-05	-1.94e-05	-4.67e-05	-4.67e-05	-4.94e-05	-4.67e-05	-3.48e-05	-3.17e-05	-1.15e-05	-1.13e-05	-3.71e-05	-2.33e-05
0.428331	-2.35e-05	-2.57e-05	-1.63e-05	2.1e-06	-3.64e-05	-2.12e-05	-5.68e-05	-6.89e-05	-2.49e-05	-2.07e-05	-2.83e-05	-5.04e-05	-4.36e-05	-4.99e-05	-3.42e-05	-1.27e-05	-3.54e-05	-2.62e-05	-1.92e-05	-2.64e-05	-4.5e-06	-3.7e-05	-2.65e-05	-1.53e-05	-5.52e-05	-4.78e-05	-2.01e-05	-5.5e-06	-1e-05	-4.55e-05	-8.9e-06	-1.99e-05	-3.38e-05	-5.7e-06	-2.17e-05	-2.54e-05	-4e-05	-1.31e-05	-2.19e-05	-4.95e-05	-5.24e-05	-4.88e-05	-4.62e-05	-2.54e-05	-3.3e-05	-1.36e-05	-1.95e-05	-3.62e-05	-2.18e-05
0.429997	-2.71e-05	-3.3e-05	-1.58e-05	-1.2e-06	-3.74e-05	-2.53e-05	-5.15e-05	-6.41e-05	-2.76e-05	-1.48e-05	-2.52e-05	-4.59e-05	-4.3e-05	-4e-05	-2.86e-05	-1.4e-05	-4.09e-05	-2.84e-05	-1.4e-05	-2.48e-05	-3.3e-06	-4.42e-05	-2.72e-05	-1.46e-05	-5.22e-05	-4.46e-05	-1.58e-05	-1.31e-05	-1.06e-05	-3.78e-05	2.6e-06	-1.73e-05	-3.63e-05	-3.1e-06	-2.48e-05	-2.19e-05	-3e-05	-1.3e-05	-2.6e-05	-4.79e-05	-5.44e-05	-5.31e-05	-4.46e-05	-2.2e-05	-3.56e-05	-2e-05	-2.12e-05	-3.32e-05	-2.22e-05
0.431664	-2.91e-05	-3.86e-05	-1.64e-05	-6e-06	-3.87e-05	-2.73e-05	-4.93e-05	-6.19e-05	-3.03e-05	-1.6e-05	-2.27e-05	-4.02e-05	-3.47e-05	-3.31e-05	-2.39e-05	-1.67e-05	-4.37e-05	-2.93e-05	-1.18e-05	-1.97e-05	-4.9e-06	-5.01e-05	-3.15e-05	-1.5e-05	-4.82e-05	-3.83e-05	-1.45e-05	-1.97e-05	-1.2e-05	-3.24e-05	1.15e-05	-1.37e-05	-4.04e-05	-4.6e-06	-3.19e-05	-2.24e-05	-2.24e-05	-1.38e-05	-2.9e-05	-4.52e-05	-5.24e-05	-5.4e-05	-4.35e-05	-1.9e-05	-3.78e-05	-2.39e-05	-1.96e-05	-3.12e-05	-1.19e-05
0.433331	-3.05e-05	-4e-05	-1.59e-05	-6.4e-06	-3.82e-05	-2.66e-05	-4.46e-05	-5.9e-05	-3.04e-05	-1.97e-05	-2.02e-05	-3.68e-05	-2.85e-05	-3.32e-05	-1.67e-05	-1.78e-05	-3.91e-05	-2.61e-05	-9.9e-06	-1.62e-05	-6.7e-06	-5.9e-05	-3.94e-05	-2.01e-05	-4.72e-05	-3.45e-05	-1.69e-05	-2.35e-05	-1.14e-05	-2.7e-05	1.72e-05	-1.28e-05	-4.11e-05	-6e-07	-4.05e-05	-2.32e-05	-1.96e-05	-1.68e-05	-3.18e-05	-4.32e-05	-4.95e-05	-5.4e-05	-4.15e-05	-1.4e-05	-4e-05	-2.88e-05	-1.8e-05	-2.73e-05	-1.13e-05
0.434997	-2.99e-05	-3.84e-05	-1.36e-05	7e-07	-3.93e-05	-2.72e-05	-4.57e-05	-5.52e-05	-2.83e-05	-2.16e-05	-2.06e-05	-4.12e-05	-2.3e-05	-3.32e-05	-1.46e-05	-1.57e-05	-3.28e-05	-2.74e-05	-1.21e-05	-1.12e-05	-1.21e-05	-6.37e-05	-4.08e-05	-2.71e-05	-5.02e-05	-3.32e-05	-2.02e-05	-2.65e-05	-5.1e-06	-2.35e-05	1.1e-05	-1.12e-05	-4.31e-05	1.1e-06	-5.27e-05	-2.56e-05	-1.77e-05	-1.91e-05	-3.23e-05	-3.73e-05	-4.63e-05	-5.15e-05	-4.08e-05	-1.32e-05	-4.14e-05	-3.21e-05	-1.77e-05	-2.19e-05	-1.47e-05
0.436664	-2.71e-05	-3.7e-05	-1.32e-05	1e-05	-4.06e-05	-2.79e-05	-5.02e-05	-5.6e-05	-2.79e-05	-2.64e-05	-2.23e-05	-4.51e-05	-1.89e-05	-4.07e-05	-1.37e-05	-1.6e-05	-2.55e-05	-2.92e-05	-1.81e-05	-7.7e-06	-2e-05	-6.09e-05	-3.95e-05	-3.61e-05	-4.98e-05	-3.36e-05	-2.29e-05	-2.93e-05	3e-06	-1.93e-05	9.1e-06	-1.38e-05	-4.78e-05	5.5e-06	-6.01e-05	-2.83e-05	-1.97e-05	-2.05e-05	-3.22e-05	-3.66e-05	-4.23e-05	-5.14e-05	-4.08e-05	-1.56e-05	-4.24e-05	-3.34e-05	-1.18e-05	-2.04e-05	-2.04e-05
0.438331	-2.11e-05	-3.35e-05	-1.34e-05	1.19e-05	-4.42e-05	-2.88e-05	-5.55e-05	-5.94e-05	-2.87e-05	-3.16e-05	-2.43e-05	-4.58e-05	-2.04e-05	-4.95e-05	-1.67e-05	-1.64e-05	-2.17e-05	-3.3e-05	-2.51e-05	-8.7e-06	-2.55e-05	-5.41e-05	-3.6e-05	-4.23e-05	-5.52e-05	-3.59e-05	-2.57e-05	-3.44e-05	8.8e-06	-1.98e-05	4.8e-06	-2.01e-05	-5.5e-05	5.2e-06	-6.56e-05	-3.07e-05	-2.4e-05	-2.82e-05	-3.32e-05	-4.12e-05	-3.74e-05	-4.6e-05	-4.4e-05	-1.43e-05	-4.14e-05	-3.26e-05	-1.2e-05	-1.94e-05	-2.87e-05
0.439997	-1.54e-05	-3.24e-05	-1.42e-05	1.63e-05	-4.34e-05	-2.92e-05	-5.65e-05	-6.1e-05	-2.88e-05	-3.54e-05	-2.79e-05	-4.56e-05	-2.74e-05	-5.73e-05	-1.91e-05	-1.62e-05	-1.94e-05	-3.44e-05	-3.63e-05	-1.3e-05	-3.11e-05	-4.48e-05	-2.84e-05	-4.79e-05	-6.02e-05	-3.85e-05	-2.87e-05	-3.85e-05	1.28e-05	-1.81e-05	-1.3e-06	-2.86e-05	-5.93e-05	1.4e-06	-6.52e-05	-2.95e-05	-2.42e-05	-3.43e-05	-3.62e-05	-4.6e-05	-3.65e-05	-4.43e-05	-4.48e-05	-1.11e-05	-3.93e-05	-3.37e-05	-1.49e-05	-1.58e-05	-4.45e-05
0.441664	-8.4e-06	-2.88e-05	-1.16e-05	1.42e-05	-4.47e-05	-3.48e-05	-6.32e-05	-6.03e-05	-2.49e-05	-3.31e-05	-2.87e-05	-4.19e-05	-3.13e-05	-6.24e-05	-2.26e-05	-1.56e-05	-2.14e-05	-4.04e-05	-4.32e-05	-1.33e-05	-3.61e-05	-3.12e-05	-1.8e-05	-4.91e-05	-6.05e-05	-4.31e-05	-3.16e-05	-4.33e-05	1.61e-05	-1.78e-05	-6.5e-06	-3.26e-05	-5.91e-05	-4.9e-06	-6.06e-05	-2.77e-05	-2.32e-05	-3.26e-05	-3.71e-05	-4.93e-05	-3.91e-05	-4.45e-05	-4.25e-05	-9.8e-06	-3.45e-05	-3.29e-05	-1.46e-05	-1.36e-05	-5.14e-05
0.443331	-6.1e-06	-2.54e-05	-1.33e-05	7e-06	-4.26e-05	-4.31e-05	-6.37e-05	-6.41e-05	-2.28e-05	-3.17e-05	-2.77e-05	-3.44e-05	-3.1e-05	-6.81e-05	-2.73e-05	-1.62e-05	-2.6e-05	-4.06e-05	-4.96e-05	-1.53e-05	-3.95e-05	-2.1e-05	-1.3e-05	-5.32e-05	-5.97e-05	-4.75e-05	-3.69e-05	-4.67e-05	1.08e-05	-2.33e-05	-5.2e-06	-3.88e-05	-5.75e-05	-1.05e-05	-5.06e-05	-2.63e-05	-2.4e-05	-3.24e-05	-4.11e-05	-5.35e-05	-4.18e-05	-4.8e-05	-3.62e-05	-7e-06	-3.18e-05	-3.45e-05	-1.26e-05	-1.17e-05	-5.69e-05
0.444997	-4.1e-06	-2.33e-05	-1.2e-05	-5.3e-06	-4.03e-05	-5.14e-05	-6.07e-05	-6.59e-05	-2.06e-05	-3.16e-05	-2.83e-05	-3e-05	-3.24e-05	-6.82e-05	-3.07e-05	-1.64e-05	-3.17e-05	-3.69e-05	-5.49e-05	-1.86e-05	-4.16e-05	-2.05e-05	-1.05e-05	-5.57e-05	-5.85e-05	-5.33e-05	-4.55e-05	-5.07e-05	4.9e-06	-2.87e-05	-9.5e-06	-4.12e-05	-4.96e-05	-1.5e-05	-4.53e-05	-2.34e-05	-2.5e-05	-3.3e-05	-4.23e-05	-5.89e-05	-4.22e-05	-4.7e-05	-3.25e-05	-5.1e-06	-2.73e-05	-3.61e-05	-1.47e-05	-9.4e-06	-5.58e-05
0.446664	-7.3e-06	-2.42e-05	-1.28e-05	-1.11e-05	-3.34e-05	-5.59e-05	-5.69e-05	-6.43e-05	-1.96e-05	-3.33e-05	-2.86e-05	-3.12e-05	-3e-05	-6.7e-05	-2.95e-05	-1.64e-05	-3.24e-05	-2.79e-05	-5.78e-05	-1.89e-05	-4.59e-05	-2.03e-05	-1.23e-05	-5.88e-05	-5.43e-05	-6.12e-05	-5.2e-05	-5.09e-05	-2.1e-06	-2.86e-05	-1.23e-05	-3.75e-05	-3.97e-05	-1.88e-05	-4.17e-05	-2.29e-05	-2.54e-05	-2.83e-05	-4.51e-05	-5.8e-05	-4.5e-05	-5.18e-05	-2.71e-05	-4.8e-06	-2.67e-05	-3.59e-05	-1.63e-05	-8.9e-06	-5.26e-05
0.448331	-1.08e-05	-2.28e-05	-1.44e-05	-1.67e-05	-3.45e-05	-6.1e-05	-5.84e-05	-6.21e-05	-2.02e-05	-3.49e-05	-2.86e-05	-3.23e-05	-2.78e-05	-6.5e-05	-2.89e-05	-1.43e-05	-3.43e-05	-2.03e-05	-5.26e-05	-2e-05	-4.79e-05	-2.44e-05	-2.04e-05	-6.47e-05	-5.12e-05	-6.95e-05	-5.89e-05	-4.89e-05	-5.1e-06	-3.03e-05	-1.44e-05	-3.15e-05	-3.51e-05	-1.49e-05	-4.09e-05	-2.09e-05	-2.87e-05	-2.39e-05	-4.81e-05	-5.76e-05	-4.42e-05	-5.32e-05	-2.47e-05	-8.6e-06	-2.94e-05	-3.6e-05	-1.64e-05	-9.4e-06	-4.57e-05
0.449997	-1.66e-05	-2.55e-05	-1.83e-05	-1.4e-05	-3.66e-05	-5.99e-05	-5.57e-05	-6.44e-05	-2.74e-05	-4.04e-05	-2.92e-05	-3.54e-05	-2.9e-05	-6.35e-05	-2.72e-05	-1.38e-05	-3.32e-05	-1.28e-05	-5.03e-05	-2.17e-05	-5.18e-05	-2.96e-05	-2.63e-05	-6.79e-05	-4.68e-05	-7.35e-05	-6.46e-05	-4.46e-05	-6.8e-06	-3.41e-05	-1.31e-05	-3.17e-05	-3.36e-05	-1e-05	-4.02e-05	-1.97e-05	-3.27e-05	-2.17e-05	-5.44e-05	-5.59e-05	-4.2e-05	-5.12e-05	-2.63e-05	-1.36e-05	-3.51e-05	-3.5e-05	-1.82e-05	-1.29e-05	-4.43e-05
0.451664	-2.1e-05	-3.17e-05	-2.29e-05	-1.16e-05	-3.92e-05	-5.43e-05	-5.77e-05	-6.01e-05	-3.23e-05	-4.81e-05	-3.21e-05	-4.26e-05	-3.78e-05	-6.26e-05	-2.34e-05	-1.76e-05	-3.23e-05	-1.2e-05	-4.77e-05	-2.2e-05	-5.3e-05	-3.42e-05	-3.07e-05	-6.87e-05	-4.44e-05	-8.03e-05	-6.36e-05	-4.19e-05	-6.1e-06	-3.76e-05	-1.8e-05	-3.12e-05	-3.08e-05	-5.9e-06	-4.52e-05	-1.72e-05	-3.45e-05	-2.14e-05	-5.54e-05	-5.48e-05	-3.69e-05	-4.59e-05	-3.56e-05	-1.97e-05	-3.75e-05	-2.72e-05	-1.84e-05	-1.77e-05	-3.94e-05
0.453331	-2.79e-05	-3.45e-05	-2.95e-05	-3.2e-06	-4.34e-05	-4.68e-05	-5.8e-05	-5.71e-05	-3.67e-05	-4.94e-05	-3.33e-05	-4.56e-05	-4.12e-05	-6.64e-05	-2.24e-05	-1.98e-05	-3.4e-05	-1.61e-05	-4.46e-05	-1.96e-05	-5.07e-05	-3.09e-05	-3.84e-05	-6.92e-05	-4.51e-05	-8.08e-05	-5.71e-05	-3.83e-05	-9.4e-06	-4.35e-05	-2.19e-05	-3.15e-05	-3.52e-05	-6.3e-06	-4.93e-05	-2.04e-05	-3.46e-05	-1.85e-05	-5.93e-05	-5.2e-05	-3.57e-05	-4.87e-05	-4.26e-05	-2.87e-05	-3.95e-05	-2.08e-05	-1.68e-05	-2.2e-05	-3.75e-05
0.454997	-3.34e-05	-3.49e-05	-3.31e-05	1.7e-06	-5.27e-05	-4.5e-05	-5.88e-05	-6.02e-05	-3.92e-05	-5.02e-05	-3.33e-05	-4.7e-05	-4.6e-05	-6.88e-05	-2.7e-05	-2.13e-05	-3.62e-05	-2.43e-05	-3.91e-05	-1.84e-05	-4.74e-05	-3.05e-05	-4.21e-05	-6.86e-05	-4.7e-05	-7.78e-05	-5.38e-05	-3.49e-05	-8.9e-06	-5.26e-05	-2.66e-05	-3.86e-05	-3.97e-05	-6.2e-06	-5.1e-05	-2.03e-05	-3.58e-05	-1.72e-05	-5.54e-05	-5.33e-05	-3.9e-05	-5e-05	-4.7e-05	-3.94e-05	-4.38e-05	-1.83e-05	-1.15e-05	-2.9e-05	-3.29e-05
0.456664	-3.78e-05	-3.66e-05	-3.58e-05	2.6e-06	-5.38e-05	-4.73e-05	-5.24e-05	-6.59e-05	-3.78e-05	-5.14e-05	-3.09e-05	-5.18e-05	-5.01e-05	-7.29e-05	-3.2e-05	-2.94e-05	-3.84e-05	-3.37e-05	-3.55e-05	-1.9e-05	-4.59e-05	-2.75e-05	-4.09e-05	-6.17e-05	-4.79e-05	-7.42e-05	-4.82e-05	-3.15e-05	-1.41e-05	-5.76e-05	-2.92e-05	-4.38e-05	-4.16e-05	-9.4e-06	-5.08e-05	-2.73e-05	-3.62e-05	-2.15e-05	-5.06e-05	-5.29e-05	-4.41e-05	-5.15e-05	-5.33e-05	-4.58e-05	-4.7e-05	-1.4e-05	-7.6e-06	-3.55e-05	-3.07e-05
0.458331	-4.28e-05	-3.64e-05	-4.04e-05	-2.8e-06	-5.2e-05	-5.06e-05	-4.51e-05	-6.95e-05	-3.3e-05	-5.19e-05	-3.2e-05	-5.82e-05	-5.08e-05	-7.56e-05	-3.68e-05	-3.7e-05	-4.07e-05	-4e-05	-3.3e-05	-2.03e-05	-4.38e-05	-2.82e-05	-4.09e-05	-5.67e-05	-5.16e-05	-7.04e-05	-4.33e-05	-2.94e-05	-1.9e-05	-5.97e-05	-3.74e-05	-4.71e-05	-4.18e-05	-1.27e-05	-5.05e-05	-3.37e-05	-3.39e-05	-2.9e-05	-4.37e-05	-5.45e-05	-4.65e-05	-5.94e-05	-5.65e-05	-5.28e-05	-5.18e-05	-1.18e-05	-9e-07	-3.88e-05	-2.8e-05
0.459997	-4.41e-05	-3.31e-05	-4.57e-05	-9e-06	-5.16e-05	-5.45e-05	-3.46e-05	-7.38e-05	-3.1e-05	-5.26e-05	-3.32e-05	-6.1e-05	-4.65e-05	-7.43e-05	-4.28e-05	-3.99e-05	-3.94e-05	-4.19e-05	-3.04e-05	-2.46e-05	-4.4e-05	-3.03e-05	-3.83e-05	-5.09e-05	-5.11e-05	-5.96e-05	-4.58e-05	-2.82e-05	-2.02e-05	-5.53e-05	-3.76e-05	-4.85e-05	-4.62e-05	-1.13e-05	-4.47e-05	-3.95e-05	-3.06e-05	-3.31e-05	-4.24e-05	-5.78e-05	-5.31e-05	-6.72e-05	-5.25e-05	-5.73e-05	-6.23e-05	-1.53e-05	3.1e-06	-3.99e-05	-3.09e-05
0.461664	-4.28e-05	-3.25e-05	-4.68e-05	-1.72e-05	-4.96e-05	-5.4e-05	-2.74e-05	-7.87e-05	-2.83e-05	-5.93e-05	-3.78e-05	-6.53e-05	-4.41e-05	-6.7e-05	-4.54e-05	-4.23e-05	-3.6e-05	-4.13e-05	-2.58e-05	-2.98e-05	-4.28e-05	-3.39e-05	-3.13e-05	-4.76e-05	-4.67e-05	-5.49e-05	-4.88e-05	-2.51e-05	-1.96e-05	-4.74e-05	-3.22e-05	-4.96e-05	-4.69e-05	-1.02e-05	-3.51e-05	-4.08e-05	-2.7e-05	-4.13e-05	-4.04e-05	-5.78e-05	-5.98e-05	-6.63e-05	-4.87e-05	-5.65e-05	-7.21e-05	-1.87e-05	5.8e-06	-4.15e-05	-3.39e-05
0.463331	-3.98e-05	-3.53e-05	-4.96e-05	-2.07e-05	-4.7e-05	-4.88e-05	-1.92e-05	-7.92e-05	-2.52e-05	-6.79e-05	-4.49e-05	-7.09e-05	-4.25e-05	-6.02e-05	-4.23e-05	-4.77e-05	-3.63e-05	-4e-05	-2.55e-05	-3.49e-05	-4.23e-05	-3.84e-05	-2.89e-05	-4.5e-05	-4.44e-05	-5.15e-05	-5.12e-05	-2.64e-05	-1.99e-05	-4.21e-05	-2.89e-05	-4.56e-05	-4.68e-05	-9.7e-06	-2.66e-05	-4.48e-05	-2.47e-05	-4.89e-05	-4.38e-05	-5.64e-05	-5.92e-05	-6.06e-05	-4.52e-05	-5.28e-05	-7.52e-05	-1.82e-05	2.2e-06	-3.73e-05	-3.84e-05
0.464997	-3.72e-05	-3.85e-05	-4.91e-05	-1.95e-05	-4.84e-05	-3.82e-05	-1.57e-05	-7.39e-05	-2.7e-05	-7.45e-05	-5.1e-05	-7.24e-05	-3.95e-05	-5.09e-05	-3.85e-05	-4.52e-05	-3.76e-05	-3.74e-05	-2.79e-05	-3.64e-05	-3.84e-05	-4.27e-05	-2.79e-05	-4.64e-05	-4.5e-05	-5.03e-05	-5.47e-05	-2.86e-05	-1.61e-05	-4.25e-05	-3.2e-05	-4.61e-05	-4.93e-05	-9.5e-06	-2.17e-05	-4.71e-05	-2.42e-05	-5.04e-05	-4.56e-05	-5.74e-05	-5.82e-05	-5.55e-05	-3.85e-05	-5.1e-05	-7.43e-05	-2.11e-05	-1.3e-06	-3.48e-05	-4.3e-05
0.466664	-3.31e-05	-4.17e-05	-4.76e-05	-1.57e-05	-5.14e-05	-2.98e-05	-1.67e-05	-6.77e-05	-3.01e-05	-8.23e-05	-5.51e-05	-6.9e-05	-3.74e-05	-4.17e-05	-3.54e-05	-3.84e-05	-4.12e-05	-3.71e-05	-2.9e-05	-3.82e-05	-3.22e-05	-4.26e-05	-3.14e-05	-4.72e-05	-4.48e-05	-5.14e-05	-5.55e-05	-3.28e-05	-1.3e-05	-4.2e-05	-3.05e-05	-3.71e-05	-5.45e-05	-8.7e-06	-1.49e-05	-4.85e-05	-2.76e-05	-5.02e-05	-4.86e-05	-5.8e-05	-5.98e-05	-4.59e-05	-3.31e-05	-4.46e-05	-6.97e-05	-2.3e-05	-8.7e-06	-3.13e-05	-4.41e-05
0.468331	-3.15e-05	-4.73e-05	-4.07e-05	-1.11e-05	-5.3e-05	-2.06e-05	-2.03e-05	-6.39e-05	-3.14e-05	-8.5e-05	-5.49e-05	-6.41e-05	-3.49e-05	-3.81e-05	-2.93e-05	-3.24e-05	-5.04e-05	-3.49e-05	-3.03e-05	-3.92e-05	-2.62e-05	-4.04e-05	-3.63e-05	-4.8e-05	-4.89e-05	-5.66e-05	-5.23e-05	-3.33e-05	-1.25e-05	-4.51e-05	-3.57e-05	-3.2e-05	-5.79e-05	-1.43e-05	-1.13e-05	-5.1e-05	-3.14e-05	-5.25e-05	-4.32e-05	-5.68e-05	-5.85e-05	-3.91e-05	-2.96e-05	-3.96e-05	-5.83e-05	-2.4e-05	-1.6e-05	-2.76e-05	-4.32e-05
0.469997	-3.26e-05	-5.14e-05	-4.04e-05	-5.3e-06	-5.6e-05	-2.1e-05	-2.62e-05	-5.89e-05	-3.38e-05	-8.28e-05	-4.92e-05	-5.74e-05	-3.32e-05	-3.88e-05	-2.4e-05	-2.62e-05	-5.84e-05	-3.61e-05	-3.55e-05	-3.96e-05	-2.66e-05	-4.09e-05	-4.34e-05	-4.34e-05	-5.3e-05	-6e-05	-5.35e-05	-3.78e-05	-1.29e-05	-4.97e-05	-4.69e-05	-2.88e-05	-5.86e-05	-1.76e-05	-1.26e-05	-5.48e-05	-3.72e-05	-5.41e-05	-3.92e-05	-6.09e-05	-5.84e-05	-3.86e-05	-2.67e-05	-3.82e-05	-5.16e-05	-2.53e-05	-2.29e-05	-2.63e-05	-4.18e-05
0.471664	-3.54e-05	-4.95e-05	-3.78e-05	-1.4e-06	-5.65e-05	-2.17e-05	-3.28e-05	-5.23e-05	-3.83e-05	-7.5e-05	-3.87e-05	-4.94e-05	-2.85e-05	-4.27e-05	-2.25e-05	-1.74e-05	-6.23e-05	-3.46e-05	-3.93e-05	-4.19e-05	-2.78e-05	-3.81e-05	-4.67e-05	-3.6e-05	-5.29e-05	-6.45e-05	-4.93e-05	-3.78e-05	-1e-05	-4.6e-05	-4.79e-05	-2.65e-05	-6.09e-05	-2.28e-05	-1.1e-05	-5.5e-05	-3.99e-05	-5.33e-05	-3.33e-05	-6.44e-05	-5.98e-05	-4.09e-05	-2.85e-05	-3.53e-05	-4.6e-05	-2.75e-05	-2.48e-05	-2.55e-05	-3.96e-05
0.473331	-3.68e-05	-4.55e-05	-3.71e-05	-1.6e-06	-5.65e-05	-2.36e-05	-3.9e-05	-5.09e-05	-4.16e-05	-6.71e-05	-3.14e-05	-4.22e-05	-2.66e-05	-4.95e-05	-2.17e-05	-1.55e-05	-5.99e-05	-3.34e-05	-4.22e-05	-4.56e-05	-3.26e-05	-3.69e-05	-4.68e-05	-2.95e-05	-5.07e-05	-6.64e-05	-4.51e-05	-3.86e-05	-8e-06	-3.85e-05	-3.88e-05	-2.26e-05	-5.8e-05	-2.77e-05	-8.6e-06	-4.91e-05	-3.93e-05	-5.34e-05	-2.84e-05	-6.43e-05	-6.14e-05	-4.45e-05	-2.74e-05	-3.35e-05	-4.68e-05	-2.61e-05	-2.31e-05	-2.63e-05	-3.71e-05
0.474997	-3.78e-05	-4.2e-05	-3.57e-05	-6e-07	-5.63e-05	-2.5e-05	-4.31e-05	-5.13e-05	-4.57e-05	-5.77e-05	-2.29e-05	-3.83e-05	-2.53e-05	-5.47e-05	-2.17e-05	-2.17e-05	-5.61e-05	-3.27e-05	-4.51e-05	-4.77e-05	-4.22e-05	-3.53e-05	-4.69e-05	-2.65e-05	-4.94e-05	-6.57e-05	-4.25e-05	-3.56e-05	-1e-05	-3.02e-05	-2.98e-05	-2.86e-05	-5.15e-05	-3.28e-05	-1.21e-05	-4.36e-05	-3.81e-05	-5.47e-05	-2.38e-05	-6.21e-05	-6.1e-05	-5.11e-05	-2.54e-05	-3.6e-05	-4.54e-05	-2.54e-05	-1.78e-05	-2.84e-05	-4.01e-05
0.476664	-3.93e-05	-3.7e-05	-3.56e-05	2.7e-06	-5.84e-05	-2.94e-05	-4.56e-05	-5.52e-05	-4.89e-05	-5.03e-05	-1.96e-05	-3.74e-05	-2.68e-05	-5.88e-05	-2.64e-05	-2.78e-05	-4.97e-05	-3.47e-05	-4.39e-05	-4.69e-05	-5.19e-05	-3.53e-05	-4.78e-05	-2.63e-05	-4.5e-05	-6.47e-05	-3.85e-05	-3.61e-05	-1.25e-05	-2.06e-05	-1.9e-05	-3.2e-05	-4.32e-05	-3.47e-05	-1.68e-05	-3.78e-05	-4.05e-05	-5.27e-05	-2.86e-05	-5.88e-05	-6.21e-05	-5.87e-05	-2.62e-05	-3.9e-05	-5.06e-05	-2.78e-05	-1.1e-05	-3.42e-05	-4.17e-05
0.478331	-3.99e-05	-3.22e-05	-3.02e-05	3.9e-06	-5.62e-05	-2.65e-05	-4.65e-05	-6.01e-05	-4.79e-05	-4.44e-05	-1.68e-05	-4.08e-05	-2.82e-05	-6.08e-05	-3.43e-05	-3.77e-05	-4.82e-05	-3.48e-05	-4.14e-05	-4.84e-05	-5.89e-05	-3.15e-05	-4.57e-05	-2.82e-05	-4.38e-05	-6.12e-05	-3.02e-05	-3.25e-05	-1.26e-05	-1.23e-05	-5.4e-06	-3.56e-05	-3.95e-05	-3.59e-05	-2.02e-05	-2.71e-05	-3.95e-05	-4.68e-05	-2.92e-05	-5.37e-05	-5.7e-05	-6.38e-05	-2.72e-05	-3.62e-05	-5.07e-05	-2.65e-05	-4.4e-06	-3.4e-05	-4.18e-05
0.479997	-3.91e-05	-3.33e-05	-2.86e-05	4.2e-06	-5.47e-05	-2.6e-05	-4.83e-05	-6.9e-05	-4.64e-05	-4.25e-05	-2.06e-05	-4.39e-05	-3.42e-05	-5.99e-05	-3.99e-05	-4.74e-05	-4.92e-05	-3.78e-05	-3.61e-05	-4.49e-05	-6.24e-05	-2.8e-05	-4.59e-05	-3.53e-05	-4.52e-05	-5.77e-05	-2.86e-05	-3.32e-05	-1.64e-05	-1.06e-05	-3.8e-06	-4.43e-05	-3.65e-05	-3.4e-05	-3.1e-05	-2.1e-05	-4.42e-05	-4.64e-05	-3.18e-05	-4.78e-05	-5.74e-05	-6.99e-05	-2.57e-05	-3.64e-05	-5.38e-05	-2.65e-05	-2.3e-06	-3.79e-05	-4.51e-05
0.481664	-4.21e-05	-3.57e-05	-2.86e-05	8e-06	-5.39e-05	-2.54e-05	-5.07e-05	-7.64e-05	-4.2e-05	-4.25e-05	-2.24e-05	-4.76e-05	-3.62e-05	-5.81e-05	-4.53e-05	-5.25e-05	-5.69e-05	-4.27e-05	-2.76e-05	-4.09e-05	-6.42e-05	-2.5e-05	-4.87e-05	-4.17e-05	-4.48e-05	-5.44e-05	-2.75e-05	-3.45e-05	-2.23e-05	-1.12e-05	-1.28e-05	-5.27e-05	-3.56e-05	-2.97e-05	-4.34e-05	-1.85e-05	-5.16e-05	-4.66e-05	-3.36e-05	-4.46e-05	-5.79e-05	-7.44e-05	-2.98e-05	-3.49e-05	-5.04e-05	-2.96e-05	-5.8e-06	-3.74e-05	-4.56e-05
0.483331	-4.29e-05	-3.83e-05	-2.91e-05	1.05e-05	-5.2e-05	-2.8e-05	-5.34e-05	-8.03e-05	-3.41e-05	-4.31e-05	-2.6e-05	-5.36e-05	-3.79e-05	-6.1e-05	-5.04e-05	-4.92e-05	-6.27e-05	-4.55e-05	-2.28e-05	-3.98e-05	-6.09e-05	-2.53e-05	-4.65e-05	-4.56e-05	-4.35e-05	-5.52e-05	-3.01e-05	-3.94e-05	-2.32e-05	-1.85e-05	-2.35e-05	-5.99e-05	-3.96e-05	-2.83e-05	-5.11e-05	-1.88e-05	-5.62e-05	-4.39e-05	-3.73e-05	-4.48e-05	-6.08e-05	-7.65e-05	-3.43e-05	-2.77e-05	-5.01e-05	-3.42e-05	-1.12e-05	-3.89e-05	-4.14e-05
0.484997	-4.11e-05	-3.95e-05	-3.2e-05	9.9e-06	-4.54e-05	-2.58e-05	-5.68e-05	-7.84e-05	-2.81e-05	-4.5e-05	-2.91e-05	-5.6e-05	-3.75e-05	-6.28e-05	-5.3e-05	-4.59e-05	-6.93e-05	-4.8e-05	-2.4e-05	-4.07e-05	-5.66e-05	-2.32e-05	-4.3e-05	-4.67e-05	-4.56e-05	-5.8e-05	-3.64e-05	-3.99e-05	-2.58e-05	-2.56e-05	-3.08e-05	-6.62e-05	-4.55e-05	-2.62e-05	-5.76e-05	-2.09e-05	-5.93e-05	-4.44e-05	-3.72e-05	-4.62e-05	-6.13e-05	-7.4e-05	-3.73e-05	-2.03e-05	-4.78e-05	-3.09e-05	-1.97e-05	-3.65e-05	-3.84e-05
0.486664	-3.66e-05	-4.2e-05	-3.71e-05	1.06e-05	-4.27e-05	-2.82e-05	-5.57e-05	-7.48e-05	-2.84e-05	-4.58e-05	-3.47e-05	-5.64e-05	-3.44e-05	-6.38e-05	-4.87e-05	-3.7e-05	-6.84e-05	-4.57e-05	-2.35e-05	-3.86e-05	-4.68e-05	-2.6e-05	-4.25e-05	-5.07e-05	-4.47e-05	-6.38e-05	-4.49e-05	-4.1e-05	-2.72e-05	-3.37e-05	-3.58e-05	-6.79e-05	-4.86e-05	-2.26e-05	-6.08e-05	-2.93e-05	-6.61e-05	-4.66e-05	-3.75e-05	-4.89e-05	-6.63e-05	-6.86e-05	-3.95e-05	-1.88e-05	-5.03e-05	-3.21e-05	-2.86e-05	-4.03e-05	-3.69e-05
0.488331	-3.39e-05	-4.08e-05	-4.05e-05	1.14e-05	-3.8e-05	-3.03e-05	-5.45e-05	-6.97e-05	-2.5e-05	-4.35e-05	-3.51e-05	-5.57e-05	-2.99e-05	-6.39e-05	-4.18e-05	-2.79e-05	-6.73e-05	-4.13e-05	-2.6e-05	-4.08e-05	-4.09e-05	-2.89e-05	-4e-05	-5.37e-05	-4.21e-05	-7.06e-05	-5e-05	-3.89e-05	-2.86e-05	-3.97e-05	-3.57e-05	-6.22e-05	-4.93e-05	-2.04e-05	-5.83e-05	-3.36e-05	-6.73e-05	-4.19e-05	-3.84e-05	-5.18e-05	-6.89e-05	-6.04e-05	-3.95e-05	-1.83e-05	-5.13e-05	-3.38e-05	-3.28e-05	-4.11e-05	-3.07e-05
0.489997	-2.99e-05	-3.91e-05	-4.38e-05	9.5e-06	-3.34e-05	-3.56e-05	-5.21e-05	-6.71e-05	-2.52e-05	-3.84e-05	-3.9e-05	-5.74e-05	-2.86e-05	-6.2e-05	-3.5e-05	-1.99e-05	-6.28e-05	-3.27e-05	-3.52e-05	-4.64e-05	-3.35e-05	-2.86e-05	-3.9e-05	-5.67e-05	-4.14e-05	-7.92e-05	-5.4e-05	-3.31e-05	-2.73e-05	-4.49e-05	-2.68e-05	-5.76e-05	-5.11e-05	-2.28e-05	-5e-05	-3.84e-05	-6.55e-05	-4.04e-05	-4.12e-05	-5.56e-05	-7.24e-05	-5.27e-05	-3.72e-05	-1.82e-05	-5.52e-05	-3.56e-05	-3.61e-05	-4.25e-05	-2.84e-05
0.491664	-3.05e-05	-3.86e-05	-4.47e-05	9.6e-06	-2.9e-05	-3.2e-05	-5.36e-05	-6.64e-05	-2.88e-05	-3.25e-05	-4.19e-05	-5.77e-05	-3.24e-05	-5.88e-05	-2.78e-05	-1.77e-05	-5.94e-05	-2.32e-05	-3.74e-05	-4.97e-05	-2.83e-05	-2.82e-05	-3.89e-05	-6.06e-05	-4.23e-05	-8.52e-05	-5.02e-05	-2.52e-05	-3.02e-05	-4.26e-05	-2.07e-05	-5.19e-05	-4.98e-05	-2.21e-05	-4.63e-05	-3.88e-05	-6.69e-05	-4.17e-05	-3.95e-05	-6.03e-05	-7.25e-05	-4.53e-05	-3.59e-05	-2.49e-05	-5.86e-05	-3.37e-05	-3.98e-05	-3.94e-05	-2.56e-05
0.493331	-3.43e-05	-3.91e-05	-4.18e-05	1.01e-05	-2.69e-05	-3.3e-05	-5.44e-05	-6.57e-05	-3.24e-05	-2.47e-05	-4.23e-05	-6.15e-05	-3.76e-05	-5.67e-05	-2.19e-05	-1.42e-05	-5.27e-05	-1.27e-05	-3.54e-05	-5.28e-05	-2.35e-05	-2.81e-05	-3.95e-05	-6.49e-05	-3.92e-05	-8.93e-05	-4.58e-05	-2.29e-05	-2.86e-05	-4.38e-05	-1.62e-05	-4.86e-05	-4.58e-05	-2.29e-05	-3.84e-05	-3.76e-05	-6.79e-05	-4.05e-05	-3.57e-05	-6.7e-05	-7.5e-05	-4.06e-05	-3.58e-05	-3.23e-05	-5.81e-05	-4.03e-05	-3.65e-05	-3.75e-05	-2.36e-05
0.494997	-3.97e-05	-4.12e-05	-3.87e-05	7e-06	-2.38e-05	-3.56e-05	-5.85e-05	-6.7e-05	-3.35e-05	-2.05e-05	-4.28e-05	-6.47e-05	-4.84e-05	-5.84e-05	-2.13e-05	-1.53e-05	-4.95e-05	-7.9e-06	-3.6e-05	-5.94e-05	-2.83e-05	-2.43e-05	-3.78e-05	-6.6e-05	-3.54e-05	-9.07e-05	-4.21e-05	-2.09e-05	-2.95e-05	-4.08e-05	-1.48e-05	-4.9e-05	-4.48e-05	-2.36e-05	-3.68e-05	-3.32e-05	-6.62e-05	-3.99e-05	-3.74e-05	-6.91e-05	-7.58e-05	-4.12e-05	-3.95e-05	-3.73e-05	-5.29e-05	-4.17e-05	-3.17e-05	-3.12e-05	-2.36e-05
0.496664	-4.53e-05	-4.48e-05	-3.21e-05	1.5e-06	-2.34e-05	-3.45e-05	-5.84e-05	-7.08e-05	-3.82e-05	-1.9e-05	-4.55e-05	-6.71e-05	-5.57e-05	-6.17e-05	-2.45e-05	-1.85e-05	-4.62e-05	-5.9e-06	-3.68e-05	-6.41e-05	-3.03e-05	-2.11e-05	-3.78e-05	-6.43e-05	-3.39e-05	-8.67e-05	-3.79e-05	-1.96e-05	-3.51e-05	-4.04e-05	-1.37e-05	-5.35e-05	-4.57e-05	-2.21e-05	-3.74e-05	-3.32e-05	-6.49e-05	-4.49e-05	-3.65e-05	-7.29e-05	-7.09e-05	-4.78e-05	-4.36e-05	-4.11e-05	-4.84e-05	-4.01e-05	-2.85e-05	-2.71e-05	-2.77e-05
0.498331	-4.82e-05	-4.96e-05	-2.55e-05	-1.6e-06	-2.07e-05	-3.08e-05	-6.09e-05	-7.06e-05	-4.06e-05	-2.01e-05	-4.36e-05	-6.34e-05	-6.29e-05	-6.84e-05	-2.82e-05	-2.15e-05	-4.44e-05	-5.7e-06	-3.25e-05	-6.07e-05	-3.77e-05	-1.81e-05	-3.67e-05	-5.86e-05	-3.41e-05	-8.06e-05	-3.54e-05	-2.18e-05	-3.87e-05	-3.79e-05	-1.24e-05	-5.38e-05	-4.51e-05	-1.95e-05	-4.24e-05	-3.13e-05	-6.38e-05	-4.32e-05	-3.57e-05	-7.28e-05	-6.46e-05	-5.29e-05	-4.84e-05	-4.24e-05	-4.33e-05	-3.62e-05	-2.31e-05	-2.62e-05	-3.16e-05
0.499997	-4.77e-05	-5.21e-05	-2.06e-05	-8.2e-06	-2.24e-05	-3.31e-05	-5.68e-05	-7.35e-05	-4.05e-05	-1.99e-05	-4.13e-05	-5.47e-05	-6.16e-05	-7.28e-05	-3.23e-05	-2.13e-05	-4.49e-05	-8.4e-06	-3.31e-05	-5.55e-05	-4.46e-05	-1.14e-05	-3.74e-05	-5.21e-05	-3.32e-05	-7.32e-05	-3.68e-05	-2.25e-05	-4e-05	-3.77e-05	-6.3e-06	-5.29e-05	-4.7e-05	-1.78e-05	-4.21e-05	-3.24e-05	-5.83e-05	-4.26e-05	-3.85e-05	-6.88e-05	-6.06e-05	-5.71e-05	-5.59e-05	-3.94e-05	-3.88e-05	-3.34e-05	-1.75e-05	-2.83e-05	-3.63e-05
0.501664	-4.66e-05	-5.34e-05	-2.17e-05	-1.18e-05	-2.63e-05	-3.64e-05	-4.97e-05	-8e-05	-3.89e-05	-2.42e-05	-3.64e-05	-5.01e-05	-6.03e-05	-7.4e-05	-3.23e-05	-2.63e-05	-4.78e-05	-1.28e-05	-3.57e-05	-5.02e-05	-5.13e-05	-8.6e-06	-3.79e-05	-4.44e-05	-3.63e-05	-6.29e-05	-3.92e-05	-2.27e-05	-3.99e-05	-3.51e-05	-3.1e-06	-4.84e-05	-5.09e-05	-1.53e-05	-4.68e-05	-3.28e-05	-5.17e-05	-4.28e-05	-4.68e-05	-5.95e-05	-5.49e-05	-6.11e-05	-6.08e-05	-3.5e-05	-4.13e-05	-2.44e-05	-1.97e-05	-2.77e-05	-3.83e-05
0.503331	-4.8e-05	-5.18e-05	-2.38e-05	-1.19e-05	-3.05e-05	-3.31e-05	-4.16e-05	-8.6e-05	-3.41e-05	-2.8e-05	-3.03e-05	-4.48e-05	-5.59e-05	-7.3e-05	-2.74e-05	-3.13e-05	-4.89e-05	-1.71e-05	-3.45e-05	-3.91e-05	-5.28e-05	-8.6e-06	-3.92e-05	-4.19e-05	-4.09e-05	-5.82e-05	-3.82e-05	-2.35e-05	-3.89e-05	-3.71e-05	1.2e-06	-4.45e-05	-5.22e-05	-1.52e-05	-4.91e-05	-3.52e-05	-4.56e-05	-4.24e-05	-4.78e-05	-5.27e-05	-5.15e-05	-5.97e-05	-5.84e-05	-3.08e-05	-4.38e-05	-1.88e-05	-2.2e-05	-2.53e-05	-3.81e-05
0.504997	-4.44e-05	-5.11e-05	-3.03e-05	-7.8e-06	-3.45e-05	-3.54e-05	-3.77e-05	-8.66e-05	-2.78e-05	-3.6e-05	-2.44e-05	-4.2e-05	-5.45e-05	-7.49e-05	-2.27e-05	-3.74e-05	-5.13e-05	-2.07e-05	-3.08e-05	-2.91e-05	-5.6e-05	-9.6e-06	-3.93e-05	-4.25e-05	-4.55e-05	-5.54e-05	-4.02e-05	-2.49e-05	-3.27e-05	-3.79e-05	5.4e-06	-4.01e-05	-5.4e-05	-1.83e-05	-5.27e-05	-3.32e-05	-4.31e-05	-4.33e-05	-5.27e-05	-4.7e-05	-5.13e-05	-5.48e-05	-5.61e-05	-2.59e-05	-4.54e-05	-1.72e-05	-2.4e-05	-2.27e-05	-3.62e-05
0.506664	-4.22e-05	-4.77e-05	-3.45e-05	-4.4e-06	-4.27e-05	-3.55e-05	-3.04e-05	-8.62e-05	-2.54e-05	-4.27e-05	-2.11e-05	-4.7e-05	-5.14e-05	-7.55e-05	-1.6e-05	-4.4e-05	-5.09e-05	-2.46e-05	-2.69e-05	-2.5e-05	-5.33e-05	-1.35e-05	-3.55e-05	-4.62e-05	-4.66e-05	-5.41e-05	-4.08e-05	-2.6e-05	-3.01e-05	-3.85e-05	2.1e-06	-4.22e-05	-5.64e-05	-1.91e-05	-5.53e-05	-3.6e-05	-4.47e-05	-4.93e-05	-5.94e-05	-4.7e-05	-5.18e-05	-5.31e-05	-5.47e-05	-2.6e-05	-4.83e-05	-1.12e-05	-2.73e-05	-1.67e-05	-3.39e-05
0.508331	-4e-05	-4.54e-05	-4.04e-05	-1.5e-06	-4.39e-05	-3.76e-05	-2.22e-05	-8.21e-05	-2.43e-05	-5.27e-05	-1.93e-05	-5.64e-05	-5.47e-05	-7.75e-05	-9.2e-06	-5.04e-05	-4.94e-05	-2.77e-05	-2.07e-05	-2.59e-05	-5.13e-05	-2.16e-05	-3.03e-05	-5.05e-05	-4.58e-05	-5.41e-05	-4.26e-05	-3.13e-05	-2.62e-05	-3.87e-05	-5e-07	-4.66e-05	-5.44e-05	-2.01e-05	-5.92e-05	-3.68e-05	-5.25e-05	-5.12e-05	-6.35e-05	-4.71e-05	-5.29e-05	-5.16e-05	-4.59e-05	-2.82e-05	-5.05e-05	-7.9e-06	-3.15e-05	-1.12e-05	-3.2e-05
0.509997	-3.86e-05	-4.52e-05	-4.06e-05	-3e-07	-4.23e-05	-3.67e-05	-2.19e-05	-7.57e-05	-2.3e-05	-5.55e-05	-2.26e-05	-5.69e-05	-5.48e-05	-8.14e-05	-7.7e-06	-5.31e-05	-4.86e-05	-3.17e-05	-1.62e-05	-2.8e-05	-5.1e-05	-2.38e-05	-2.53e-05	-5.31e-05	-4.26e-05	-5.77e-05	-3.92e-05	-3.36e-05	-2.84e-05	-3.83e-05	-2.2e-06	-5.66e-05	-5.35e-05	-2.35e-05	-6.43e-05	-3.91e-05	-6e-05	-5.42e-05	-6.25e-05	-5.32e-05	-5.56e-05	-4.98e-05	-3.7e-05	-3.15e-05	-4.91e-05	-7.2e-06	-3.05e-05	-1.12e-05	-3.34e-05
0.511664	-3.47e-05	-4.07e-05	-4.07e-05	5e-07	-4.1e-05	-3.96e-05	-2.45e-05	-6.66e-05	-2.83e-05	-5.85e-05	-2.62e-05	-6.01e-05	-5.23e-05	-8.52e-05	-1.39e-05	-5.46e-05	-4.89e-05	-3.39e-05	-1.33e-05	-3.59e-05	-5.42e-05	-2.61e-05	-2.27e-05	-5.04e-05	-4.36e-05	-5.51e-05	-3.94e-05	-3.76e-05	-3.14e-05	-3.43e-05	-8e-06	-6.55e-05	-5.53e-05	-2.74e-05	-6.68e-05	-4.24e-05	-6.62e-05	-5.9e-05	-6.82e-05	-5.93e-05	-5.54e-05	-5.28e-05	-3.37e-05	-3.64e-05	-5.07e-05	-5e-06	-3.11e-05	-1.65e-05	-3.39e-05
0.513331	-3.71e-05	-3.5e-05	-3.89e-05	-2.5e-06	-4.13e-05	-3.76e-05	-2.92e-05	-6.17e-05	-3.53e-05	-5.31e-05	-2.84e-05	-6.3e-05	-4.95e-05	-8.49e-05	-1.81e-05	-4.88e-05	-4.61e-05	-3.17e-05	-1.38e-05	-4.42e-05	-5.62e-05	-2.68e-05	-2.03e-05	-4.4e-05	-4.25e-05	-5.85e-05	-3.77e-05	-3.95e-05	-3.56e-05	-2.48e-05	-1.65e-05	-7.08e-05	-5.4e-05	-2.95e-05	-6.35e-05	-4.87e-05	-7.21e-05	-5.79e-05	-6.95e-05	-6.02e-05	-5.52e-05	-5.73e-05	-3.26e-05	-3.99e-05	-5.28e-05	-7e-07	-3.07e-05	-2.03e-05	-3.51e-05
0.514997	-4.04e-05	-3.15e-05	-3.71e-05	-6.8e-06	-3.58e-05	-3.63e-05	-3.47e-05	-6.16e-05	-3.48e-05	-4.82e-05	-3.19e-05	-6.23e-05	-4.76e-05	-8.49e-05	-2.31e-05	-4.25e-05	-5.02e-05	-3.08e-05	-1.73e-05	-5.01e-05	-5.97e-05	-2.71e-05	-2.43e-05	-3.77e-05	-4.64e-05	-6.48e-05	-3.89e-05	-4.1e-05	-3.5e-05	-2.08e-05	-2.23e-05	-7.32e-05	-5.07e-05	-3.34e-05	-5.82e-05	-4.8e-05	-7.63e-05	-5.36e-05	-6.78e-05	-5.76e-05	-5.5e-05	-6.08e-05	-2.7e-05	-3.7e-05	-5.4e-05	-6.6e-06	-3e-05	-2.57e-05	-3.45e-05
0.516664	-4.86e-05	-2.9e-05	-3.34e-05	-7.9e-06	-3.51e-05	-2.99e-05	-4.43e-05	-6.13e-05	-3.36e-05	-4.33e-05	-3.46e-05	-6.27e-05	-4.22e-05	-8.34e-05	-3.05e-05	-3.78e-05	-5.37e-05	-3.05e-05	-2.53e-05	-5.29e-05	-6.33e-05	-2.73e-05	-3.01e-05	-3.16e-05	-5.27e-05	-7.27e-05	-3.9e-05	-3.96e-05	-3.27e-05	-1.94e-05	-3.39e-05	-7.17e-05	-5.29e-05	-3.5e-05	-5.44e-05	-5.02e-05	-7.46e-05	-5.18e-05	-6.88e-05	-5.52e-05	-5.13e-05	-7.09e-05	-2.87e-05	-3.53e-05	-5.5e-05	-8.9e-06	-2.75e-05	-3.19e-05	-3.68e-05
0.518331	-5.25e-05	-2.65e-05	-3.19e-05	-1.2e-05	-3.51e-05	-2.43e-05	-4.93e-05	-6.04e-05	-3.52e-05	-4.29e-05	-3.34e-05	-6.67e-05	-4.09e-05	-7.92e-05	-3.3e-05	-3.06e-05	-5.61e-05	-2.63e-05	-3.04e-05	-5.52e-05	-6.51e-05	-3.32e-05	-3.58e-05	-3.29e-05	-5.87e-05	-8.06e-05	-4.39e-05	-3.86e-05	-2.26e-05	-1.8e-05	-4.24e-05	-6.38e-05	-5.7e-05	-3.47e-05	-4.87e-05	-5.4e-05	-7.56e-05	-5.01e-05	-6.93e-05	-5.03e-05	-4.79e-05	-8.19e-05	-3.36e-05	-3.32e-05	-5.44e-05	-1.11e-05	-2.44e-05	-3.46e-05	-3.62e-05
0.519997	-5.52e-05	-3.29e-05	-3.08e-05	-1.69e-05	-3.5e-05	-1.78e-05	-5.1e-05	-6.18e-05	-3.11e-05	-4.17e-05	-3.4e-05	-6.45e-05	-4.16e-05	-7.54e-05	-2.9e-05	-2.25e-05	-6.03e-05	-2.44e-05	-3.59e-05	-5.59e-05	-6.21e-05	-3.87e-05	-3.86e-05	-3.52e-05	-6.02e-05	-8.96e-05	-4.8e-05	-3.56e-05	-1.23e-05	-1.65e-05	-4.84e-05	-5.31e-05	-5.85e-05	-3.3e-05	-4.38e-05	-5.51e-05	-7.85e-05	-4.48e-05	-6.36e-05	-4.36e-05	-4.45e-05	-9.04e-05	-3.63e-05	-3.16e-05	-5.38e-05	-1.61e-05	-2.04e-05	-3.64e-05	-3.89e-05
0.521664	-5.56e-05	-3.9e-05	-2.99e-05	-1.79e-05	-3.45e-05	-1.16e-05	-4.61e-05	-6.34e-05	-2.77e-05	-4.53e-05	-3.63e-05	-6.24e-05	-3.86e-05	-6.98e-05	-2.63e-05	-2.06e-05	-6.36e-05	-2.68e-05	-4.07e-05	-5.26e-05	-5.96e-05	-4.53e-05	-4.13e-05	-3.92e-05	-6.23e-05	-8.94e-05	-5.19e-05	-3.23e-05	-3e-07	-2.42e-05	-5.03e-05	-4.65e-05	-6.5e-05	-3.34e-05	-4.48e-05	-5.59e-05	-7.58e-05	-4.56e-05	-5.96e-05	-4.26e-05	-4.4e-05	-9.59e-05	-3.98e-05	-2.98e-05	-5.18e-05	-2.03e-05	-1.68e-05	-3.85e-05	-4.24e-05
0.523331	-5.59e-05	-4.25e-05	-3.34e-05	-1.79e-05	-4.02e-05	-8.8e-06	-4.11e-05	-6.27e-05	-2.96e-05	-4.78e-05	-3.73e-05	-5.8e-05	-3.19e-05	-6.16e-05	-2.5e-05	-1.83e-05	-5.88e-05	-2.73e-05	-4.18e-05	-5.24e-05	-5.87e-05	-5.07e-05	-4.08e-05	-4.23e-05	-6.06e-05	-8.43e-05	-5.16e-05	-3e-05	7.4e-06	-2.69e-05	-5.08e-05	-3.77e-05	-7.31e-05	-3.16e-05	-4.86e-05	-5.88e-05	-6.76e-05	-5.01e-05	-5.36e-05	-4.17e-05	-4.21e-05	-0.0001017	-4.82e-05	-3.65e-05	-5.1e-05	-1.81e-05	-1.25e-05	-3.89e-05	-4.78e-05
0.524997	-5.05e-05	-4.28e-05	-3.79e-05	-1.76e-05	-4.39e-05	-1.07e-05	-3.81e-05	-6.37e-05	-3.09e-05	-4.73e-05	-4.09e-05	-5.24e-05	-2.61e-05	-5.7e-05	-2.07e-05	-1.98e-05	-5.37e-05	-2.65e-05	-3.97e-05	-5.46e-05	-5.75e-05	-5.46e-05	-4.09e-05	-4.47e-05	-5.78e-05	-7.76e-05	-5.21e-05	-2.9e-05	7.2e-06	-2.94e-05	-4.61e-05	-3.59e-05	-7.44e-05	-3.07e-05	-5.18e-05	-5.98e-05	-6.32e-05	-5.3e-05	-4.29e-05	-4.25e-05	-4.24e-05	-9.71e-05	-5.11e-05	-3.9e-05	-5.32e-05	-2.16e-05	-1.04e-05	-3.63e-05	-4.79e-05
0.526664	-4.82e-05	-4.24e-05	-4.31e-05	-1.18e-05	-5.29e-05	-1.2e-05	-3.63e-05	-6.74e-05	-3e-05	-4.79e-05	-4.51e-05	-4.52e-05	-1.78e-05	-5.69e-05	-1.96e-05	-2.56e-05	-4.81e-05	-2.86e-05	-3.98e-05	-5.44e-05	-5.65e-05	-5.64e-05	-4.05e-05	-4.39e-05	-5.73e-05	-6.93e-05	-4.99e-05	-3.15e-05	-1.6e-06	-3.25e-05	-4.28e-05	-3.64e-05	-7.13e-05	-2.71e-05	-5.22e-05	-5.28e-05	-5.54e-05	-5.38e-05	-3.59e-05	-4.39e-05	-4.06e-05	-9.13e-05	-5.3e-05	-4.03e-05	-5.73e-05	-2.39e-05	-1.4e-05	-3.42e-05	-4.9e-05
0.528331	-4.88e-05	-3.74e-05	-4.71e-05	-8.2e-06	-6.05e-05	-1.45e-05	-3.85e-05	-7.24e-05	-3.25e-05	-4.85e-05	-5.12e-05	-4.53e-05	-1.26e-05	-5.81e-05	-2.15e-05	-3.29e-05	-4.4e-05	-3.06e-05	-4.38e-05	-5.27e-05	-5.9e-05	-5.57e-05	-4.28e-05	-4.51e-05	-5.78e-05	-6.3e-05	-4.8e-05	-3.51e-05	-1.15e-05	-4.02e-05	-3.61e-05	-4.17e-05	-6.89e-05	-2.66e-05	-5.37e-05	-4.79e-05	-4.66e-05	-5.78e-05	-3.54e-05	-4.95e-05	-4.04e-05	-8.48e-05	-5.87e-05	-4.04e-05	-5.93e-05	-2.68e-05	-1.92e-05	-3.33e-05	-4.82e-05
0.529997	-4.94e-05	-3.6e-05	-5.14e-05	-8.8e-06	-6.6e-05	-2.39e-05	-4.72e-05	-7.35e-05	-3.57e-05	-4.99e-05	-5.54e-05	-4.56e-05	-1.47e-05	-6.49e-05	-2.45e-05	-3.94e-05	-4.42e-05	-3.12e-05	-4.6e-05	-5.7e-05	-6.22e-05	-5.58e-05	-4.46e-05	-4.89e-05	-5.96e-05	-6.24e-05	-4.76e-05	-4.24e-05	-2.28e-05	-4.29e-05	-2.96e-05	-4.68e-05	-6.24e-05	-2.3e-05	-5.34e-05	-4.27e-05	-4.2e-05	-5.63e-05	-3.58e-05	-5.54e-05	-3.91e-05	-8.32e-05	-6.46e-05	-4.37e-05	-6.26e-05	-3.3e-05	-2.72e-05	-3.51e-05	-4.31e-05
0.531664	-4.91e-05	-3.79e-05	-5.06e-05	-9.6e-06	-6.6e-05	-3.65e-05	-5.85e-05	-7.77e-05	-3.8e-05	-5.28e-05	-5.79e-05	-4.82e-05	-2.54e-05	-7.39e-05	-2.65e-05	-4.94e-05	-4.89e-05	-3.61e-05	-5.34e-05	-6.06e-05	-6.44e-05	-5.75e-05	-4.72e-05	-5.4e-05	-6.13e-05	-6.27e-05	-4.64e-05	-5.01e-05	-3.48e-05	-4.49e-05	-2.22e-05	-5.49e-05	-5.78e-05	-2.19e-05	-5.21e-05	-4.43e-05	-4.45e-05	-5.05e-05	-4.02e-05	-5.84e-05	-3.8e-05	-7.99e-05	-6.95e-05	-4.15e-05	-6.37e-05	-4.13e-05	-3.58e-05	-4.12e-05	-3.63e-05
0.533331	-5.18e-05	-4.33e-05	-4.95e-05	-1.4e-05	-6.69e-05	-4.76e-05	-6.81e-05	-8.23e-05	-3.98e-05	-5.63e-05	-5.64e-05	-5.27e-05	-3.78e-05	-8.14e-05	-2.91e-05	-5.51e-05	-5.24e-05	-4.13e-05	-5.84e-05	-5.92e-05	-6.54e-05	-5.7e-05	-4.65e-05	-6.09e-05	-6.73e-05	-6.41e-05	-4.26e-05	-5.53e-05	-3.91e-05	-4.54e-05	-1.65e-05	-5.79e-05	-5.74e-05	-2.48e-05	-5e-05	-4.86e-05	-4.37e-05	-4.61e-05	-4.82e-05	-6.33e-05	-3.88e-05	-8.06e-05	-7.57e-05	-4.31e-05	-6.06e-05	-4.57e-05	-4.35e-05	-4.77e-05	-3.7e-05
0.534997	-5.45e-05	-5.15e-05	-5.03e-05	-2.57e-05	-5.99e-05	-5.97e-05	-7.34e-05	-8.45e-05	-4.35e-05	-5.82e-05	-5.73e-05	-6.32e-05	-5.08e-05	-8.52e-05	-3.12e-05	-5.71e-05	-5.62e-05	-4.37e-05	-6.42e-05	-5.98e-05	-6.93e-05	-5.64e-05	-4.62e-05	-6.47e-05	-7.24e-05	-6.91e-05	-4.44e-05	-5.89e-05	-4.25e-05	-4.94e-05	-1.51e-05	-5.85e-05	-5.72e-05	-3.57e-05	-5.31e-05	-6.33e-05	-4.52e-05	-4.48e-05	-5.64e-05	-6.9e-05	-4.25e-05	-7.98e-05	-8.15e-05	-4.44e-05	-5.78e-05	-5.25e-05	-4.6e-05	-5.55e-05	-4e-05
0.536664	-5.66e-05	-6.17e-05	-5.08e-05	-3.39e-05	-5.62e-05	-7.07e-05	-7.53e-05	-8.39e-05	-4.43e-05	-5.93e-05	-5.2e-05	-7.08e-05	-6.22e-05	-8.79e-05	-3.57e-05	-5.87e-05	-5.57e-05	-4.55e-05	-6.37e-05	-6.23e-05	-7.03e-05	-5.98e-05	-4.58e-05	-6.52e-05	-7.61e-05	-7.48e-05	-4.45e-05	-6.22e-05	-4.36e-05	-4.78e-05	-1.92e-05	-5.48e-05	-5.44e-05	-4.5e-05	-5.45e-05	-7.75e-05	-4.87e-05	-4.04e-05	-6.22e-05	-7.38e-05	-4.73e-05	-8.05e-05	-7.9e-05	-4.42e-05	-5.55e-05	-5.74e-05	-4.57e-05	-5.74e-05	-4.1e-05
0.538331	-5.87e-05	-6.85e-05	-5.1e-05	-3.64e-05	-5.3e-05	-7.59e-05	-7.44e-05	-8.78e-05	-4.03e-05	-5.41e-05	-4.62e-05	-7.67e-05	-6.65e-05	-8.7e-05	-4.01e-05	-6.13e-05	-5.36e-05	-4.62e-05	-6.23e-05	-6.12e-05	-6.89e-05	-6.14e-05	-4.88e-05	-6.2e-05	-7.6e-05	-7.81e-05	-4.2e-05	-6.22e-05	-4.03e-05	-4.53e-05	-2.3e-05	-4.76e-05	-5.78e-05	-5.35e-05	-5.7e-05	-8.7e-05	-5.31e-05	-3.84e-05	-6.39e-05	-7.66e-05	-5.2e-05	-7.5e-05	-7.36e-05	-4.66e-05	-5.38e-05	-5.61e-05	-3.96e-05	-5.55e-05	-4.7e-05
0.539997	-6.21e-05	-7.69e-05	-5.56e-05	-3.86e-05	-5.33e-05	-7.31e-05	-6.9e-05	-8.73e-05	-3.64e-05	-4.86e-05	-4.49e-05	-8.25e-05	-6.32e-05	-8.61e-05	-4.16e-05	-5.68e-05	-5.3e-05	-4.31e-05	-5.73e-05	-5.93e-05	-6.98e-05	-6.27e-05	-5.03e-05	-5.93e-05	-7.58e-05	-8.63e-05	-4.71e-05	-5.78e-05	-3.67e-05	-4.76e-05	-2.94e-05	-3.79e-05	-5.85e-05	-5.91e-05	-5.96e-05	-8.87e-05	-5.27e-05	-3.96e-05	-6.59e-05	-8.74e-05	-6.04e-05	-7e-05	-6.93e-05	-5.28e-05	-5.31e-05	-5.52e-05	-3.35e-05	-4.81e-05	-5.33e-05
0.541664	-6.41e-05	-8.33e-05	-6.05e-05	-3.69e-05	-5.39e-05	-6.66e-05	-5.9e-05	-8.45e-05	-3.78e-05	-4.48e-05	-4.39e-05	-8.55e-05	-5.94e-05	-8.25e-05	-4.32e-05	-5.11e-05	-5.48e-05	-4.18e-05	-5.61e-05	-5.9e-05	-7.3e-05	-6.64e-05	-5.54e-05	-5.53e-05	-7.07e-05	-9.57e-05	-5.57e-05	-5.53e-05	-3.76e-05	-5.22e-05	-4e-05	-2.69e-05	-5.88e-05	-6.06e-05	-6.25e-05	-8.79e-05	-5.75e-05	-4.15e-05	-7.06e-05	-9.58e-05	-6.63e-05	-6.6e-05	-6.61e-05	-5.74e-05	-5.66e-05	-5.33e-05	-2.44e-05	-4.12e-05	-5.21e-05
0.543331	-6.62e-05	-8.65e-05	-6.28e-05	-2.73e-05	-5.92e-05	-5.92e-05	-5.26e-05	-8.41e-05	-3.72e-05	-4.08e-05	-4.43e-05	-8.21e-05	-5.85e-05	-8.18e-05	-4.51e-05	-4.82e-05	-5.67e-05	-4.3e-05	-4.92e-05	-5.98e-05	-7.23e-05	-6.85e-05	-5.98e-05	-5.52e-05	-6.37e-05	-9.89e-05	-5.99e-05	-4.75e-05	-3.14e-05	-5.21e-05	-4.34e-05	-2.08e-05	-6.02e-05	-5.17e-05	-6.26e-05	-8.06e-05	-5.92e-05	-4.19e-05	-7.4e-05	-9.88e-05	-7.03e-05	-6.48e-05	-5.86e-05	-6.12e-05	-5.95e-05	-4.82e-05	-1.58e-05	-3e-05	-5.18e-05
0.544997	-6.64e-05	-8.37e-05	-6.47e-05	-1.68e-05	-6.1e-05	-5.21e-05	-4.2e-05	-8.63e-05	-3.96e-05	-3.71e-05	-4.56e-05	-7.85e-05	-5.62e-05	-8e-05	-4.24e-05	-4.54e-05	-5.92e-05	-4.16e-05	-4.58e-05	-5.73e-05	-7.35e-05	-6.55e-05	-5.92e-05	-5.48e-05	-6.15e-05	-0.0001028	-6.29e-05	-3.93e-05	-2.58e-05	-5.88e-05	-4.41e-05	-1.95e-05	-6.7e-05	-3.89e-05	-6.15e-05	-7.24e-05	-6.13e-05	-4.73e-05	-7.84e-05	-9.89e-05	-7.17e-05	-6.22e-05	-5.75e-05	-6.67e-05	-6.26e-05	-4.23e-05	-1.07e-05	-2.61e-05	-5.56e-05
0.546664	-6.52e-05	-7.87e-05	-6.7e-05	-9e-06	-6.36e-05	-4.54e-05	-3.13e-05	-8.6e-05	-4.5e-05	-3.85e-05	-5.01e-05	-7.58e-05	-5.94e-05	-7.95e-05	-3.88e-05	-4.02e-05	-5.99e-05	-4.34e-05	-4.45e-05	-5.72e-05	-7.6e-05	-6.35e-05	-5.63e-05	-5.72e-05	-6.31e-05	-0.0001084	-6.94e-05	-3.45e-05	-2.69e-05	-6.83e-05	-5.13e-05	-2.13e-05	-6.47e-05	-2.91e-05	-5.92e-05	-6.9e-05	-6.01e-05	-5.26e-05	-8.79e-05	-9.65e-05	-7.07e-05	-6.29e-05	-5.41e-05	-6.63e-05	-6.52e-05	-4.53e-05	-1.37e-05	-2.19e-05	-5.64e-05
0.548331	-6.09e-05	-6.88e-05	-6.6e-05	-1.6e-06	-6.64e-05	-4.15e-05	-2.37e-05	-8.63e-05	-5.04e-05	-4.23e-05	-4.73e-05	-7.37e-05	-6.42e-05	-7.66e-05	-3.84e-05	-4.31e-05	-5.81e-05	-4.55e-05	-4.31e-05	-5.65e-05	-7.72e-05	-6.18e-05	-5.53e-05	-5.66e-05	-6.93e-05	-0.0001057	-6.73e-05	-2.93e-05	-2.34e-05	-7.36e-05	-5.58e-05	-2.49e-05	-6.07e-05	-2.02e-05	-5.47e-05	-6.79e-05	-6.43e-05	-5.62e-05	-9.31e-05	-8.32e-05	-6.48e-05	-6.24e-05	-4.38e-05	-6.1e-05	-6.87e-05	-4.29e-05	-1.53e-05	-2.08e-05	-5.98e-05
0.549997	-5.73e-05	-5.59e-05	-6.29e-05	1.5e-06	-6.97e-05	-4.3e-05	-2.3e-05	-8.85e-05	-4.84e-05	-4.58e-05	-4.54e-05	-6.96e-05	-6.88e-05	-7.58e-05	-3.82e-05	-4.72e-05	-5.42e-05	-4.62e-05	-4.08e-05	-5.73e-05	-7.67e-05	-6.11e-05	-5.15e-05	-5.54e-05	-7.62e-05	-9.77e-05	-6.49e-05	-2.82e-05	-1.83e-05	-7.5e-05	-5.57e-05	-3.18e-05	-5.84e-05	-1.2e-05	-5.14e-05	-6.84e-05	-6.5e-05	-5.64e-05	-9.32e-05	-7.18e-05	-6.36e-05	-6.18e-05	-3.62e-05	-5.66e-05	-6.91e-05	-4.22e-05	-1.8e-05	-2.1e-05	-6.51e-05
0.551664	-5.63e-05	-4.4e-05	-5.91e-05	5e-07	-6.87e-05	-4.66e-05	-2.21e-05	-8.86e-05	-4.79e-05	-4.85e-05	-3.81e-05	-6.55e-05	-6.66e-05	-7.25e-05	-3.59e-05	-4.92e-05	-5.18e-05	-4.78e-05	-4.41e-05	-5.74e-05	-7.75e-05	-6.08e-05	-4.49e-05	-5.24e-05	-8.53e-05	-9.2e-05	-6.16e-05	-3.48e-05	-1.83e-05	-7.54e-05	-5.85e-05	-3.64e-05	-5.68e-05	-1.01e-05	-4.43e-05	-6.88e-05	-7.15e-05	-5.45e-05	-9.03e-05	-6.83e-05	-6.24e-05	-5.94e-05	-3.65e-05	-5.53e-05	-6.88e-05	-4.12e-05	-2.55e-05	-2.73e-05	-6.6e-05
0.55333	-5.74e-05	-3.68e-05	-5.49e-05	-2.5e-06	-6.73e-05	-5.13e-05	-2.71e-05	-8.84e-05	-4.42e-05	-5.25e-05	-3.66e-05	-6.16e-05	-6.41e-05	-6.95e-05	-3.5e-05	-4.97e-05	-5.12e-05	-5.22e-05	-4.75e-05	-6.17e-05	-7.8e-05	-6.35e-05	-4.15e-05	-5.37e-05	-9.03e-05	-8.37e-05	-6.16e-05	-4.16e-05	-1.87e-05	-7e-05	-5.67e-05	-3.9e-05	-4.96e-05	-1.17e-05	-3.99e-05	-7e-05	-7.48e-05	-5.07e-05	-8.36e-05	-6.8e-05	-6.31e-05	-6.03e-05	-3.76e-05	-5.24e-05	-6.9e-05	-4.19e-05	-2.7e-05	-2.63e-05	-6.43e-05
0.554997	-6.09e-05	-3.43e-05	-5e-05	-8.6e-06	-6.48e-05	-5.57e-05	-3.18e-05	-8.87e-05	-3.81e-05	-5.67e-05	-3.37e-05	-5.81e-05	-6.21e-05	-6.86e-05	-3.52e-05	-5.03e-05	-5.38e-05	-5.51e-05	-5.28e-05	-6.36e-05	-7.87e-05	-6.51e-05	-3.38e-05	-5.02e-05	-9.35e-05	-7.5e-05	-5.73e-05	-4.57e-05	-1.51e-05	-6.35e-05	-4.59e-05	-4.56e-05	-4.62e-05	-1.49e-05	-3.6e-05	-7.19e-05	-8.03e-05	-4.5e-05	-7.46e-05	-7.18e-05	-6.64e-05	-6.19e-05	-4.4e-05	-5.57e-05	-7.05e-05	-3.48e-05	-2.36e-05	-2.91e-05	-6.67e-05
0.556664	-6.85e-05	-3.34e-05	-4.73e-05	-1.53e-05	-5.69e-05	-6.11e-05	-3.6e-05	-8.94e-05	-3.4e-05	-5.84e-05	-3.86e-05	-5.33e-05	-6.19e-05	-7.26e-05	-3.69e-05	-4.61e-05	-5.62e-05	-5.86e-05	-5.89e-05	-6.52e-05	-7.91e-05	-6.3e-05	-2.57e-05	-4.89e-05	-9.16e-05	-7.17e-05	-5.85e-05	-5.52e-05	-1.75e-05	-5.89e-05	-3.6e-05	-5.12e-05	-4.69e-05	-1.95e-05	-3.82e-05	-7.7e-05	-7.99e-05	-4.11e-05	-6.86e-05	-8.6e-05	-7.01e-05	-6.7e-05	-5.71e-05	-6.14e-05	-7.14e-05	-3.49e-05	-1.99e-05	-3.07e-05	-6.52e-05
0.55833	-7.57e-05	-3.82e-05	-4.73e-05	-1.81e-05	-4.82e-05	-6.27e-05	-3.77e-05	-9.16e-05	-3.4e-05	-5.77e-05	-4.26e-05	-5.41e-05	-5.64e-05	-7.63e-05	-4.07e-05	-4.05e-05	-5.99e-05	-5.91e-05	-6.23e-05	-6.68e-05	-7.64e-05	-5.97e-05	-1.83e-05	-4.78e-05	-9e-05	-7.11e-05	-5.78e-05	-5.86e-05	-1.84e-05	-5.56e-05	-2.37e-05	-5.45e-05	-4.51e-05	-2.48e-05	-3.99e-05	-7.65e-05	-7.73e-05	-4.02e-05	-6.44e-05	-9.43e-05	-6.65e-05	-7.3e-05	-6.43e-05	-6.79e-05	-7.29e-05	-3.61e-05	-1.87e-05	-3.26e-05	-6.21e-05
0.559997	-7.96e-05	-4.23e-05	-4.73e-05	-2.08e-05	-4.18e-05	-6.34e-05	-4.13e-05	-9.54e-05	-3.38e-05	-5.93e-05	-5.27e-05	-5.8e-05	-5.73e-05	-8.14e-05	-4.93e-05	-3.8e-05	-6.34e-05	-6e-05	-6.46e-05	-6.9e-05	-7.67e-05	-5.83e-05	-1.69e-05	-4.85e-05	-8.68e-05	-7.32e-05	-5.79e-05	-5.7e-05	-1.77e-05	-5.35e-05	-1.36e-05	-5.51e-05	-4.29e-05	-3.27e-05	-4.99e-05	-7.96e-05	-6.69e-05	-4.41e-05	-6.61e-05	-9.89e-05	-6.38e-05	-8.28e-05	-7.03e-05	-7.27e-05	-7.68e-05	-4.23e-05	-1.36e-05	-3.18e-05	-5.96e-05
0.561664	-8.11e-05	-4.79e-05	-4.91e-05	-2.26e-05	-3.53e-05	-6.1e-05	-4.53e-05	-9.64e-05	-3.86e-05	-6.02e-05	-5.58e-05	-6.34e-05	-5.8e-05	-8.74e-05	-5.84e-05	-4.19e-05	-6.47e-05	-5.78e-05	-6.37e-05	-6.79e-05	-7.5e-05	-5.63e-05	-1.99e-05	-4.89e-05	-8.27e-05	-7.33e-05	-5.99e-05	-5.6e-05	-1.52e-05	-5.18e-05	-1.55e-05	-5.27e-05	-4.29e-05	-4.18e-05	-6.29e-05	-8.24e-05	-5.64e-05	-4.8e-05	-7.15e-05	-0.0001004	-6.03e-05	-9e-05	-7.44e-05	-7.64e-05	-7.84e-05	-5.14e-05	-1.53e-05	-3.58e-05	-5.9e-05
0.56333	-8.12e-05	-4.99e-05	-5.36e-05	-2.46e-05	-2.86e-05	-6.01e-05	-5.27e-05	-9.72e-05	-4.57e-05	-5.86e-05	-5.89e-05	-6.86e-05	-5.32e-05	-8.66e-05	-6.62e-05	-4.47e-05	-6.33e-05	-5.23e-05	-6.01e-05	-6.52e-05	-7.5e-05	-5.54e-05	-3.11e-05	-5.53e-05	-8.15e-05	-7.2e-05	-6.44e-05	-5.47e-05	-1.48e-05	-5.25e-05	-2.35e-05	-4.07e-05	-4.39e-05	-4.54e-05	-7.74e-05	-8.26e-05	-4.52e-05	-5.66e-05	-7.66e-05	-0.0001008	-5.34e-05	-9.63e-05	-7.42e-05	-7.47e-05	-7.8e-05	-6.39e-05	-1.76e-05	-3.72e-05	-5.51e-05
0.564997	-7.95e-05	-5.21e-05	-5.64e-05	-2.48e-05	-2.95e-05	-6e-05	-5.69e-05	-9.92e-05	-5.02e-05	-5.7e-05	-5.61e-05	-7.54e-05	-4.58e-05	-8.01e-05	-7e-05	-4.95e-05	-6.19e-05	-4.7e-05	-5.88e-05	-6.44e-05	-7.2e-05	-5.85e-05	-4.14e-05	-6.21e-05	-8.3e-05	-6.71e-05	-6.97e-05	-5.11e-05	-1.01e-05	-5.26e-05	-3.33e-05	-2.79e-05	-4.49e-05	-5.01e-05	-8.57e-05	-7.76e-05	-3.85e-05	-6.2e-05	-8.3e-05	-9.82e-05	-5.07e-05	-9.98e-05	-6.93e-05	-6.83e-05	-7.65e-05	-7.17e-05	-2.21e-05	-4.13e-05	-5.2e-05
0.566664	-7.69e-05	-5.29e-05	-5.66e-05	-2.74e-05	-2.98e-05	-6.16e-05	-6e-05	-9.68e-05	-5.47e-05	-5.94e-05	-5.58e-05	-7.75e-05	-4.7e-05	-7.43e-05	-7.14e-05	-5.9e-05	-6.18e-05	-4.51e-05	-5.99e-05	-6.29e-05	-7.51e-05	-6.03e-05	-5.28e-05	-6.84e-05	-8.5e-05	-6.31e-05	-7.66e-05	-4.89e-05	-6e-06	-5.15e-05	-4.58e-05	-1.5e-05	-4.91e-05	-5.84e-05	-9.24e-05	-7.9e-05	-3.75e-05	-6.92e-05	-8.88e-05	-0.0001009	-5.11e-05	-0.0001044	-6.84e-05	-6.39e-05	-7.83e-05	-7.67e-05	-2.73e-05	-4.32e-05	-5.51e-05
0.56833	-7.25e-05	-5.5e-05	-5.95e-05	-2.89e-05	-3.22e-05	-6.25e-05	-6.08e-05	-9.17e-05	-5.85e-05	-6.13e-05	-5.12e-05	-7.83e-05	-4.65e-05	-7.03e-05	-6.81e-05	-6.82e-05	-6.34e-05	-4.05e-05	-5.95e-05	-6.02e-05	-7.26e-05	-6.04e-05	-6.37e-05	-7.01e-05	-8.64e-05	-5.74e-05	-8.36e-05	-4.62e-05	-9.9e-06	-5.66e-05	-5.91e-05	-9.3e-06	-5.15e-05	-5.82e-05	-9.41e-05	-7.61e-05	-4.42e-05	-7.24e-05	-8.99e-05	-0.0001016	-5.22e-05	-0.000103	-6.11e-05	-6.07e-05	-7.74e-05	-7.78e-05	-3.17e-05	-4.51e-05	-6.19e-05
0.569997	-6.98e-05	-5.84e-05	-6.31e-05	-3.46e-05	-3.62e-05	-6.34e-05	-6.09e-05	-8.95e-05	-5.62e-05	-6.21e-05	-5.27e-05	-7.7e-05	-4.74e-05	-6.75e-05	-6.6e-05	-6.77e-05	-6.74e-05	-4.26e-05	-6.04e-05	-5.83e-05	-7.21e-05	-6.27e-05	-6.67e-05	-6.77e-05	-8.9e-05	-5.72e-05	-8.52e-05	-4.56e-05	-1.74e-05	-6.07e-05	-6.14e-05	-6.4e-06	-5.79e-05	-5.44e-05	-9.28e-05	-7.27e-05	-5.71e-05	-7.28e-05	-8.7e-05	-0.0001022	-5.65e-05	-0.0001003	-5.17e-05	-6.26e-05	-7.86e-05	-7.29e-05	-3.43e-05	-4.53e-05	-6.2e-05
0.571664	-6.66e-05	-6.51e-05	-6.23e-05	-3.63e-05	-4.34e-05	-6.24e-05	-5.55e-05	-8.68e-05	-5.2e-05	-6.38e-05	-5.21e-05	-7.49e-05	-5.2e-05	-6.96e-05	-6.37e-05	-7.18e-05	-7.28e-05	-4.8e-05	-6.12e-05	-6.26e-05	-6.89e-05	-6.37e-05	-6.36e-05	-6.36e-05	-8.95e-05	-6.15e-05	-8.71e-05	-4.62e-05	-2.69e-05	-6.07e-05	-6.45e-05	-8.7e-06	-6.26e-05	-5.56e-05	-8.62e-05	-6.79e-05	-7.31e-05	-7.16e-05	-8.51e-05	-0.0001013	-6.42e-05	-9.69e-05	-4.69e-05	-6.37e-05	-7.95e-05	-6.26e-05	-3.99e-05	-4.47e-05	-6.22e-05
0.57333	-6.32e-05	-7.42e-05	-6.13e-05	-4.17e-05	-4.51e-05	-6.06e-05	-5.61e-05	-8.08e-05	-4.98e-05	-6.61e-05	-5.52e-05	-7.18e-05	-5.89e-05	-7.52e-05	-6.41e-05	-7.47e-05	-7.87e-05	-5.32e-05	-5.81e-05	-6.44e-05	-7.11e-05	-6.24e-05	-6.06e-05	-5.98e-05	-8.76e-05	-7.27e-05	-8.2e-05	-4.84e-05	-4.35e-05	-6.06e-05	-6.4e-05	-1.36e-05	-6.6e-05	-5.57e-05	-8.31e-05	-6.77e-05	-8.64e-05	-7.64e-05	-8.14e-05	-9.37e-05	-6.87e-05	-9.52e-05	-5.08e-05	-7.01e-05	-7.98e-05	-5.38e-05	-4.57e-05	-4.36e-05	-6.42e-05
0.574997	-6.2e-05	-7.89e-05	-6.23e-05	-4.43e-05	-4.67e-05	-5.77e-05	-5.83e-05	-7.94e-05	-4.64e-05	-6.51e-05	-5.71e-05	-7.26e-05	-5.71e-05	-8.01e-05	-6.35e-05	-7.51e-05	-8.19e-05	-5.69e-05	-5.48e-05	-6.77e-05	-7.03e-05	-6.19e-05	-5.38e-05	-5.68e-05	-8.48e-05	-8.38e-05	-7.42e-05	-5.02e-05	-6.13e-05	-6.43e-05	-6.43e-05	-2.32e-05	-6.88e-05	-4.76e-05	-8.03e-05	-6.05e-05	-9.65e-05	-7.55e-05	-7.8e-05	-8.23e-05	-7.61e-05	-8.99e-05	-5.5e-05	-7.09e-05	-7.36e-05	-4.55e-05	-4.77e-05	-4.23e-05	-6.2e-05
0.576664	-6.51e-05	-8.3e-05	-5.91e-05	-4.4e-05	-4.58e-05	-5.49e-05	-5.98e-05	-8.27e-05	-4.19e-05	-6.48e-05	-5.91e-05	-7.48e-05	-5.44e-05	-8.25e-05	-6.55e-05	-7.23e-05	-7.95e-05	-6.13e-05	-5.23e-05	-7.07e-05	-7.39e-05	-6.28e-05	-4.25e-05	-5.83e-05	-8.54e-05	-9.43e-05	-6.63e-05	-5.71e-05	-6.77e-05	-6.03e-05	-5.99e-05	-2.48e-05	-7.48e-05	-4.63e-05	-7.94e-05	-5.63e-05	-0.0001026	-7.52e-05	-7.22e-05	-7.41e-05	-8.1e-05	-8.89e-05	-6.4e-05	-6.82e-05	-6.38e-05	-3.84e-05	-5.28e-05	-4.23e-05	-5.42e-05
0.57833	-6.91e-05	-8.44e-05	-5.52e-05	-3.98e-05	-4.84e-05	-5.47e-05	-5.88e-05	-8.39e-05	-3.98e-05	-6.44e-05	-5.45e-05	-8.08e-05	-5.1e-05	-8.24e-05	-6.64e-05	-7.42e-05	-7.43e-05	-6.22e-05	-5.15e-05	-7.65e-05	-7.53e-05	-6.04e-05	-3.75e-05	-6.44e-05	-8.81e-05	-0.000103	-6.38e-05	-5.79e-05	-6.99e-05	-6.01e-05	-5.86e-05	-2.88e-05	-7.51e-05	-4.67e-05	-7.47e-05	-5.19e-05	-9.99e-05	-7.91e-05	-7.06e-05	-6.93e-05	-8.09e-05	-9.17e-05	-7.8e-05	-6.15e-05	-5.53e-05	-3.19e-05	-5.53e-05	-4.36e-05	-5.58e-05
0.579997	-7.58e-05	-8.09e-05	-5.22e-05	-3.71e-05	-4.87e-05	-5.81e-05	-6.09e-05	-8.8e-05	-4.07e-05	-6.58e-05	-5.23e-05	-8.68e-05	-4.84e-05	-8.1e-05	-6.57e-05	-7.14e-05	-6.65e-05	-6.15e-05	-5.21e-05	-7.67e-05	-8.01e-05	-5.79e-05	-3.34e-05	-6.85e-05	-9.17e-05	-0.000104	-5.97e-05	-5.89e-05	-6.71e-05	-5.89e-05	-5.63e-05	-3.24e-05	-7.61e-05	-4.21e-05	-7.32e-05	-5.12e-05	-9.31e-05	-7.72e-05	-6.98e-05	-6.48e-05	-8.17e-05	-9.32e-05	-8.73e-05	-5.87e-05	-4.76e-05	-3.34e-05	-5.2e-05	-4.71e-05	-5.87e-05
0.581664	-8e-05	-7.11e-05	-4.96e-05	-2.78e-05	-4.97e-05	-5.92e-05	-5.71e-05	-9.54e-05	-3.68e-05	-6.86e-05	-4.78e-05	-9.23e-05	-4.52e-05	-7.79e-05	-6.25e-05	-6.66e-05	-6.18e-05	-6.14e-05	-5.35e-05	-7.89e-05	-8.17e-05	-5.72e-05	-2.92e-05	-6.86e-05	-9.47e-05	-9.98e-05	-6.4e-05	-5.73e-05	-5.37e-05	-5.89e-05	-5.68e-05	-3.26e-05	-7.37e-05	-3.77e-05	-6.81e-05	-4.79e-05	-8.44e-05	-7.12e-05	-6.7e-05	-6.6e-05	-7.99e-05	-9.22e-05	-9.11e-05	-5.4e-05	-4.45e-05	-3.35e-05	-4.4e-05	-4.66e-05	-6.13e-05
0.58333	-8.31e-05	-6.69e-05	-4.77e-05	-2.39e-05	-5.14e-05	-5.82e-05	-5.05e-05	-9.98e-05	-3.4e-05	-7.27e-05	-3.92e-05	-9.43e-05	-5.23e-05	-7.66e-05	-6.08e-05	-6.35e-05	-5.89e-05	-6.22e-05	-5.09e-05	-7.88e-05	-8.5e-05	-5.63e-05	-3.12e-05	-6.82e-05	-9.98e-05	-9.38e-05	-6.92e-05	-5.65e-05	-3.94e-05	-5.76e-05	-5.79e-05	-2.81e-05	-6.63e-05	-4.02e-05	-6.47e-05	-5.28e-05	-7.49e-05	-6.93e-05	-6.33e-05	-7.22e-05	-7.59e-05	-8.84e-05	-9.15e-05	-5.12e-05	-4.34e-05	-3.45e-05	-3.76e-05	-4.75e-05	-6.41e-05
0.584997	-8.08e-05	-6.16e-05	-4.76e-05	-2.4e-05	-5.6e-05	-5.7e-05	-4.39e-05	-9.8e-05	-3.35e-05	-7.33e-05	-3.25e-05	-9.39e-05	-6.11e-05	-7.47e-05	-5.36e-05	-6.19e-05	-5.8e-05	-6.46e-05	-4.71e-05	-7.93e-05	-8.69e-05	-5.62e-05	-3.27e-05	-6.45e-05	-0.0001033	-9.06e-05	-7.5e-05	-5.21e-05	-2.96e-05	-5.57e-05	-6.27e-05	-2.84e-05	-5.67e-05	-3.93e-05	-5.81e-05	-5.48e-05	-6.61e-05	-6.89e-05	-6.61e-05	-7.84e-05	-7.07e-05	-8.29e-05	-8.99e-05	-5.1e-05	-5e-05	-3.4e-05	-2.77e-05	-4.52e-05	-6.67e-05
0.586664	-7.38e-05	-5.05e-05	-4.39e-05	-2.41e-05	-5.63e-05	-5.61e-05	-4.02e-05	-9.77e-05	-3.52e-05	-7.39e-05	-3.14e-05	-8.74e-05	-7.24e-05	-7.4e-05	-4.51e-05	-5.91e-05	-5.91e-05	-6.18e-05	-4.26e-05	-7.58e-05	-9.28e-05	-5.77e-05	-2.93e-05	-5.78e-05	-0.0001019	-8.37e-05	-7.51e-05	-5.15e-05	-2.54e-05	-5.14e-05	-6.64e-05	-2.36e-05	-4.79e-05	-3.78e-05	-5.46e-05	-5.81e-05	-6.27e-05	-6.4e-05	-6.59e-05	-8.26e-05	-6.92e-05	-7.44e-05	-8.51e-05	-5.03e-05	-5.23e-05	-3.77e-05	-2.11e-05	-4.18e-05	-6.39e-05
0.58833	-6.55e-05	-4.16e-05	-4.25e-05	-2.44e-05	-5.67e-05	-5.39e-05	-3.53e-05	-9.64e-05	-3.6e-05	-7.02e-05	-3.24e-05	-8.29e-05	-8.08e-05	-7.71e-05	-3.9e-05	-5.87e-05	-5.98e-05	-6.13e-05	-3.56e-05	-7.09e-05	-9.32e-05	-6e-05	-2.62e-05	-5.35e-05	-9.72e-05	-8.18e-05	-7.79e-05	-4.78e-05	-2.27e-05	-4.74e-05	-6.69e-05	-1.91e-05	-4e-05	-3.75e-05	-5.11e-05	-6e-05	-5.73e-05	-6.29e-05	-5.91e-05	-8.61e-05	-6.34e-05	-6.84e-05	-8.45e-05	-4.29e-05	-5.56e-05	-3.59e-05	-1.46e-05	-3.77e-05	-5.64e-05
0.589997	-5.99e-05	-3.84e-05	-4.17e-05	-2.71e-05	-5.67e-05	-5.33e-05	-3.52e-05	-9.59e-05	-3.96e-05	-6.28e-05	-3.22e-05	-7.74e-05	-8.75e-05	-8.36e-05	-3.4e-05	-6.24e-05	-5.33e-05	-5.58e-05	-3.13e-05	-6.5e-05	-9.18e-05	-5.99e-05	-2.39e-05	-5.47e-05	-9.53e-05	-7.78e-05	-7.16e-05	-4.55e-05	-2.58e-05	-4.07e-05	-6.41e-05	-1.77e-05	-3.53e-05	-3.49e-05	-5.01e-05	-5.92e-05	-5.71e-05	-6.18e-05	-5.34e-05	-8.84e-05	-6.05e-05	-6.65e-05	-8.32e-05	-3.82e-05	-5.14e-05	-3.75e-05	-1.42e-05	-3.6e-05	-4.87e-05
0.591664	-5.31e-05	-3.23e-05	-3.68e-05	-2.21e-05	-5.63e-05	-5.81e-05	-3.64e-05	-9.4e-05	-4.23e-05	-5.44e-05	-3.57e-05	-7.39e-05	-8.72e-05	-9.15e-05	-2.89e-05	-6.22e-05	-4.72e-05	-4.8e-05	-3.17e-05	-6.11e-05	-8.56e-05	-6.12e-05	-1.82e-05	-5.83e-05	-9.06e-05	-7.5e-05	-6.87e-05	-4.12e-05	-3.14e-05	-3.22e-05	-5.98e-05	-1.92e-05	-3.45e-05	-2.59e-05	-4.5e-05	-5.36e-05	-5.72e-05	-5.94e-05	-4.84e-05	-8.44e-05	-5.55e-05	-7.05e-05	-8.57e-05	-3.41e-05	-5e-05	-4.24e-05	-1.48e-05	-2.99e-05	-3.87e-05
0.59333	-4.97e-05	-2.88e-05	-2.99e-05	-1.67e-05	-5.06e-05	-6.26e-05	-4.17e-05	-9.54e-05	-4.17e-05	-4.92e-05	-3.69e-05	-7.19e-05	-8.19e-05	-0.000101	-3.25e-05	-6.18e-05	-4.34e-05	-3.87e-05	-3.26e-05	-5.63e-05	-7.82e-05	-5.96e-05	-1.65e-05	-6.39e-05	-8.35e-05	-7.05e-05	-6.18e-05	-3.44e-05	-3.4e-05	-2.95e-05	-5.4e-05	-1.88e-05	-3.45e-05	-1.83e-05	-4.3e-05	-5.22e-05	-5.69e-05	-5.48e-05	-3.8e-05	-7.55e-05	-5.63e-05	-7.37e-05	-8.8e-05	-3.13e-05	-4.45e-05	-4.61e-05	-1.58e-05	-2.63e-05	-3.88e-05
0.594997	-4.95e-05	-3.44e-05	-2.7e-05	-1.13e-05	-4.64e-05	-6.38e-05	-4.61e-05	-9.53e-05	-3.91e-05	-4.56e-05	-3.5e-05	-7.19e-05	-7.15e-05	-0.0001076	-3.5e-05	-6.2e-05	-4.13e-05	-3.36e-05	-3.52e-05	-5.34e-05	-6.93e-05	-5.8e-05	-1.86e-05	-6.87e-05	-7.92e-05	-6.76e-05	-5.87e-05	-2.52e-05	-2.95e-05	-2.71e-05	-4.88e-05	-2.28e-05	-3.23e-05	-1.03e-05	-4.18e-05	-4.96e-05	-5.57e-05	-5.22e-05	-2.71e-05	-6.45e-05	-5.3e-05	-7.74e-05	-8.95e-05	-3.01e-05	-4.31e-05	-4.53e-05	-1.32e-05	-2.32e-05	-3.86e-05
0.596664	-4.77e-05	-4.28e-05	-2.31e-05	-1.9e-06	-4.23e-05	-6.15e-05	-4.99e-05	-8.97e-05	-3.46e-05	-4.58e-05	-2.68e-05	-7.03e-05	-6.3e-05	-0.0001088	-4.03e-05	-6.27e-05	-4.46e-05	-2.79e-05	-4.11e-05	-5.5e-05	-6.52e-05	-5.88e-05	-2.4e-05	-7.08e-05	-7.79e-05	-6.21e-05	-5.14e-05	-2.15e-05	-2.86e-05	-2.6e-05	-3.99e-05	-2.78e-05	-3.11e-05	-7e-06	-3.87e-05	-4.55e-05	-6.07e-05	-5.27e-05	-2.63e-05	-5.84e-05	-5.24e-05	-7.96e-05	-8.73e-05	-3.99e-05	-4.05e-05	-4.72e-05	-1.97e-05	-2.05e-05	-4.15e-05
0.59833	-4.68e-05	-4.89e-05	-1.72e-05	3.3e-06	-4.08e-05	-5.84e-05	-5.07e-05	-8.05e-05	-3.26e-05	-4.75e-05	-2.11e-05	-7.05e-05	-5.5e-05	-0.0001059	-4.7e-05	-6.07e-05	-5.15e-05	-2.75e-05	-4.66e-05	-5.56e-05	-6.45e-05	-6.22e-05	-2.82e-05	-6.72e-05	-7.27e-05	-6.06e-05	-5.2e-05	-1.48e-05	-2.6e-05	-2.82e-05	-3.43e-05	-3.09e-05	-3.2e-05	-4.3e-06	-3.67e-05	-4.61e-05	-5.91e-05	-5.15e-05	-2.8e-05	-5.53e-05	-5.48e-05	-7.83e-05	-8.48e-05	-4.54e-05	-4.37e-05	-4.69e-05	-2.33e-05	-1.8e-05	-4.22e-05
0.599997	-4.63e-05	-5.41e-05	-1.45e-05	-5e-07	-4.11e-05	-5.12e-05	-5.08e-05	-7.35e-05	-3.08e-05	-4.99e-05	-1.68e-05	-6.83e-05	-4.88e-05	-9.55e-05	-5.49e-05	-6.31e-05	-5.61e-05	-2.98e-05	-5.2e-05	-5.25e-05	-6.72e-05	-6.44e-05	-3.12e-05	-6.23e-05	-6.57e-05	-6.13e-05	-4.77e-05	-1.58e-05	-2.33e-05	-3e-05	-2.48e-05	-3.23e-05	-3.28e-05	-6.3e-06	-4.04e-05	-4.75e-05	-5.73e-05	-5.07e-05	-2.98e-05	-6.06e-05	-5.9e-05	-7.73e-05	-7.97e-05	-5.17e-05	-4.73e-05	-4.13e-05	-2.71e-05	-2.17e-05	-4.59e-05
0.601664	-4.51e-05	-5.57e-05	-1.56e-05	-5.9e-06	-4.68e-05	-4.33e-05	-4.6e-05	-6.71e-05	-3.02e-05	-5.04e-05	-1.66e-05	-6.61e-05	-4.69e-05	-8.21e-05	-5.7e-05	-6.24e-05	-6.02e-05	-3.02e-05	-5.99e-05	-4.78e-05	-7.01e-05	-6.58e-05	-3.44e-05	-5.85e-05	-6.03e-05	-5.95e-05	-4.77e-05	-1.74e-05	-2.49e-05	-2.98e-05	-1.42e-05	-3.65e-05	-3.2e-05	-5.7e-06	-4.02e-05	-4.67e-05	-5.46e-05	-4.85e-05	-3.55e-05	-6.75e-05	-5.76e-05	-8e-05	-7.41e-05	-5.79e-05	-5.47e-05	-3.86e-05	-3.29e-05	-2.46e-05	-3.7e-05
0.60333	-4.6e-05	-5.14e-05	-1.54e-05	-1.23e-05	-5.14e-05	-3.76e-05	-4.38e-05	-6.34e-05	-2.93e-05	-4.87e-05	-1.68e-05	-6.53e-05	-4.56e-05	-7.22e-05	-6.19e-05	-6.14e-05	-6.31e-05	-3.09e-05	-6.26e-05	-4.3e-05	-6.86e-05	-6.5e-05	-3.62e-05	-5.54e-05	-5.49e-05	-5.93e-05	-4.68e-05	-2.28e-05	-3.01e-05	-3.08e-05	-3.6e-06	-4.1e-05	-3.71e-05	-1e-05	-4.21e-05	-4.73e-05	-5.26e-05	-4.95e-05	-4.48e-05	-7.73e-05	-5.88e-05	-8.6e-05	-6.54e-05	-6.35e-05	-5.9e-05	-3.63e-05	-3.91e-05	-2.57e-05	-3.1e-05
0.604997	-4.85e-05	-4.44e-05	-1.33e-05	-2.61e-05	-5.62e-05	-3.5e-05	-4.31e-05	-6.33e-05	-2.87e-05	-4.68e-05	-2.05e-05	-6.25e-05	-4.29e-05	-6.43e-05	-5.93e-05	-5.82e-05	-6.11e-05	-2.84e-05	-6.19e-05	-3.42e-05	-6.48e-05	-6.07e-05	-3.29e-05	-5.35e-05	-4.64e-05	-6.34e-05	-4.73e-05	-2.45e-05	-3.08e-05	-3.52e-05	-2.2e-06	-4.4e-05	-4.24e-05	-1.26e-05	-4.83e-05	-4.9e-05	-4.83e-05	-4.66e-05	-4.85e-05	-8.15e-05	-6.13e-05	-9.14e-05	-5.71e-05	-6.14e-05	-5.96e-05	-3.55e-05	-3.48e-05	-2.47e-05	-2.72e-05
0.606664	-5.17e-05	-3.93e-05	-1.54e-05	-3.6e-05	-6.07e-05	-3.32e-05	-4.21e-05	-6.57e-05	-2.63e-05	-4.61e-05	-2.32e-05	-5.8e-05	-3.91e-05	-5.39e-05	-5.49e-05	-5.64e-05	-5.73e-05	-2.59e-05	-5.71e-05	-2.79e-05	-5.92e-05	-5.17e-05	-3.33e-05	-5.49e-05	-4.18e-05	-6.83e-05	-4.24e-05	-2.99e-05	-3.23e-05	-3.8e-05	-3e-07	-5.12e-05	-4.16e-05	-1.78e-05	-5.21e-05	-4.99e-05	-4.93e-05	-4.5e-05	-5.28e-05	-8.1e-05	-5.59e-05	-9.57e-05	-4.95e-05	-6.25e-05	-5.84e-05	-3.48e-05	-2.78e-05	-2.6e-05	-2.65e-05
0.60833	-5.67e-05	-3.83e-05	-1.77e-05	-3.83e-05	-6.31e-05	-3.43e-05	-4.24e-05	-6.76e-05	-2.37e-05	-4.42e-05	-2.43e-05	-5.73e-05	-3.36e-05	-4.74e-05	-4.91e-05	-4.96e-05	-5.41e-05	-2.34e-05	-5.12e-05	-2.64e-05	-5.31e-05	-4.31e-05	-3.59e-05	-5.41e-05	-4.21e-05	-6.89e-05	-4.05e-05	-2.5e-05	-3.05e-05	-4.43e-05	-7.8e-06	-5.82e-05	-4.1e-05	-2.16e-05	-5.24e-05	-5.23e-05	-5.26e-05	-4.28e-05	-5.82e-05	-7.46e-05	-4.9e-05	-9.89e-05	-3.97e-05	-6.1e-05	-5.42e-05	-3.56e-05	-1.85e-05	-2.6e-05	-2.68e-05
0.609997	-6.41e-05	-3.66e-05	-1.73e-05	-3.72e-05	-6.22e-05	-3.76e-05	-4.35e-05	-6.87e-05	-2.62e-05	-4.29e-05	-2.11e-05	-5.34e-05	-2.7e-05	-4.32e-05	-4.51e-05	-4.73e-05	-4.95e-05	-1.94e-05	-4.15e-05	-2.82e-05	-4.79e-05	-3.87e-05	-3.84e-05	-4.96e-05	-4.34e-05	-7.21e-05	-3.76e-05	-2.36e-05	-2.69e-05	-4.64e-05	-1.6e-05	-6.05e-05	-4.58e-05	-2.81e-05	-5.86e-05	-5.33e-05	-5.72e-05	-4.15e-05	-6.26e-05	-7.01e-05	-4.3e-05	-9.48e-05	-3.14e-05	-5.69e-05	-4.38e-05	-3.61e-05	-4.9e-06	-2.67e-05	-3.46e-05
0.611664	-6.82e-05	-3.71e-05	-1.97e-05	-3.45e-05	-5.79e-05	-3.96e-05	-4.13e-05	-6.62e-05	-2.71e-05	-4.21e-05	-2.08e-05	-5.01e-05	-2.28e-05	-3.94e-05	-4.11e-05	-4.5e-05	-4.43e-05	-1.62e-05	-3.78e-05	-2.78e-05	-4.78e-05	-3.55e-05	-3.87e-05	-4.53e-05	-4.55e-05	-7.47e-05	-3.26e-05	-2.01e-05	-2.38e-05	-4.82e-05	-2.51e-05	-6.05e-05	-5.06e-05	-3.08e-05	-5.77e-05	-5.21e-05	-5.85e-05	-3.26e-05	-6.3e-05	-6.41e-05	-3.77e-05	-8.49e-05	-2.83e-05	-5.29e-05	-3.34e-05	-4.12e-05	7.9e-06	-2.96e-05	-4.17e-05
0.613331	-7.09e-05	-3.67e-05	-2.08e-05	-2.87e-05	-5.23e-05	-3.77e-05	-3.76e-05	-6.54e-05	-2.87e-05	-3.75e-05	-2.11e-05	-4.89e-05	-2.08e-05	-3.69e-05	-3.95e-05	-4.08e-05	-3.94e-05	-1.62e-05	-3.68e-05	-3.12e-05	-4.86e-05	-3.13e-05	-3.81e-05	-4.24e-05	-4.9e-05	-7.34e-05	-3.19e-05	-1.72e-05	-2.29e-05	-4.52e-05	-3.03e-05	-6.21e-05	-5.03e-05	-3.27e-05	-5.14e-05	-5.34e-05	-5.93e-05	-2.37e-05	-6.31e-05	-5.94e-05	-3.13e-05	-7.68e-05	-2.82e-05	-4.73e-05	-2.9e-05	-4.29e-05	1.62e-05	-3.5e-05	-4.45e-05
0.614997	-6.98e-05	-3.29e-05	-1.78e-05	-2.2e-05	-4.23e-05	-3.46e-05	-3.58e-05	-6.28e-05	-2.71e-05	-3.21e-05	-2.32e-05	-4.71e-05	-2.13e-05	-4.13e-05	-3.98e-05	-3.47e-05	-3.71e-05	-1.35e-05	-3.7e-05	-3.05e-05	-5.04e-05	-3.3e-05	-3.4e-05	-4.02e-05	-4.87e-05	-7.11e-05	-3.75e-05	-1.31e-05	-2.01e-05	-4.2e-05	-3.25e-05	-5.54e-05	-5.82e-05	-2.99e-05	-4.26e-05	-5.39e-05	-5.97e-05	-1.52e-05	-6.15e-05	-5.42e-05	-3.29e-05	-7e-05	-2.76e-05	-4.07e-05	-2.45e-05	-4.31e-05	1.89e-05	-3.51e-05	-4.33e-05
0.616664	-6.6e-05	-2.33e-05	-1.44e-05	-1.71e-05	-3.41e-05	-2.6e-05	-3.37e-05	-6.15e-05	-2.66e-05	-2.87e-05	-2.55e-05	-4.33e-05	-2.5e-05	-4.51e-05	-3.99e-05	-3.15e-05	-3.64e-05	-9.5e-06	-3.79e-05	-2.7e-05	-5.28e-05	-3.53e-05	-2.91e-05	-3.86e-05	-4.31e-05	-6.87e-05	-4.23e-05	-1.48e-05	-1.94e-05	-3.73e-05	-2.45e-05	-4.91e-05	-6.41e-05	-2.63e-05	-3.26e-05	-5.22e-05	-5.73e-05	-6.7e-06	-5.75e-05	-4.93e-05	-3.94e-05	-6.03e-05	-2.99e-05	-3.86e-05	-2.24e-05	-4.42e-05	1.79e-05	-3.48e-05	-3.91e-05
0.618331	-6.15e-05	-1.89e-05	-1.46e-05	-1.18e-05	-2.58e-05	-1.73e-05	-3.3e-05	-5.99e-05	-1.93e-05	-2.58e-05	-2.78e-05	-4.49e-05	-2.82e-05	-5.05e-05	-3.81e-05	-2.64e-05	-3.53e-05	-1.06e-05	-4.18e-05	-2.23e-05	-5.44e-05	-3.48e-05	-2.05e-05	-3.98e-05	-3.61e-05	-6.66e-05	-4.64e-05	-1.97e-05	-1.72e-05	-4.08e-05	-1.62e-05	-4.72e-05	-6.2e-05	-2.3e-05	-1.94e-05	-5.4e-05	-5.45e-05	-4.7e-06	-5.47e-05	-4.55e-05	-4.95e-05	-5.17e-05	-3.48e-05	-3.72e-05	-2.27e-05	-4.22e-05	9.6e-06	-3.01e-05	-3.34e-05
0.619997	-5.74e-05	-1.42e-05	-1.11e-05	-5.7e-06	-2.19e-05	-1.01e-05	-3.03e-05	-5.91e-05	-1.52e-05	-2.3e-05	-2.64e-05	-4.35e-05	-2.99e-05	-5.4e-05	-3.36e-05	-2.47e-05	-3.15e-05	-8.5e-06	-4.13e-05	-2.21e-05	-5.67e-05	-3.39e-05	-1.51e-05	-3.99e-05	-2.88e-05	-6.16e-05	-5.25e-05	-2.51e-05	-1.24e-05	-4.16e-05	-6.8e-06	-4.49e-05	-5.86e-05	-1.5e-05	-1.18e-05	-5.49e-05	-5.47e-05	-7.9e-06	-5.48e-05	-4e-05	-5.77e-05	-4.65e-05	-3.69e-05	-3.59e-05	-2.62e-05	-3.63e-05	-6e-07	-2.23e-05	-2.58e-05
0.621664	-5.36e-05	-1.12e-05	-1.44e-05	1.9e-06	-2.08e-05	-7.3e-06	-2.79e-05	-5.64e-05	-1.18e-05	-2.72e-05	-2.29e-05	-4.23e-05	-2.94e-05	-5.52e-05	-3.18e-05	-2.52e-05	-2.95e-05	-6e-06	-3.69e-05	-1.85e-05	-5.65e-05	-3.69e-05	-1.52e-05	-3.77e-05	-2.49e-05	-5.76e-05	-5.41e-05	-2.41e-05	-4.1e-06	-4.33e-05	6e-07	-3.86e-05	-6.01e-05	-4.3e-06	-8.7e-06	-5.06e-05	-5.36e-05	-1.52e-05	-5.45e-05	-3.28e-05	-6.28e-05	-3.85e-05	-3.42e-05	-3.62e-05	-2.59e-05	-2.78e-05	-1.24e-05	-1.28e-05	-2.07e-05
0.623331	-5.02e-05	-1.28e-05	-1.94e-05	6.7e-06	-2.23e-05	-6.6e-06	-2.37e-05	-5.59e-05	-1.4e-05	-3.2e-05	-1.73e-05	-4.43e-05	-2.76e-05	-5.23e-05	-2.97e-05	-2.59e-05	-3.11e-05	-6.6e-06	-3.37e-05	-2.02e-05	-5.59e-05	-4.2e-05	-1.47e-05	-3.54e-05	-2.51e-05	-5.5e-05	-5.04e-05	-2.48e-05	4e-07	-4.03e-05	4.9e-06	-4.18e-05	-5.41e-05	3e-07	-1.03e-05	-4.52e-05	-5.28e-05	-2.37e-05	-5.11e-05	-2.91e-05	-6.45e-05	-3.14e-05	-3.01e-05	-3.54e-05	-2.75e-05	-2.13e-05	-2.05e-05	-5.3e-06	-1.83e-05
0.624997	-5.1e-05	-1.73e-05	-2.4e-05	1e-05	-2.19e-05	-1e-05	-1.85e-05	-5.28e-05	-1.54e-05	-3.23e-05	-1e-05	-4.49e-05	-2.28e-05	-5.23e-05	-2.36e-05	-2.8e-05	-3.1e-05	-6.5e-06	-2.66e-05	-2.05e-05	-5.39e-05	-4.5e-05	-1.42e-05	-3.51e-05	-3.24e-05	-5.28e-05	-4.34e-05	-2.51e-05	7.7e-06	-3.81e-05	4e-06	-4.32e-05	-5.11e-05	2.6e-06	-1.66e-05	-4.19e-05	-5.14e-05	-3.6e-05	-4.92e-05	-2.75e-05	-6.05e-05	-2.47e-05	-2.74e-05	-2.8e-05	-2.67e-05	-1.21e-05	-2.66e-05	4.8e-06	-1.56e-05
0.626664	-5.06e-05	-1.77e-05	-2.43e-05	1.08e-05	-1.98e-05	-1.32e-05	-1.32e-05	-5.2e-05	-1.91e-05	-3.1e-05	-6.7e-06	-4.34e-05	-2.24e-05	-4.82e-05	-1.87e-05	-3.2e-05	-3.31e-05	-8.3e-06	-1.68e-05	-2.13e-05	-5.34e-05	-4.87e-05	-1.59e-05	-3.54e-05	-4.05e-05	-4.96e-05	-3.89e-05	-1.67e-05	1.38e-05	-2.83e-05	2.1e-06	-4.29e-05	-5.17e-05	7.7e-06	-2.47e-05	-3.46e-05	-5.27e-05	-4.14e-05	-4.72e-05	-2.35e-05	-5.29e-05	-2.42e-05	-2.09e-05	-2.11e-05	-2.7e-05	-5.7e-06	-2.7e-05	8.2e-06	-1.2e-05
0.628331	-4.92e-05	-1.97e-05	-2.69e-05	8.9e-06	-1.53e-05	-1.6e-05	-1.26e-05	-5.43e-05	-2.07e-05	-3.17e-05	-7.1e-06	-4.39e-05	-2.56e-05	-4.44e-05	-1.52e-05	-3.1e-05	-3.89e-05	-1.16e-05	-8.1e-06	-1.82e-05	-4.69e-05	-5.04e-05	-1.41e-05	-3.69e-05	-4.95e-05	-5.08e-05	-2.94e-05	-3.2e-06	1.66e-05	-2.34e-05	-9e-07	-4.15e-05	-4.53e-05	4.5e-06	-2.87e-05	-3.4e-05	-5.06e-05	-4.59e-05	-4.46e-05	-2.43e-05	-4.6e-05	-2.28e-05	-1.85e-05	-1.46e-05	-2.7e-05	3e-07	-2.72e-05	7.1e-06	-8.8e-06
0.629997	-4.9e-05	-2.14e-05	-2.61e-05	4e-06	-6.6e-06	-2.12e-05	-1.55e-05	-5.8e-05	-2.41e-05	-2.57e-05	-8.8e-06	-4.29e-05	-2.92e-05	-3.98e-05	-1.41e-05	-3.18e-05	-4.32e-05	-1.51e-05	-3.3e-06	-1.74e-05	-4.48e-05	-4.93e-05	-1.14e-05	-3.85e-05	-5.43e-05	-5.35e-05	-2.19e-05	0	1.56e-05	-1.8e-05	1.2e-06	-4.06e-05	-3.58e-05	-2.6e-06	-3.25e-05	-3.69e-05	-4.87e-05	-4.5e-05	-4.6e-05	-2.92e-05	-4.39e-05	-2.66e-05	-2.04e-05	-1.37e-05	-2.74e-05	1.9e-06	-2.22e-05	3.8e-06	-5.8e-06
0.631664	-5.06e-05	-1.79e-05	-2.44e-05	3.1e-06	2.3e-06	-2.38e-05	-2.07e-05	-5.82e-05	-2.35e-05	-1.71e-05	-9.8e-06	-4.32e-05	-3.35e-05	-3.71e-05	-8.4e-06	-3.29e-05	-4.28e-05	-1.44e-05	1.7e-06	-1.23e-05	-4.19e-05	-3.92e-05	-1.13e-05	-4.06e-05	-5.61e-05	-5.03e-05	-1.75e-05	9.1e-06	1.54e-05	-2e-05	2e-06	-3.36e-05	-2.78e-05	-3.4e-06	-3.7e-05	-4.02e-05	-4.52e-05	-4.19e-05	-4.99e-05	-3.09e-05	-4.04e-05	-2.97e-05	-2.24e-05	-1.19e-05	-2.56e-05	5.4e-06	-1.76e-05	-3e-06	-4.6e-06
0.633331	-4.89e-05	-1.61e-05	-2.32e-05	2.1e-06	8.6e-06	-2.58e-05	-2.84e-05	-6.21e-05	-2.3e-05	-1.51e-05	-1.42e-05	-4.51e-05	-3.86e-05	-3e-05	-1.07e-05	-3.01e-05	-4.12e-05	-1.74e-05	2.5e-06	-1.27e-05	-4.39e-05	-3.14e-05	-1.14e-05	-3.96e-05	-5.41e-05	-4.95e-05	-2.01e-05	1.86e-05	9.6e-06	-2.08e-05	1.9e-06	-2.74e-05	-1.71e-05	-7.2e-06	-3.84e-05	-3.96e-05	-4.44e-05	-3.36e-05	-5.67e-05	-2.88e-05	-4.1e-05	-3.49e-05	-2.23e-05	-1.55e-05	-2.57e-05	4.8e-06	-1.03e-05	-1.34e-05	-5.1e-06
0.634997	-4.5e-05	-1.54e-05	-2.38e-05	4.8e-06	1.31e-05	-2.69e-05	-3.42e-05	-6.08e-05	-2.37e-05	-1.68e-05	-1.65e-05	-4.54e-05	-3.91e-05	-2.72e-05	-1.37e-05	-2.51e-05	-4.12e-05	-1.45e-05	8e-07	-1.37e-05	-4.48e-05	-2.45e-05	-1.13e-05	-3.75e-05	-5.25e-05	-5e-05	-1.79e-05	1.88e-05	2.3e-06	-2.67e-05	-7e-07	-1.95e-05	-4.9e-06	-1.59e-05	-3.44e-05	-4.28e-05	-4.11e-05	-2.79e-05	-5.79e-05	-2.64e-05	-4.06e-05	-3.75e-05	-2.37e-05	-2.03e-05	-2.6e-05	2.5e-06	-3.9e-06	-1.88e-05	-8.3e-06
0.636664	-4.24e-05	-1.21e-05	-2.25e-05	8.1e-06	1.63e-05	-2.69e-05	-3.88e-05	-5.66e-05	-2.3e-05	-1.52e-05	-1.36e-05	-4.32e-05	-3.46e-05	-2.47e-05	-1.75e-05	-2.05e-05	-3.82e-05	-1.35e-05	-3.2e-06	-1.9e-05	-5e-05	-2.25e-05	-1.6e-05	-3.53e-05	-4.91e-05	-4.77e-05	-2.53e-05	1.38e-05	-2e-06	-2.81e-05	-4e-06	-1.24e-05	6e-07	-2.15e-05	-3.66e-05	-3.98e-05	-4.26e-05	-2.46e-05	-5.76e-05	-2e-05	-4e-05	-4.09e-05	-2.29e-05	-2.45e-05	-2.33e-05	0	4.3e-06	-2.11e-05	-1.33e-05
0.638331	-3.82e-05	-1.09e-05	-1.84e-05	1.57e-05	1.34e-05	-2.01e-05	-4.31e-05	-5.08e-05	-1.8e-05	-1.36e-05	-1.22e-05	-4.09e-05	-2.94e-05	-2.48e-05	-1.48e-05	-1.44e-05	-3.76e-05	-1.12e-05	-6.5e-06	-2.64e-05	-4.8e-05	-2.07e-05	-2e-05	-3.73e-05	-4.73e-05	-4.43e-05	-3.02e-05	1.22e-05	-5.6e-06	-3.18e-05	-1.13e-05	-8.2e-06	-8e-07	-2.39e-05	-3.83e-05	-3.56e-05	-4.26e-05	-2.33e-05	-5.18e-05	-1.32e-05	-3.49e-05	-3.87e-05	-2.19e-05	-2.49e-05	-2.47e-05	-4.5e-06	4.5e-06	-2.21e-05	-2.12e-05
0.639997	-3.3e-05	-1.44e-05	-1.59e-05	2.02e-05	6.9e-06	-1.67e-05	-4.31e-05	-4.92e-05	-1.55e-05	-1.85e-05	-1.37e-05	-3.61e-05	-2.59e-05	-2.72e-05	-1.98e-05	-9e-06	-4.04e-05	-1.23e-05	-1.2e-05	-3.6e-05	-4.47e-05	-2.51e-05	-2.46e-05	-3.53e-05	-4.78e-05	-4.59e-05	-3.5e-05	2.1e-06	-7.5e-06	-3.33e-05	-1.48e-05	-7.5e-06	-3.9e-06	-2.81e-05	-3.61e-05	-3.4e-05	-4.2e-05	-2.38e-05	-4.77e-05	-1.29e-05	-3.05e-05	-3.87e-05	-2.43e-05	-2.68e-05	-2.47e-05	-1.2e-05	2.8e-06	-1.8e-05	-2.67e-05
0.641664	-2.72e-05	-1.69e-05	-1.34e-05	2.67e-05	1.7e-06	-1.64e-05	-4.19e-05	-4.41e-05	-1.22e-05	-1.79e-05	-1.19e-05	-3e-05	-2.55e-05	-3.44e-05	-2.03e-05	-6.1e-06	-4.67e-05	-8.2e-06	-1.72e-05	-4.09e-05	-3.75e-05	-2.83e-05	-2.95e-05	-3.47e-05	-4.78e-05	-4.7e-05	-3.61e-05	-5.7e-06	-4.3e-06	-3.22e-05	-1.69e-05	-9.4e-06	-8.9e-06	-2.47e-05	-3.53e-05	-3.86e-05	-4.13e-05	-2.69e-05	-3.87e-05	-1.77e-05	-2.25e-05	-3.99e-05	-2.84e-05	-2.83e-05	-2.33e-05	-1.76e-05	7e-07	-1e-05	-3.29e-05
0.643331	-2.56e-05	-2e-05	-1.45e-05	2.55e-05	-7.8e-06	-1.53e-05	-4.4e-05	-4.5e-05	-9.2e-06	-1.52e-05	-9.6e-06	-2.5e-05	-2.35e-05	-3.85e-05	-1.87e-05	-4.6e-06	-4.71e-05	-7.6e-06	-1.97e-05	-4.32e-05	-3.21e-05	-3.09e-05	-3.81e-05	-3.2e-05	-4.62e-05	-4.64e-05	-4.11e-05	-1.01e-05	-1.8e-06	-2.76e-05	-1.06e-05	-1.65e-05	-1.75e-05	-1.8e-05	-3.98e-05	-3.94e-05	-4.09e-05	-2.88e-05	-3.26e-05	-2.41e-05	-1.68e-05	-3.95e-05	-2.9e-05	-2.87e-05	-1.91e-05	-2.16e-05	-1.4e-06	-6.6e-06	-3.56e-05
0.644997	-2.32e-05	-2.86e-05	-1.73e-05	2.49e-05	-2.21e-05	-1.57e-05	-4.15e-05	-4.82e-05	-1.16e-05	-1.41e-05	-1.3e-05	-2.37e-05	-2.49e-05	-4.26e-05	-1.73e-05	-8.8e-06	-5.01e-05	-5.8e-06	-1.81e-05	-4.11e-05	-2.81e-05	-3.17e-05	-4.33e-05	-3.03e-05	-4.33e-05	-4.97e-05	-4.34e-05	-1.9e-05	-3.9e-06	-2.46e-05	-3.8e-06	-2.26e-05	-2.96e-05	-7.5e-06	-3.92e-05	-4.29e-05	-3.61e-05	-2.79e-05	-2.73e-05	-3.21e-05	-1.09e-05	-3.95e-05	-2.88e-05	-2.96e-05	-1.87e-05	-2.45e-05	-5.4e-06	-4.7e-06	-3.75e-05
0.646664	-2.23e-05	-3.4e-05	-2.27e-05	2.05e-05	-3.29e-05	-1.89e-05	-3.53e-05	-5.35e-05	-1.6e-05	-1.79e-05	-1.65e-05	-2.54e-05	-2.9e-05	-4.82e-05	-1.97e-05	-1.59e-05	-5.14e-05	-6e-06	-1.47e-05	-3.45e-05	-3.06e-05	-3.32e-05	-4.92e-05	-2.47e-05	-3.82e-05	-5.34e-05	-4.91e-05	-2.68e-05	-7.9e-06	-2.43e-05	4e-06	-2.97e-05	-3.44e-05	2.1e-06	-3.53e-05	-4.61e-05	-3.63e-05	-2.78e-05	-2.83e-05	-3.92e-05	-9.6e-06	-4.33e-05	-2.76e-05	-3.08e-05	-1.78e-05	-2.52e-05	-1.9e-06	-1.1e-06	-3.49e-05
0.648331	-2.34e-05	-3.94e-05	-2.82e-05	1.5e-05	-3.95e-05	-2.28e-05	-3.18e-05	-5.68e-05	-1.47e-05	-1.31e-05	-1.8e-05	-2.56e-05	-3.01e-05	-4.76e-05	-1.59e-05	-2.46e-05	-4.72e-05	-5.5e-06	-1.09e-05	-2.56e-05	-3.64e-05	-2.87e-05	-5.05e-05	-2.07e-05	-2.91e-05	-5.7e-05	-5.15e-05	-2.75e-05	-1.02e-05	-2.14e-05	8.5e-06	-2.99e-05	-3.86e-05	8.2e-06	-3.3e-05	-4.54e-05	-3.77e-05	-2.75e-05	-2.51e-05	-4.07e-05	-8.7e-06	-4.5e-05	-2.58e-05	-3.28e-05	-2.07e-05	-2.48e-05	3.5e-06	2.3e-06	-3.3e-05
0.649997	-2.52e-05	-4.48e-05	-3.14e-05	3.7e-06	-4.45e-05	-2.22e-05	-2.95e-05	-6.04e-05	-1.48e-05	-1.49e-05	-2.06e-05	-2.76e-05	-2.62e-05	-4.59e-05	-1.26e-05	-3.3e-05	-4.2e-05	-1.09e-05	-8.3e-06	-1.89e-05	-4.09e-05	-2.34e-05	-5.12e-05	-1.79e-05	-2.27e-05	-5.75e-05	-5.33e-05	-3.49e-05	-1.41e-05	-1.85e-05	1.12e-05	-2.8e-05	-4.38e-05	9.3e-06	-2.91e-05	-3.93e-05	-3.74e-05	-2.75e-05	-2.67e-05	-4.16e-05	-1.14e-05	-4.71e-05	-2.58e-05	-3.56e-05	-2.68e-05	-2.68e-05	3.3e-06	-1e-06	-3.08e-05
0.651664	-2.38e-05	-5.02e-05	-2.9e-05	7e-07	-4.43e-05	-2.25e-05	-2.51e-05	-6.21e-05	-1.12e-05	-1.56e-05	-2.34e-05	-3.05e-05	-2.67e-05	-4.74e-05	-9.8e-06	-3.91e-05	-4.09e-05	-1.41e-05	-9.5e-06	-1.34e-05	-4.29e-05	-1.81e-05	-4.76e-05	-1.68e-05	-1.47e-05	-6.2e-05	-5.5e-05	-3.6e-05	-1.32e-05	-1.38e-05	4.9e-06	-1.8e-05	-4.63e-05	1.14e-05	-2.45e-05	-3.57e-05	-3.56e-05	-2.84e-05	-3.02e-05	-4.34e-05	-1.15e-05	-4.94e-05	-3.4e-05	-3.59e-05	-3.96e-05	-2.84e-05	1.2e-06	0	-2.83e-05
0.65333	-2.41e-05	-4.93e-05	-2.62e-05	-4.9e-06	-3.67e-05	-2.26e-05	-2.48e-05	-6.16e-05	-1.5e-06	-1.98e-05	-2.16e-05	-3.39e-05	-2.88e-05	-4.63e-05	-5.2e-06	-3.91e-05	-3.84e-05	-1.76e-05	-1.37e-05	-1.2e-05	-4.14e-05	-1.13e-05	-4.4e-05	-1.43e-05	-9.3e-06	-6.34e-05	-5.38e-05	-3.28e-05	-7.2e-06	-1.2e-05	2.1e-06	-1.16e-05	-4.19e-05	6.8e-06	-1.97e-05	-3.04e-05	-3.68e-05	-2.84e-05	-3.77e-05	-4.68e-05	-1.51e-05	-4.88e-05	-4.12e-05	-3.62e-05	-4.94e-05	-3.33e-05	2.1e-06	1.6e-06	-2.44e-05
0.654997	-2.42e-05	-4.93e-05	-2.4e-05	-8.3e-06	-2.68e-05	-2.63e-05	-2.53e-05	-5.99e-05	6.3e-06	-2.24e-05	-1.64e-05	-3.57e-05	-3.2e-05	-4.18e-05	-2.5e-06	-3.58e-05	-3.58e-05	-1.88e-05	-2.09e-05	-1.35e-05	-4.03e-05	-4.1e-06	-3.83e-05	-1.32e-05	-6.6e-06	-6.38e-05	-5.14e-05	-2.8e-05	5e-06	-4.4e-06	-2.4e-06	-1.8e-06	-4.01e-05	1.1e-06	-1.93e-05	-2.45e-05	-3.67e-05	-2.82e-05	-4.05e-05	-4.74e-05	-1.59e-05	-4.77e-05	-4.97e-05	-3.46e-05	-5.51e-05	-3.6e-05	-4e-07	-1.8e-06	-2.31e-05
0.656664	-2.44e-05	-4.46e-05	-1.76e-05	-1.04e-05	-1.86e-05	-2.68e-05	-3.12e-05	-6.21e-05	6.9e-06	-3.22e-05	-1.17e-05	-4.11e-05	-3.56e-05	-4.15e-05	-3.6e-06	-2.77e-05	-3.65e-05	-2.14e-05	-2.36e-05	-1.91e-05	-3.92e-05	-5.1e-06	-3.55e-05	-1.63e-05	-8.6e-06	-6.24e-05	-5.17e-05	-2.74e-05	1.44e-05	3e-07	-6.9e-06	-7e-07	-4.04e-05	-3e-06	-2.06e-05	-2.13e-05	-3.72e-05	-3.02e-05	-4.68e-05	-4.94e-05	-1.86e-05	-4.96e-05	-5.56e-05	-3.3e-05	-5.74e-05	-3.42e-05	-5.8e-06	-1e-05	-2.45e-05
0.65833	-2.69e-05	-4.01e-05	-1.51e-05	-4.5e-06	-9.6e-06	-2.83e-05	-3.68e-05	-6.45e-05	9.5e-06	-3.36e-05	-6.4e-06	-4.46e-05	-4.04e-05	-4.15e-05	-3.9e-06	-1.98e-05	-3.56e-05	-1.92e-05	-2.3e-05	-2.42e-05	-3.61e-05	-4.9e-06	-3.21e-05	-1.92e-05	-7.6e-06	-6.38e-05	-4.98e-05	-1.99e-05	2.34e-05	-1.7e-06	-9.6e-06	9e-07	-3.83e-05	-4.6e-06	-1.98e-05	-1.94e-05	-3.86e-05	-3.12e-05	-4.61e-05	-4.94e-05	-1.83e-05	-4.56e-05	-5.36e-05	-2.99e-05	-5.71e-05	-2.71e-05	-5.5e-06	-1.02e-05	-2.66e-05
0.659997	-3.21e-05	-3.47e-05	-1.59e-05	-4.7e-06	-2.4e-06	-3.12e-05	-4.08e-05	-6.54e-05	7e-06	-3.35e-05	-7e-07	-4.8e-05	-4.64e-05	-3.99e-05	-5e-06	-1.58e-05	-3.51e-05	-2.16e-05	-2.09e-05	-3.28e-05	-3.32e-05	-4.2e-06	-3.06e-05	-2.62e-05	-1.39e-05	-6.23e-05	-4.7e-05	-2.18e-05	2.64e-05	-8e-06	-8.5e-06	-4.9e-06	-3.7e-05	-9.2e-06	-1.73e-05	-1.86e-05	-4.01e-05	-3.2e-05	-4.48e-05	-4.8e-05	-2.37e-05	-4.34e-05	-4.64e-05	-2.97e-05	-4.95e-05	-1.61e-05	-6.6e-06	-1.33e-05	-2.84e-05
0.661664	-3.48e-05	-3.34e-05	-1.57e-05	1.4e-06	-7e-07	-3.26e-05	-4.44e-05	-6.75e-05	1.4e-06	-2.94e-05	4.3e-06	-4.67e-05	-4.63e-05	-4.41e-05	-7.6e-06	-1.3e-05	-3.53e-05	-2.17e-05	-1.85e-05	-3.75e-05	-3.07e-05	-4.7e-06	-2.89e-05	-3.55e-05	-1.95e-05	-6e-05	-4.35e-05	-2.24e-05	2.61e-05	-9.9e-06	-1.22e-05	-7.9e-06	-3.97e-05	-9e-06	-1.7e-05	-1.93e-05	-4.02e-05	-3.55e-05	-3.61e-05	-4.34e-05	-2.47e-05	-4.53e-05	-3.86e-05	-2.88e-05	-4.48e-05	-4.8e-06	-1e-05	-2.04e-05	-3.47e-05
0.66333	-3.63e-05	-3.14e-05	-1.3e-05	4e-06	-2.7e-06	-2.83e-05	-4.79e-05	-6.75e-05	-5.6e-06	-2.29e-05	6.6e-06	-4.53e-05	-3.98e-05	-5.1e-05	-8.7e-06	-1.2e-05	-3.65e-05	-2.31e-05	-1.29e-05	-4.04e-05	-2.53e-05	-3.7e-06	-2.71e-05	-4.29e-05	-2.75e-05	-5.61e-05	-3.82e-05	-2.62e-05	1.93e-05	-1.37e-05	-1.24e-05	-1.31e-05	-3.87e-05	-7.7e-06	-1.55e-05	-2.37e-05	-3.9e-05	-3.85e-05	-2.84e-05	-4.38e-05	-2.61e-05	-4.5e-05	-2.5e-05	-2.73e-05	-4.06e-05	5.5e-06	-1.11e-05	-1.95e-05	-3.97e-05
0.664997	-3.56e-05	-3.08e-05	-1.47e-05	7.9e-06	-4.8e-06	-2.64e-05	-4.69e-05	-6.34e-05	-8.6e-06	-1.43e-05	6.1e-06	-4.11e-05	-3.38e-05	-5.85e-05	-8.1e-06	-1.43e-05	-3.8e-05	-2.47e-05	-1.22e-05	-4.33e-05	-1.75e-05	3e-07	-2.28e-05	-4.51e-05	-3.58e-05	-5.55e-05	-3.53e-05	-3.1e-05	9.3e-06	-1.99e-05	-1.37e-05	-1.6e-05	-4.15e-05	-8.5e-06	-1.46e-05	-2.87e-05	-3.64e-05	-4.08e-05	-2.25e-05	-4.4e-05	-2.95e-05	-4.17e-05	-1.52e-05	-2.8e-05	-4.02e-05	7.9e-06	-9.7e-06	-1.68e-05	-4.07e-05
0.666664	-3.14e-05	-3.07e-05	-1.24e-05	6e-06	-1.19e-05	-2.32e-05	-4.65e-05	-6.11e-05	-1.42e-05	-8.2e-06	3.4e-06	-3.49e-05	-2.97e-05	-6.22e-05	-8.7e-06	-1.7e-05	-3.86e-05	-2.62e-05	-1.21e-05	-4.52e-05	-1.74e-05	1.2e-06	-1.83e-05	-4.78e-05	-4.44e-05	-5.48e-05	-3.62e-05	-3.34e-05	-2.5e-06	-1.76e-05	-1.54e-05	-1.86e-05	-4.3e-05	-1.03e-05	-1.82e-05	-3.57e-05	-3.2e-05	-4.08e-05	-2.01e-05	-4.34e-05	-3.3e-05	-4.39e-05	-1.24e-05	-2.73e-05	-3.91e-05	6.6e-06	-5.8e-06	-1.94e-05	-3.91e-05
0.66833	-2.45e-05	-3e-05	-5.3e-06	7.9e-06	-1.62e-05	-1.82e-05	-4.89e-05	-5.92e-05	-1.38e-05	-5.9e-06	-2e-07	-2.78e-05	-2.35e-05	-6.45e-05	-9.2e-06	-1.53e-05	-3.68e-05	-2.4e-05	-1.26e-05	-4.4e-05	-1.67e-05	1.9e-06	-1.3e-05	-4.64e-05	-4.61e-05	-5.39e-05	-3.67e-05	-2.83e-05	-9.7e-06	-1.49e-05	-1.65e-05	-1.88e-05	-4.29e-05	-8.7e-06	-2.39e-05	-3.84e-05	-3.17e-05	-4.06e-05	-1.66e-05	-4.52e-05	-3.07e-05	-4.58e-05	-1.38e-05	-2.46e-05	-4.06e-05	5e-07	2.5e-06	-1.87e-05	-4.31e-05
0.669997	-2.16e-05	-2.66e-05	1.1e-06	3.2e-06	-1.72e-05	-1.31e-05	-4.92e-05	-5.62e-05	-1.46e-05	-5.7e-06	-6.2e-06	-2.63e-05	-1.89e-05	-6.43e-05	-1.22e-05	-1.7e-05	-3.58e-05	-2.66e-05	-1.28e-05	-4.69e-05	-1.86e-05	9e-07	-8e-06	-4.14e-05	-5.14e-05	-5.63e-05	-3.93e-05	-2.44e-05	-1.48e-05	-1.53e-05	-1.31e-05	-2.21e-05	-3.92e-05	-6.2e-06	-3.34e-05	-3.99e-05	-3.35e-05	-4.24e-05	-1.8e-05	-4.95e-05	-3.11e-05	-4.87e-05	-1.71e-05	-2.4e-05	-3.97e-05	-2.1e-06	1.12e-05	-1.25e-05	-4.19e-05
0.671664	-2.18e-05	-2.44e-05	5.1e-06	4.6e-06	-1.73e-05	-1.27e-05	-5.07e-05	-5.71e-05	-8e-06	-1.04e-05	-1.13e-05	-2.6e-05	-1.91e-05	-6.09e-05	-1.2e-05	-1.67e-05	-3.3e-05	-2.81e-05	-1.62e-05	-5.12e-05	-2.44e-05	-4.3e-06	-1.5e-06	-4.13e-05	-5.22e-05	-6.12e-05	-4.12e-05	-1.96e-05	-1.98e-05	-1.35e-05	-1.39e-05	-2.58e-05	-3.95e-05	-3.7e-06	-4.14e-05	-3.84e-05	-3.38e-05	-4.38e-05	-2.11e-05	-5.2e-05	-2.97e-05	-5.29e-05	-2.74e-05	-2.67e-05	-4.12e-05	-6.5e-06	1.57e-05	-1.04e-05	-3.88e-05
0.67333	-2.19e-05	-2.39e-05	8.2e-06	4.7e-06	-1.77e-05	-9.9e-06	-4.74e-05	-5.78e-05	-2.9e-06	-1.22e-05	-1.08e-05	-2.74e-05	-2.09e-05	-5.41e-05	-1.2e-05	-1.76e-05	-3.07e-05	-2.65e-05	-1.94e-05	-5.31e-05	-3.12e-05	-8.8e-06	-1.5e-06	-4.35e-05	-5.13e-05	-6.26e-05	-3.63e-05	-1.02e-05	-2.2e-05	-5.7e-06	-7.9e-06	-2.71e-05	-2.94e-05	4.4e-06	-4.62e-05	-3.46e-05	-3.27e-05	-4.11e-05	-2.33e-05	-5.36e-05	-2.31e-05	-5.51e-05	-3.28e-05	-2.6e-05	-4e-05	-5.6e-06	1.96e-05	-6e-06	-3.55e-05
0.674997	-2.47e-05	-1.89e-05	1.13e-05	8.5e-06	-1.99e-05	-1.15e-05	-3.94e-05	-5.84e-05	3.1e-06	-1.79e-05	-7.8e-06	-3.44e-05	-2.18e-05	-5.14e-05	-1.27e-05	-2.07e-05	-3.23e-05	-2.85e-05	-2.41e-05	-5.58e-05	-3.38e-05	-1.42e-05	-4.7e-06	-4.37e-05	-4.94e-05	-6.36e-05	-2.81e-05	-1.01e-05	-2.46e-05	-3.8e-06	8e-07	-3.19e-05	-2.28e-05	1.2e-05	-5.47e-05	-3.01e-05	-3.57e-05	-4.14e-05	-2.7e-05	-5.88e-05	-1.96e-05	-5.64e-05	-3.5e-05	-2.61e-05	-4.02e-05	-3.3e-06	1.57e-05	-2.7e-06	-3.27e-05
0.676664	-3.15e-05	-1.63e-05	7e-06	1.26e-05	-2.52e-05	-1.58e-05	-2.93e-05	-6.18e-05	5e-07	-2.31e-05	-6.1e-06	-4.18e-05	-2.07e-05	-4.92e-05	-1.71e-05	-2.6e-05	-3.64e-05	-2.97e-05	-2.77e-05	-5.79e-05	-4.08e-05	-1.91e-05	-7e-06	-4.28e-05	-5.09e-05	-6.38e-05	-1.99e-05	-1.47e-05	-3.28e-05	-2.7e-06	8.2e-06	-3.66e-05	-2.03e-05	1.72e-05	-6.21e-05	-2.75e-05	-3.34e-05	-4.19e-05	-3.48e-05	-6.06e-05	-2.39e-05	-5.93e-05	-2.93e-05	-3.14e-05	-4.24e-05	-3.9e-06	9.1e-06	-2.3e-06	-2.65e-05
0.67833	-3.59e-05	-1.49e-05	2.9e-06	2.04e-05	-3.39e-05	-2.1e-05	-2.41e-05	-6.61e-05	-2e-06	-2.77e-05	-2e-06	-4.55e-05	-2.25e-05	-4.37e-05	-1.62e-05	-2.85e-05	-3.98e-05	-2.72e-05	-3.22e-05	-5.71e-05	-4.49e-05	-2.28e-05	-1.26e-05	-4.43e-05	-4.71e-05	-6.07e-05	-1.38e-05	-1.92e-05	-4.07e-05	-2e-07	1.27e-05	-3.59e-05	-2.09e-05	1.92e-05	-6.1e-05	-2.87e-05	-2.9e-05	-3.94e-05	-4.22e-05	-5.88e-05	-2.71e-05	-5.33e-05	-2.45e-05	-3.54e-05	-4.45e-05	-6.7e-06	5.2e-06	-3.2e-06	-1.93e-05
0.679997	-3.69e-05	-1.3e-05	1e-07	2.41e-05	-4.23e-05	-2.14e-05	-1.9e-05	-6.83e-05	-1.11e-05	-2.92e-05	0	-4.6e-05	-2.61e-05	-4.29e-05	-1.82e-05	-3.45e-05	-4.47e-05	-2.79e-05	-3.46e-05	-5.62e-05	-4.47e-05	-2.51e-05	-2.15e-05	-4.22e-05	-4.63e-05	-6.02e-05	-1.29e-05	-2.39e-05	-4.44e-05	-7e-07	2.44e-05	-3.66e-05	-2.16e-05	1.61e-05	-6.06e-05	-3.11e-05	-2.73e-05	-3.95e-05	-4.81e-05	-5.71e-05	-3.38e-05	-4.85e-05	-2.09e-05	-3.78e-05	-4.47e-05	-8e-06	2.8e-06	-6.6e-06	-1.75e-05
0.681664	-3.9e-05	-1.02e-05	-2.2e-06	2.9e-05	-4.84e-05	-2.4e-05	-1.77e-05	-7.12e-05	-2.16e-05	-3.39e-05	-1.5e-06	-4.48e-05	-2.54e-05	-4.59e-05	-1.58e-05	-4.01e-05	-4.69e-05	-2.9e-05	-3.52e-05	-5.17e-05	-4.55e-05	-2.7e-05	-2.63e-05	-3.8e-05	-4.24e-05	-6.1e-05	-1.38e-05	-3.38e-05	-4.37e-05	-4.8e-06	2.94e-05	-3.8e-05	-3.08e-05	1e-05	-6.12e-05	-3.2e-05	-2.76e-05	-4.41e-05	-4.85e-05	-5.68e-05	-4.36e-05	-4.51e-05	-2.03e-05	-3.98e-05	-4.51e-05	-1.1e-05	3.5e-06	-1.27e-05	-1.74e-05
0.68333	-4.07e-05	-1.25e-05	-6.9e-06	3.19e-05	-4.71e-05	-2.32e-05	-2.16e-05	-7.36e-05	-3.22e-05	-4.05e-05	-6.2e-06	-4e-05	-2.52e-05	-4.53e-05	-1.31e-05	-4.09e-05	-4.41e-05	-2.56e-05	-3.59e-05	-4.64e-05	-4.67e-05	-2.66e-05	-2.81e-05	-3.52e-05	-4.11e-05	-6.17e-05	-2.05e-05	-3.73e-05	-3.92e-05	-7.5e-06	2.93e-05	-3.6e-05	-3.67e-05	-3e-07	-5.13e-05	-3.08e-05	-2.54e-05	-4.84e-05	-4.7e-05	-5.4e-05	-5.2e-05	-4.1e-05	-2.29e-05	-4.43e-05	-4.25e-05	-1.52e-05	7e-06	-1.55e-05	-1.77e-05
0.684997	-4e-05	-8.9e-06	-7.3e-06	3.07e-05	-4.55e-05	-2.1e-05	-2.85e-05	-7.04e-05	-3.43e-05	-4.4e-05	-8.6e-06	-3.58e-05	-2.53e-05	-4.5e-05	-5.4e-06	-4.38e-05	-3.93e-05	-2.32e-05	-3.62e-05	-3.81e-05	-4.36e-05	-2.68e-05	-2.97e-05	-3.55e-05	-3.68e-05	-6.22e-05	-2.71e-05	-3.86e-05	-3.01e-05	-7.5e-06	2.56e-05	-3.12e-05	-3.79e-05	-9.6e-06	-4.13e-05	-3.09e-05	-2.74e-05	-5.13e-05	-4.11e-05	-4.88e-05	-5.17e-05	-3.47e-05	-3.11e-05	-4.4e-05	-3.57e-05	-1.48e-05	1.04e-05	-1.91e-05	-1.7e-05
0.686664	-3.84e-05	-5.9e-06	-6.7e-06	2.89e-05	-4.1e-05	-1.73e-05	-3.05e-05	-6.73e-05	-3.47e-05	-4.6e-05	-1.15e-05	-3.37e-05	-2.55e-05	-4.98e-05	-2.3e-06	-4.8e-05	-3.66e-05	-2.2e-05	-3.35e-05	-3.06e-05	-4.47e-05	-2.84e-05	-2.69e-05	-3.39e-05	-3.82e-05	-6.33e-05	-3.01e-05	-4.07e-05	-2.13e-05	-8.4e-06	2.02e-05	-3.16e-05	-3.9e-05	-1.99e-05	-3.7e-05	-2.63e-05	-2.78e-05	-5.38e-05	-3.4e-05	-4.78e-05	-5.1e-05	-3.89e-05	-3.69e-05	-3.96e-05	-2.94e-05	-1.51e-05	9.2e-06	-2.48e-05	-1.97e-05
0.68833	-3.92e-05	-4.7e-06	-4.7e-06	2.49e-05	-3.53e-05	-1.82e-05	-3.05e-05	-6.3e-05	-3.35e-05	-4.73e-05	-1.28e-05	-3.73e-05	-2.01e-05	-4.93e-05	-3e-07	-4.7e-05	-3.38e-05	-1.63e-05	-2.96e-05	-2.05e-05	-4.65e-05	-3.12e-05	-2.63e-05	-3.18e-05	-3.44e-05	-5.89e-05	-2.85e-05	-4.27e-05	-1.63e-05	-1.32e-05	4.3e-06	-2.96e-05	-3.76e-05	-2.42e-05	-3.31e-05	-2.19e-05	-2.54e-05	-5.2e-05	-2.88e-05	-4.37e-05	-4.53e-05	-4.2e-05	-3.6e-05	-3.59e-05	-2.72e-05	-1.44e-05	8.4e-06	-2.81e-05	-1.67e-05
0.689997	-3.84e-05	-6.4e-06	-3e-06	1.78e-05	-2.85e-05	-1.62e-05	-2.98e-05	-6.04e-05	-2.89e-05	-4.68e-05	-1.26e-05	-4.22e-05	-1.82e-05	-4.58e-05	-4.8e-06	-4.32e-05	-3.33e-05	-1.09e-05	-2.57e-05	-1.74e-05	-4.68e-05	-3.3e-05	-2.64e-05	-3.19e-05	-3.36e-05	-5.48e-05	-3.22e-05	-3.97e-05	-1.62e-05	-2.19e-05	-7.8e-06	-2.87e-05	-3.09e-05	-2.92e-05	-2.85e-05	-2.04e-05	-2.4e-05	-4.63e-05	-2.72e-05	-3.98e-05	-3.87e-05	-4.77e-05	-3.61e-05	-3.08e-05	-2.48e-05	-1.43e-05	3.1e-06	-2.91e-05	-1.3e-05
0.691664	-3.52e-05	-5.9e-06	2e-06	1.12e-05	-2.55e-05	-1.57e-05	-2.51e-05	-5.77e-05	-2.25e-05	-4.02e-05	-9.6e-06	-4.88e-05	-1.6e-05	-4.47e-05	-7.6e-06	-4.08e-05	-3.59e-05	-1.21e-05	-1.97e-05	-1.68e-05	-4.52e-05	-3.49e-05	-2.82e-05	-3.54e-05	-3.63e-05	-4.96e-05	-3.34e-05	-3.76e-05	-1.77e-05	-2.91e-05	-1.19e-05	-2.49e-05	-2.45e-05	-2.49e-05	-2.98e-05	-1.93e-05	-2.3e-05	-3.89e-05	-2.68e-05	-3.53e-05	-3.38e-05	-5.1e-05	-3.58e-05	-2.17e-05	-2.83e-05	-1.57e-05	2.3e-06	-3.04e-05	-1.41e-05
0.69333	-3.13e-05	-1.48e-05	2.1e-06	6.1e-06	-2.35e-05	-1.44e-05	-1.89e-05	-5.56e-05	-2.02e-05	-3.82e-05	-7.7e-06	-5.43e-05	-1.51e-05	-4.46e-05	-1.28e-05	-3.35e-05	-3.9e-05	-1.28e-05	-1.42e-05	-1.95e-05	-4.41e-05	-3.42e-05	-3.18e-05	-3.5e-05	-4.27e-05	-4.65e-05	-3.18e-05	-3.66e-05	-1.98e-05	-3.85e-05	-1.07e-05	-2.58e-05	-2e-05	-2.27e-05	-2.92e-05	-1.58e-05	-1.71e-05	-3.05e-05	-2.86e-05	-3.8e-05	-3.32e-05	-5.23e-05	-3.28e-05	-1.04e-05	-3.44e-05	-1.72e-05	2.6e-06	-2.94e-05	-1.64e-05
0.694997	-2.89e-05	-2.06e-05	-1e-07	2e-07	-2.04e-05	-1.27e-05	-1.6e-05	-5.44e-05	-2.02e-05	-3.74e-05	-5.5e-06	-6.09e-05	-1.07e-05	-4.31e-05	-1.46e-05	-2.54e-05	-3.94e-05	-1.49e-05	-1.26e-05	-2.26e-05	-3.93e-05	-2.97e-05	-3.7e-05	-3.5e-05	-4.06e-05	-4.45e-05	-3.27e-05	-3.02e-05	-2.47e-05	-4.53e-05	-5.6e-06	-2.31e-05	-9e-06	-1.74e-05	-2.58e-05	-1.43e-05	-1.28e-05	-2.21e-05	-3.33e-05	-3.79e-05	-3.64e-05	-4.76e-05	-3.07e-05	-6.6e-06	-3.92e-05	-1.77e-05	3.3e-06	-2.58e-05	-1.7e-05
0.696664	-2.55e-05	-2.53e-05	-6.9e-06	-2.8e-06	-1.93e-05	-8.3e-06	-1.64e-05	-5.34e-05	-1.85e-05	-3.76e-05	-4.5e-06	-5.8e-05	-1.11e-05	-4.37e-05	-1.69e-05	-2.14e-05	-3.79e-05	-1.96e-05	-1.57e-05	-2.7e-05	-3.53e-05	-2.04e-05	-3.73e-05	-3.52e-05	-4.29e-05	-4.59e-05	-3.56e-05	-2.15e-05	-2.53e-05	-4.51e-05	5.1e-06	-2.23e-05	-3.7e-06	-1.23e-05	-2.18e-05	-1.27e-05	-1.01e-05	-1.58e-05	-3.35e-05	-3.95e-05	-4.63e-05	-4.63e-05	-3.26e-05	-5.1e-06	-3.99e-05	-2.27e-05	5.7e-06	-2.11e-05	-1.98e-05
0.69833	-2.46e-05	-2.53e-05	-7.6e-06	-1.8e-06	-2.3e-05	-7.1e-06	-2.11e-05	-4.91e-05	-1.77e-05	-3.65e-05	-6.5e-06	-5.26e-05	-1.28e-05	-4.53e-05	-1.73e-05	-2.13e-05	-3.48e-05	-2.44e-05	-1.98e-05	-2.91e-05	-3.15e-05	-1.27e-05	-3.5e-05	-3.52e-05	-4.59e-05	-4.49e-05	-3.57e-05	-1.52e-05	-2.52e-05	-3.87e-05	1.33e-05	-2.05e-05	1.1e-06	-7.2e-06	-1.96e-05	-1.1e-05	-7.4e-06	-1.13e-05	-3.32e-05	-4.2e-05	-5.51e-05	-4.48e-05	-3.27e-05	-8.8e-06	-4.15e-05	-2.4e-05	1.18e-05	-1.8e-05	-2.54e-05
0.699997	-2.53e-05	-2.53e-05	-1.46e-05	2e-07	-2.61e-05	-5.2e-06	-3.11e-05	-4.35e-05	-2.08e-05	-3.67e-05	-8.7e-06	-4.43e-05	-1.22e-05	-4.63e-05	-1.77e-05	-2.17e-05	-3.27e-05	-2.22e-05	-2.46e-05	-3e-05	-3.1e-05	-4.9e-06	-2.95e-05	-2.81e-05	-4.45e-05	-4.8e-05	-3.16e-05	-1.17e-05	-2.13e-05	-3.66e-05	1.48e-05	-2.45e-05	3.7e-06	-6.9e-06	-1.62e-05	-1.38e-05	-3.8e-06	-8.4e-06	-3.43e-05	-4.2e-05	-5.85e-05	-4.53e-05	-3.08e-05	-1.24e-05	-4e-05	-2.36e-05	1.14e-05	-1.5e-05	-2.36e-05
0.701664	-2.7e-05	-1.9e-05	-1.33e-05	4.6e-06	-2.71e-05	-5e-06	-3.99e-05	-4.42e-05	-2.26e-05	-3.43e-05	-8.6e-06	-3.75e-05	-1.1e-05	-4.54e-05	-1.88e-05	-2.63e-05	-3.11e-05	-2.07e-05	-2.88e-05	-3.12e-05	-3e-05	-1.9e-06	-2.57e-05	-2.47e-05	-3.96e-05	-5.23e-05	-3.22e-05	-8.3e-06	-1.56e-05	-3.45e-05	1.36e-05	-2.98e-05	2.9e-06	-4e-06	-1.81e-05	-2.02e-05	-6.3e-06	-9.3e-06	-3.42e-05	-3.82e-05	-6.05e-05	-4.95e-05	-3.17e-05	-2.43e-05	-3.82e-05	-2.17e-05	8.3e-06	-1.24e-05	-2.29e-05
0.70333	-2.86e-05	-1.76e-05	-8e-06	7.4e-06	-3.09e-05	-1.17e-05	-4.74e-05	-4.27e-05	-1.89e-05	-3.05e-05	-8.4e-06	-2.58e-05	-1.39e-05	-4.05e-05	-2.11e-05	-2.9e-05	-2.69e-05	-1.56e-05	-2.98e-05	-3.25e-05	-3.04e-05	-1.7e-06	-2.19e-05	-2.04e-05	-3.91e-05	-5.51e-05	-3.31e-05	-1.05e-05	-6e-06	-3.65e-05	7.1e-06	-3.97e-05	-6.3e-06	-2.7e-06	-2.2e-05	-2.43e-05	-9.6e-06	-8.3e-06	-3.03e-05	-3.77e-05	-5.86e-05	-5.51e-05	-3.29e-05	-3.09e-05	-3.56e-05	-1.92e-05	9.4e-06	-1.13e-05	-2.22e-05
0.704997	-3.14e-05	-1.44e-05	1.2e-06	1e-05	-3.26e-05	-1.96e-05	-5.16e-05	-4.35e-05	-1.53e-05	-2.49e-05	-7.2e-06	-2.02e-05	-1.66e-05	-3.61e-05	-1.69e-05	-3.06e-05	-2.49e-05	-1.02e-05	-2.68e-05	-3.72e-05	-3.13e-05	-6.5e-06	-1.89e-05	-1.49e-05	-3.81e-05	-5.6e-05	-3.33e-05	-1.71e-05	1.6e-06	-3.89e-05	3.4e-06	-4.6e-05	-1e-05	-2.3e-06	-2.53e-05	-2.59e-05	-1.52e-05	-9.4e-06	-2.7e-05	-3.81e-05	-5.07e-05	-5.4e-05	-3.42e-05	-3.3e-05	-3.75e-05	-1.52e-05	7.9e-06	-1.07e-05	-2.44e-05
0.706664	-3.27e-05	-1.65e-05	3.8e-06	1.11e-05	-3.31e-05	-2.51e-05	-4.97e-05	-4.54e-05	-1.26e-05	-2.35e-05	-4.4e-06	-2.11e-05	-1.57e-05	-3.26e-05	-1.35e-05	-2.89e-05	-2.57e-05	-8.1e-06	-2.46e-05	-4.11e-05	-3.45e-05	-1.3e-05	-1.97e-05	-8.3e-06	-3.58e-05	-6.1e-05	-3.27e-05	-2.49e-05	6.8e-06	-4.07e-05	6e-07	-4.99e-05	-1.43e-05	8e-07	-2.51e-05	-2.76e-05	-2.09e-05	-1.38e-05	-2.58e-05	-3.86e-05	-4.12e-05	-5.22e-05	-3.26e-05	-3.32e-05	-4.05e-05	-1.26e-05	1.3e-06	-9.9e-06	-2.42e-05
0.70833	-3.57e-05	-2.01e-05	1.09e-05	9.3e-06	-3.49e-05	-3.03e-05	-4.25e-05	-4.79e-05	-8.5e-06	-2.31e-05	-5e-06	-2.46e-05	-1.83e-05	-2.98e-05	-1.1e-05	-2.79e-05	-2.29e-05	-1e-05	-2.46e-05	-4.46e-05	-3.41e-05	-1.95e-05	-2.38e-05	-3.4e-06	-3.27e-05	-6.02e-05	-3.48e-05	-2.94e-05	7.8e-06	-3.89e-05	-3.9e-06	-5.2e-05	-2.01e-05	3.5e-06	-2.44e-05	-2.58e-05	-2.74e-05	-1.65e-05	-2.22e-05	-4.38e-05	-3.57e-05	-4.88e-05	-3.17e-05	-3.7e-05	-4.2e-05	-8.2e-06	-2.3e-06	-1.05e-05	-2.88e-05
0.709997	-3.55e-05	-2.39e-05	1.32e-05	5e-06	-3.57e-05	-3.46e-05	-3.9e-05	-4.13e-05	-6.3e-06	-2.09e-05	-7.2e-06	-2.42e-05	-2.2e-05	-2.91e-05	-7.1e-06	-2.32e-05	-2.01e-05	-1.22e-05	-2.47e-05	-4.79e-05	-3.81e-05	-2.65e-05	-2.25e-05	2.5e-06	-3.23e-05	-5.42e-05	-3.81e-05	-3.43e-05	3.6e-06	-3.53e-05	-6.1e-06	-4.95e-05	-2.04e-05	5e-06	-1.98e-05	-2.17e-05	-2.7e-05	-1.81e-05	-2.2e-05	-4.78e-05	-3.01e-05	-4.41e-05	-2.64e-05	-3.45e-05	-4.65e-05	-7.1e-06	-1.6e-06	-1.06e-05	-2.83e-05
0.711664	-3.37e-05	-2.26e-05	1.21e-05	5.3e-06	-3.28e-05	-3.14e-05	-3.22e-05	-3.93e-05	-8.9e-06	-1.94e-05	-1.28e-05	-2.88e-05	-2.61e-05	-3.24e-05	-5.1e-06	-2.29e-05	-2.48e-05	-1.29e-05	-2.75e-05	-4.84e-05	-4.28e-05	-2.92e-05	-2.08e-05	6.3e-06	-3.15e-05	-5.05e-05	-3.86e-05	-3.87e-05	-5.1e-06	-2.71e-05	-4.3e-06	-4.18e-05	-2.13e-05	6.6e-06	-1.33e-05	-2.44e-05	-2.67e-05	-2.56e-05	-2.39e-05	-4.82e-05	-2.41e-05	-3.98e-05	-2.05e-05	-3.2e-05	-5.69e-05	-7.7e-06	-5.5e-06	-1.14e-05	-3.1e-05
0.71333	-2.84e-05	-2.4e-05	1e-05	4.1e-06	-3.08e-05	-2.77e-05	-2.73e-05	-3.5e-05	-1.27e-05	-1.95e-05	-1.57e-05	-3.64e-05	-2.62e-05	-3.75e-05	-6.9e-06	-2.14e-05	-2.9e-05	-1.33e-05	-2.95e-05	-4.56e-05	-4.89e-05	-2.85e-05	-2.08e-05	6.4e-06	-3.04e-05	-4.74e-05	-3.85e-05	-3.78e-05	-1.39e-05	-2.39e-05	-7.7e-06	-3.44e-05	-2.04e-05	5.7e-06	-6.9e-06	-2.8e-05	-2.33e-05	-2.89e-05	-3.03e-05	-4.65e-05	-1.99e-05	-3.91e-05	-9.6e-06	-3.13e-05	-6.06e-05	-9e-07	-9.4e-06	-1.24e-05	-2.83e-05
0.714997	-2.38e-05	-2.19e-05	9.9e-06	1e-06	-2.6e-05	-2.44e-05	-2.49e-05	-3.38e-05	-1.46e-05	-1.74e-05	-1.6e-05	-3.73e-05	-2.69e-05	-4.24e-05	-3.9e-06	-2.02e-05	-3e-05	-7.2e-06	-2.85e-05	-4.09e-05	-5.23e-05	-2.83e-05	-1.93e-05	5.9e-06	-2.94e-05	-4.34e-05	-3.76e-05	-3.37e-05	-1.84e-05	-2.16e-05	-1.06e-05	-2.9e-05	-1.93e-05	1.7e-06	-5.2e-06	-2.84e-05	-1.75e-05	-2.45e-05	-3.65e-05	-3.95e-05	-2.02e-05	-3.49e-05	-4.6e-06	-3.05e-05	-6.22e-05	2.9e-06	-1.15e-05	-1.2e-05	-2.3e-05
0.716664	-1.68e-05	-1.9e-05	8.6e-06	2.2e-06	-1.56e-05	-1.8e-05	-2.54e-05	-3.47e-05	-1.51e-05	-1.44e-05	-1.42e-05	-3.83e-05	-2.49e-05	-4.83e-05	-3.4e-06	-1.85e-05	-3.38e-05	8e-07	-2.55e-05	-3.36e-05	-5.92e-05	-3.04e-05	-1.7e-05	2e-07	-2.88e-05	-4.39e-05	-3.78e-05	-2.89e-05	-2.35e-05	-1.76e-05	-6.4e-06	-2.17e-05	-1.66e-05	-1.6e-06	-4e-06	-3.01e-05	-1.48e-05	-2.5e-05	-4.35e-05	-3.15e-05	-2.42e-05	-3.52e-05	1e-06	-2.71e-05	-6.57e-05	3.6e-06	-1.45e-05	-9.4e-06	-1.47e-05
0.71833	-1.58e-05	-1.97e-05	5.8e-06	6.5e-06	-9.1e-06	-1.1e-05	-2.06e-05	-4.52e-05	-1.37e-05	-1.6e-05	-1.4e-05	-4.32e-05	-2.39e-05	-5.22e-05	-5.2e-06	-2.22e-05	-3.42e-05	8.5e-06	-2.45e-05	-2.66e-05	-6.06e-05	-2.76e-05	-1.9e-05	-2.4e-06	-2.99e-05	-4.87e-05	-3.22e-05	-2.15e-05	-2.48e-05	-1.54e-05	-5.4e-06	-1.22e-05	-1.53e-05	-3.6e-06	-3.1e-06	-3.33e-05	-1.97e-05	-2.5e-05	-4.57e-05	-2.48e-05	-2.93e-05	-3.64e-05	2.4e-06	-2.4e-05	-6.23e-05	4.5e-06	-1.88e-05	-8e-06	-1.14e-05
0.719997	-1.59e-05	-2.31e-05	1.2e-06	8e-06	-7.2e-06	-9.8e-06	-1.84e-05	-4.99e-05	-9.3e-06	-1.74e-05	-1e-05	-4.65e-05	-1.76e-05	-5.77e-05	-2.3e-06	-2.31e-05	-2.82e-05	7.6e-06	-2.07e-05	-2.28e-05	-6.02e-05	-3.02e-05	-2.35e-05	-4.8e-06	-3.4e-05	-4.89e-05	-2.68e-05	-1.2e-05	-2.09e-05	-1.4e-05	-5.1e-06	-3.3e-06	-1.06e-05	-2.6e-06	-3.5e-06	-2.9e-05	-2.3e-05	-1.9e-05	-4.69e-05	-2.19e-05	-3.56e-05	-3.82e-05	1e-07	-2.1e-05	-5.2e-05	6.1e-06	-2.17e-05	-3.3e-06	-4e-06
0.721664	-1.74e-05	-2.45e-05	-3.1e-06	9.9e-06	-9.8e-06	-1.12e-05	-1.66e-05	-5.49e-05	-5e-06	-2.03e-05	-1.34e-05	-4.59e-05	-1.39e-05	-5.96e-05	-3.6e-06	-2.54e-05	-2.03e-05	5.5e-06	-1.96e-05	-1.73e-05	-5.51e-05	-3.54e-05	-2.65e-05	-5.6e-06	-3.87e-05	-5.14e-05	-2.28e-05	-5.2e-06	-1.9e-05	-9.4e-06	-3.2e-06	1.6e-06	-1.51e-05	4e-07	-8.4e-06	-2.7e-05	-2.81e-05	-1.77e-05	-4.23e-05	-2.43e-05	-4.91e-05	-3.93e-05	-1.14e-05	-1.84e-05	-4.38e-05	-1.1e-06	-2.29e-05	-8e-07	-5.7e-06
0.72333	-1.71e-05	-2.54e-05	-1e-05	1.31e-05	-1.31e-05	-1.5e-05	-1.48e-05	-5.69e-05	-4.4e-06	-2.41e-05	-2.04e-05	-4.84e-05	-1.37e-05	-6.3e-05	-1.35e-05	-2.64e-05	-1.71e-05	-1.9e-06	-1.84e-05	-1.39e-05	-5.13e-05	-3.5e-05	-2.82e-05	-6.4e-06	-4.58e-05	-5.4e-05	-2.03e-05	8e-07	-1.89e-05	-8.1e-06	3e-07	5.6e-06	-2.06e-05	4.8e-06	-1.13e-05	-2.96e-05	-3.5e-05	-2.28e-05	-3.68e-05	-3.02e-05	-6e-05	-4.08e-05	-2.07e-05	-1.49e-05	-3.48e-05	-8.1e-06	-1.84e-05	1.1e-06	-1.03e-05
0.724997	-1.76e-05	-2.41e-05	-1.63e-05	1.28e-05	-2.24e-05	-2.56e-05	-9.7e-06	-5.87e-05	-3.7e-06	-3.06e-05	-2.6e-05	-4.87e-05	-1.45e-05	-6.59e-05	-1.74e-05	-2.88e-05	-1.79e-05	-1.07e-05	-1.67e-05	-1.48e-05	-4.46e-05	-3.26e-05	-2.94e-05	-2e-07	-5.2e-05	-5.41e-05	-1.52e-05	2.5e-06	-1.45e-05	-9.5e-06	-1.3e-06	6.5e-06	-2.36e-05	7.9e-06	-1.53e-05	-2.94e-05	-3.4e-05	-2.58e-05	-2.98e-05	-3.53e-05	-6.55e-05	-3.85e-05	-3.09e-05	-1.12e-05	-2.38e-05	-1.28e-05	-1.22e-05	1.1e-06	-1.62e-05
0.726664	-1.44e-05	-1.73e-05	-1.95e-05	8.3e-06	-2.78e-05	-3.44e-05	-8e-06	-5.6e-05	-5.3e-06	-3.16e-05	-3.07e-05	-4.79e-05	-1.11e-05	-6.94e-05	-1.53e-05	-2.53e-05	-2.6e-05	-1.81e-05	-1.4e-05	-1.51e-05	-4.12e-05	-3.26e-05	-2.94e-05	7e-07	-5.4e-05	-5.27e-05	-1.51e-05	2.1e-06	-1.01e-05	-9.6e-06	-3e-07	2.4e-06	-2.95e-05	7.5e-06	-2.08e-05	-2.59e-05	-2.92e-05	-2.88e-05	-2.32e-05	-4.2e-05	-6.76e-05	-3.43e-05	-3.96e-05	-8.5e-06	-1.95e-05	-2.06e-05	-7.1e-06	2.2e-06	-2.2e-05
0.72833	-1.45e-05	-7.9e-06	-2.1e-05	5.5e-06	-3.14e-05	-3.94e-05	-6.6e-06	-5.66e-05	-9.9e-06	-3.54e-05	-3.46e-05	-4.49e-05	-1.26e-05	-7.21e-05	-1.89e-05	-1.75e-05	-3.65e-05	-1.82e-05	-1.56e-05	-1.45e-05	-3.84e-05	-2.86e-05	-2.55e-05	8e-07	-5.4e-05	-5.82e-05	-1.69e-05	-1.6e-06	-9e-06	-1.33e-05	5e-07	-6.1e-06	-3.62e-05	3.4e-06	-2.59e-05	-2.57e-05	-2.75e-05	-3.66e-05	-1.71e-05	-4.58e-05	-6.97e-05	-2.83e-05	-4.53e-05	-1.18e-05	-2.05e-05	-2.86e-05	5e-07	-8e-07	-3.09e-05
0.729997	-1.85e-05	-3e-07	-2.36e-05	5.6e-06	-2.74e-05	-4.26e-05	-6.9e-06	-5.81e-05	-1.07e-05	-3.73e-05	-3.11e-05	-4.47e-05	-1.37e-05	-7.44e-05	-1.5e-05	-8.6e-06	-5.08e-05	-1.67e-05	-1.45e-05	-1.62e-05	-3.62e-05	-2.25e-05	-2e-05	1.8e-06	-5.34e-05	-6.25e-05	-1.67e-05	-9.3e-06	-7.5e-06	-1.73e-05	2.4e-06	-1.32e-05	-3.46e-05	0	-2.76e-05	-2.57e-05	-2.62e-05	-4.35e-05	-1.46e-05	-4.37e-05	-6.58e-05	-2.43e-05	-4.36e-05	-1.47e-05	-2.49e-05	-3.45e-05	9.1e-06	-1e-06	-2.96e-05
0.731664	-2.57e-05	7.2e-06	-2.13e-05	6.5e-06	-2.52e-05	-4.19e-05	-7.1e-06	-6.18e-05	-1e-05	-3.78e-05	-2.52e-05	-4.16e-05	-1.22e-05	-7.46e-05	-4.4e-06	-5.2e-06	-5.96e-05	-1.37e-05	-1.71e-05	-1.89e-05	-3.62e-05	-1.89e-05	-1.69e-05	1.4e-06	-5.07e-05	-6.25e-05	-1.63e-05	-1.78e-05	-6.4e-06	-1.84e-05	1.2e-06	-2.34e-05	-3.55e-05	-5.2e-06	-2.68e-05	-2.25e-05	-2.33e-05	-5.08e-05	-1.28e-05	-4.08e-05	-6.05e-05	-2.4e-05	-4.05e-05	-1.66e-05	-3.32e-05	-3.79e-05	9.5e-06	-1.6e-06	-2.98e-05
0.73333	-3.3e-05	1.1e-05	-1.9e-05	6.6e-06	-2.25e-05	-3.84e-05	-9.8e-06	-6.34e-05	-1.17e-05	-3.45e-05	-1.9e-05	-4.17e-05	-1.05e-05	-7.21e-05	1.1e-06	1.7e-06	-5.97e-05	-1.16e-05	-2.21e-05	-1.88e-05	-3.66e-05	-1.75e-05	-1.47e-05	-7e-06	-4.94e-05	-6.48e-05	-2.05e-05	-2.53e-05	-7e-06	-1.71e-05	-1e-07	-3.38e-05	-4.13e-05	-9.3e-06	-2.34e-05	-2.1e-05	-2.77e-05	-5.47e-05	-1.55e-05	-3.71e-05	-5.3e-05	-2.56e-05	-3.68e-05	-2.3e-05	-4.21e-05	-4.01e-05	7.3e-06	1.1e-06	-3.12e-05
0.734997	-4.15e-05	9.3e-06	-1.7e-05	9.8e-06	-2.52e-05	-3.62e-05	-1.26e-05	-6.33e-05	-8.5e-06	-3.45e-05	-1.26e-05	-4.25e-05	-1.25e-05	-6.87e-05	3.4e-06	4.7e-06	-5.3e-05	-8.7e-06	-2.23e-05	-2.05e-05	-3.66e-05	-1.23e-05	-1.28e-05	-1.28e-05	-4.64e-05	-6.64e-05	-2.14e-05	-3.2e-05	-8.3e-06	-1.75e-05	-1.9e-06	-4.32e-05	-4.19e-05	-9.5e-06	-1.84e-05	-2.43e-05	-3.09e-05	-5.73e-05	-2.1e-05	-3.02e-05	-4.98e-05	-2.86e-05	-3.31e-05	-3.24e-05	-4.79e-05	-3.93e-05	4.8e-06	4e-06	-3.04e-05
0.736664	-4.57e-05	2.6e-06	-1.42e-05	8.4e-06	-2.44e-05	-3.2e-05	-1.89e-05	-6.21e-05	-2.2e-06	-3.35e-05	-8.2e-06	-4.66e-05	-1.14e-05	-6.11e-05	7e-06	-4e-07	-4.36e-05	-8.9e-06	-1.81e-05	-2.1e-05	-3.7e-05	-1.29e-05	-1.33e-05	-1.77e-05	-4.28e-05	-6.42e-05	-1.98e-05	-3.5e-05	-5.1e-06	-1.73e-05	-2.2e-06	-4.83e-05	-4.21e-05	-7e-06	-1.7e-05	-2.39e-05	-2.75e-05	-5.76e-05	-2.52e-05	-2.6e-05	-4.48e-05	-3.38e-05	-2.9e-05	-3.73e-05	-4.98e-05	-3.68e-05	1.7e-06	6.4e-06	-2.75e-05
0.73833	-4.3e-05	-5e-06	-1.23e-05	3.5e-06	-2.85e-05	-2.53e-05	-2.21e-05	-6.28e-05	-3e-06	-3.21e-05	-7.6e-06	-4.73e-05	-1.16e-05	-5.62e-05	7.3e-06	-5.9e-06	-3.16e-05	-1.01e-05	-1.7e-05	-2.19e-05	-4.07e-05	-1.21e-05	-1.51e-05	-2.55e-05	-4.19e-05	-6.14e-05	-2.24e-05	-3.29e-05	2e-07	-1.76e-05	-3.2e-06	-5.12e-05	-4.43e-05	-8.9e-06	-1.57e-05	-2.19e-05	-2.15e-05	-5.15e-05	-3.09e-05	-2.47e-05	-3.54e-05	-3.63e-05	-2.7e-05	-4.21e-05	-5.03e-05	-3.5e-05	-2.5e-06	6.2e-06	-2.79e-05
0.739997	-3.74e-05	-1.45e-05	-1.37e-05	-6e-07	-3.39e-05	-2.08e-05	-2.92e-05	-6.06e-05	-3.7e-06	-3.29e-05	-1.12e-05	-4.83e-05	-1.35e-05	-5.11e-05	7e-06	-6.7e-06	-1.96e-05	-1.1e-05	-1.35e-05	-2.12e-05	-3.79e-05	-1.2e-05	-1.3e-05	-3.28e-05	-3.89e-05	-6.06e-05	-2.52e-05	-3.04e-05	7.7e-06	-1.75e-05	-3.5e-06	-4.61e-05	-4.2e-05	-7.5e-06	-2.05e-05	-2.44e-05	-1.79e-05	-4.24e-05	-3.47e-05	-2.7e-05	-2.88e-05	-3.84e-05	-2.84e-05	-5.21e-05	-4.56e-05	-3.45e-05	-3e-06	2.8e-06	-2.77e-05
0.741664	-3.16e-05	-2.07e-05	-1.82e-05	-1e-07	-3.83e-05	-1.33e-05	-3.6e-05	-6.16e-05	-1.9e-06	-3.63e-05	-1.76e-05	-4.72e-05	-1.78e-05	-4.94e-05	8.8e-06	-1.27e-05	-1.3e-05	-7.4e-06	-8.4e-06	-2.23e-05	-3.54e-05	-9.7e-06	-1.15e-05	-3.39e-05	-3.83e-05	-5.71e-05	-2.55e-05	-2.55e-05	1.3e-05	-2.17e-05	-4.7e-06	-3.55e-05	-3.64e-05	-6.1e-06	-2.77e-05	-2.4e-05	-1.21e-05	-3.36e-05	-3.55e-05	-3.32e-05	-2.41e-05	-3.76e-05	-3.04e-05	-5.46e-05	-4.53e-05	-3.59e-05	1.8e-06	-4.3e-06	-2.7e-05
0.74333	-2.35e-05	-2.64e-05	-2.42e-05	-1.5e-06	-3.44e-05	-1.01e-05	-4.19e-05	-6.37e-05	-6e-06	-3.75e-05	-2.12e-05	-4.61e-05	-1.99e-05	-4.95e-05	9.3e-06	-2.08e-05	-1e-05	-8e-06	-9.5e-06	-2.09e-05	-3.16e-05	-1.44e-05	-1.03e-05	-3.57e-05	-4.49e-05	-5.57e-05	-2.94e-05	-2.1e-05	1.94e-05	-2.57e-05	-8.6e-06	-2.29e-05	-3.81e-05	-6.7e-06	-3.76e-05	-1.97e-05	-1.01e-05	-2.58e-05	-3.43e-05	-4.35e-05	-1.6e-05	-3.75e-05	-3.59e-05	-5.44e-05	-4.51e-05	-3.43e-05	7.1e-06	-1.56e-05	-2.74e-05
0.744997	-1.68e-05	-3.02e-05	-2.88e-05	1.6e-06	-3.43e-05	-9.4e-06	-4.22e-05	-6.72e-05	-1.46e-05	-3.61e-05	-2.67e-05	-4.29e-05	-2.32e-05	-5.2e-05	8.7e-06	-2.61e-05	-9.1e-06	-5.4e-06	-1.52e-05	-2.17e-05	-2.68e-05	-1.18e-05	-1.39e-05	-3.97e-05	-5.18e-05	-5.27e-05	-3.56e-05	-1.63e-05	2.13e-05	-2.6e-05	-1.49e-05	-1.07e-05	-3.96e-05	-8.5e-06	-4.32e-05	-1.92e-05	-1.63e-05	-1.4e-05	-3.74e-05	-4.85e-05	-1.06e-05	-3.43e-05	-4.43e-05	-5.12e-05	-4.81e-05	-3.25e-05	6.3e-06	-2.28e-05	-3.07e-05
0.746664	-1.65e-05	-3.12e-05	-2.95e-05	6.2e-06	-3.45e-05	-1.26e-05	-4.45e-05	-6.5e-05	-2.2e-05	-3.46e-05	-3.12e-05	-4.15e-05	-2.34e-05	-5.19e-05	5e-06	-3.1e-05	-1.03e-05	-2.1e-06	-1.86e-05	-2.47e-05	-2.17e-05	-1.3e-05	-1.95e-05	-4.31e-05	-5.56e-05	-5.05e-05	-3.53e-05	-1.2e-05	2.25e-05	-2.77e-05	-2.03e-05	-5e-07	-3.92e-05	-1.9e-06	-4.4e-05	-1.98e-05	-2.28e-05	-9.2e-06	-3.74e-05	-5.14e-05	-9.9e-06	-3.27e-05	-5.13e-05	-4.47e-05	-4.93e-05	-2.89e-05	4.7e-06	-3e-05	-3.34e-05
0.74833	-2.04e-05	-2.92e-05	-2.89e-05	9.6e-06	-3.16e-05	-1.65e-05	-4.07e-05	-6.23e-05	-2.85e-05	-2.9e-05	-3.06e-05	-4.25e-05	-2.17e-05	-5.14e-05	6e-07	-3.73e-05	-1.5e-05	1.1e-06	-2.08e-05	-2.85e-05	-2.39e-05	-1.74e-05	-3.07e-05	-4.56e-05	-6.01e-05	-5.05e-05	-3.31e-05	-8.8e-06	2.12e-05	-3.18e-05	-2.48e-05	2.2e-06	-4.24e-05	2.2e-06	-4.09e-05	-1.56e-05	-2.83e-05	-6e-06	-4.14e-05	-5.33e-05	-9.6e-06	-3.02e-05	-5.69e-05	-3.16e-05	-5.51e-05	-2.46e-05	3.2e-06	-3.24e-05	-3.51e-05
0.749997	-2.63e-05	-3e-05	-2.53e-05	6.7e-06	-2.76e-05	-2.48e-05	-3.95e-05	-5.52e-05	-3.45e-05	-2.14e-05	-2.72e-05	-4.34e-05	-1.75e-05	-4.74e-05	-4.2e-06	-3.88e-05	-1.8e-05	1e-06	-2.21e-05	-2.91e-05	-2.86e-05	-2.06e-05	-4.04e-05	-4.75e-05	-6.26e-05	-5e-05	-3.04e-05	-5e-06	2.04e-05	-3.22e-05	-2.73e-05	1.5e-06	-4.41e-05	6.2e-06	-3.86e-05	-1.7e-05	-3.6e-05	-7e-06	-4.51e-05	-5.26e-05	-1.28e-05	-2.82e-05	-5.89e-05	-2.41e-05	-5.45e-05	-2.17e-05	-4.2e-06	-3.52e-05	-3.44e-05
0.751664	-3.25e-05	-2.68e-05	-2.16e-05	7.4e-06	-2.97e-05	-2.79e-05	-3.85e-05	-4.94e-05	-3.66e-05	-1.7e-05	-2.68e-05	-4.24e-05	-1.72e-05	-4.2e-05	-8.8e-06	-3.3e-05	-1.95e-05	5.2e-06	-2.14e-05	-2.94e-05	-3.35e-05	-1.99e-05	-5e-05	-4.79e-05	-5.89e-05	-4.72e-05	-2.63e-05	-2e-06	1.57e-05	-3.27e-05	-2.53e-05	-2.3e-06	-4.18e-05	1.05e-05	-3.13e-05	-1.99e-05	-3.62e-05	-8.9e-06	-4.87e-05	-4.73e-05	-2.08e-05	-2.33e-05	-5.64e-05	-1.63e-05	-5.25e-05	-1.86e-05	-1.18e-05	-3.19e-05	-3.48e-05
0.75333	-3.87e-05	-2.17e-05	-2.08e-05	3.9e-06	-3.15e-05	-3.08e-05	-4.33e-05	-4.28e-05	-3.64e-05	-1.34e-05	-1.95e-05	-3.91e-05	-1.5e-05	-3.8e-05	-1.24e-05	-2.75e-05	-2.6e-05	5e-06	-1.5e-05	-2.83e-05	-4.11e-05	-2.39e-05	-4.99e-05	-4.5e-05	-5.34e-05	-4.77e-05	-2.31e-05	-3e-06	8.6e-06	-3.66e-05	-2.16e-05	-6.5e-06	-3.97e-05	1.47e-05	-2.35e-05	-2.35e-05	-3.38e-05	-1.55e-05	-4.66e-05	-4.74e-05	-2.75e-05	-2.29e-05	-4.76e-05	-1.33e-05	-4.79e-05	-1.86e-05	-1.11e-05	-2.98e-05	-3.25e-05
0.754997	-4.15e-05	-1.85e-05	-2.4e-05	6e-07	-3.09e-05	-3.12e-05	-4.98e-05	-3.99e-05	-3.14e-05	-1.09e-05	-1.22e-05	-3.54e-05	-1.79e-05	-3.72e-05	-1.3e-05	-2.43e-05	-2.64e-05	2.5e-06	-9.9e-06	-2.15e-05	-4.84e-05	-2.59e-05	-5e-05	-3.86e-05	-4.67e-05	-4.53e-05	-2.4e-05	-6.5e-06	2.1e-06	-3.75e-05	-2.03e-05	-1.11e-05	-4.1e-05	1.25e-05	-2.38e-05	-2.27e-05	-3.57e-05	-2.13e-05	-4.72e-05	-5.02e-05	-3.53e-05	-2.35e-05	-4.18e-05	-1.55e-05	-4.16e-05	-1.84e-05	-1.09e-05	-2.47e-05	-3.45e-05
0.756664	-3.76e-05	-1.85e-05	-2.78e-05	-3.6e-06	-3.03e-05	-2.71e-05	-5.87e-05	-4.17e-05	-2.8e-05	-1.11e-05	-6.7e-06	-3.21e-05	-2.23e-05	-3.84e-05	-1.83e-05	-2.11e-05	-2.49e-05	-2.3e-06	-8.1e-06	-1.46e-05	-5.05e-05	-2.37e-05	-4.75e-05	-3.19e-05	-4.35e-05	-4.47e-05	-2.52e-05	-1.38e-05	-2.9e-06	-3.66e-05	-2.07e-05	-1.42e-05	-3.77e-05	1.35e-05	-2.6e-05	-2.6e-05	-3.91e-05	-2.62e-05	-4.29e-05	-5.18e-05	-4.16e-05	-2.32e-05	-3.4e-05	-2.13e-05	-3.25e-05	-1.6e-05	-9.1e-06	-2.24e-05	-3.35e-05
0.75833	-3.26e-05	-1.61e-05	-2.92e-05	-2.8e-06	-2.9e-05	-2.05e-05	-6.13e-05	-4.79e-05	-2.54e-05	-1.44e-05	-3.6e-06	-3.04e-05	-2.81e-05	-4.09e-05	-2.33e-05	-2.08e-05	-2.27e-05	-9.9e-06	-8.5e-06	-1.12e-05	-4.83e-05	-2.54e-05	-4.46e-05	-2.9e-05	-3.93e-05	-4.66e-05	-2.85e-05	-2.33e-05	-8e-06	-3.64e-05	-1.81e-05	-1.98e-05	-3.76e-05	1.51e-05	-2.67e-05	-2.56e-05	-3.72e-05	-2.62e-05	-3.92e-05	-5.25e-05	-4.53e-05	-2.96e-05	-2.94e-05	-2.64e-05	-2.74e-05	-1.37e-05	-6.2e-06	-1.78e-05	-3.4e-05
0.759997	-3.21e-05	-1.73e-05	-2.98e-05	-4.7e-06	-2.77e-05	-1.44e-05	-6.1e-05	-5.27e-05	-2.4e-05	-1.41e-05	2e-07	-3.32e-05	-2.82e-05	-4.43e-05	-2.86e-05	-2.62e-05	-2.14e-05	-1.84e-05	-1.11e-05	-1.25e-05	-4.8e-05	-2.65e-05	-3.87e-05	-2.72e-05	-3.45e-05	-4.98e-05	-2.58e-05	-3.27e-05	-1.08e-05	-3.41e-05	-1.68e-05	-2.29e-05	-3.48e-05	1.48e-05	-3e-05	-2.62e-05	-4.45e-05	-2.56e-05	-3.59e-05	-5.53e-05	-4.23e-05	-3.8e-05	-2.59e-05	-3.11e-05	-2.54e-05	-1.36e-05	-2.6e-06	-1.54e-05	-3.08e-05
0.761664	-2.99e-05	-2.06e-05	-2.72e-05	-4.9e-06	-2.77e-05	-7.8e-06	-5.15e-05	-5.9e-05	-2.06e-05	-1.38e-05	-3.7e-06	-4.01e-05	-3.25e-05	-4.68e-05	-2.9e-05	-2.89e-05	-1.31e-05	-2.19e-05	-1.58e-05	-1.38e-05	-4.21e-05	-2.64e-05	-3.82e-05	-2.45e-05	-3.23e-05	-5.15e-05	-2.15e-05	-3.92e-05	-1.11e-05	-2.93e-05	-1.42e-05	-2.71e-05	-3.37e-05	1.45e-05	-3.51e-05	-2.39e-05	-5.06e-05	-2.62e-05	-3.93e-05	-5.78e-05	-4.36e-05	-4.11e-05	-2.63e-05	-3.72e-05	-2.46e-05	-1.17e-05	-4.7e-06	-1.39e-05	-2.64e-05
0.76333	-2.76e-05	-2.13e-05	-2.15e-05	-6.5e-06	-2.64e-05	-2e-06	-3.51e-05	-6.5e-05	-1.77e-05	-1.23e-05	-1.14e-05	-4.67e-05	-3.02e-05	-4.74e-05	-3e-05	-3.12e-05	-1.27e-05	-2.18e-05	-2.16e-05	-1.87e-05	-3.56e-05	-2.7e-05	-3.45e-05	-2.4e-05	-3.3e-05	-5.72e-05	-1.89e-05	-4.34e-05	-1.34e-05	-2.4e-05	-1.03e-05	-2.78e-05	-2.98e-05	1.45e-05	-3.36e-05	-2.61e-05	-5.22e-05	-2.62e-05	-3.89e-05	-5.79e-05	-4.46e-05	-4.46e-05	-2.33e-05	-4.26e-05	-2.57e-05	-1.34e-05	-5e-06	-1.34e-05	-1.87e-05
0.764997	-3.12e-05	-2.13e-05	-1.56e-05	-7e-06	-2.74e-05	-3.2e-06	-2.23e-05	-6.91e-05	-1.55e-05	-1.2e-05	-1.75e-05	-5.31e-05	-2.55e-05	-4.97e-05	-2.59e-05	-3.47e-05	-1.4e-05	-1.84e-05	-2.45e-05	-2.38e-05	-3.18e-05	-2.85e-05	-2.97e-05	-2.71e-05	-3.4e-05	-5.92e-05	-1.65e-05	-3.94e-05	-1.92e-05	-2.09e-05	-5.8e-06	-2.86e-05	-2.77e-05	8.6e-06	-2.93e-05	-2.45e-05	-5.25e-05	-2.6e-05	-4.23e-05	-5.63e-05	-4.75e-05	-5.1e-05	-1.75e-05	-4.9e-05	-2.81e-05	-1.94e-05	-7.2e-06	-1.01e-05	-1.76e-05
0.766664	-3.37e-05	-2.32e-05	-1.48e-05	-8.3e-06	-3.16e-05	-7.2e-06	-1.64e-05	-7.04e-05	-1.26e-05	-9.3e-06	-2.15e-05	-5.95e-05	-1.93e-05	-5.26e-05	-2.32e-05	-3.71e-05	-1.78e-05	-1.16e-05	-2.49e-05	-2.87e-05	-2.99e-05	-2.74e-05	-2.65e-05	-2.97e-05	-3.23e-05	-5.87e-05	-9.7e-06	-3.49e-05	-2.41e-05	-1.9e-05	-4e-06	-2.92e-05	-2.45e-05	-4e-07	-2.46e-05	-2.58e-05	-5.43e-05	-2.9e-05	-4.47e-05	-5.35e-05	-5.18e-05	-5.1e-05	-1.67e-05	-5.42e-05	-2.8e-05	-2.17e-05	-7.6e-06	-7.2e-06	-1.73e-05
0.76833	-3.09e-05	-2.4e-05	-1.49e-05	-5.8e-06	-3.55e-05	-1.22e-05	-1.67e-05	-7.24e-05	-1.05e-05	-1.15e-05	-2.41e-05	-5.85e-05	-1.86e-05	-5.55e-05	-1.81e-05	-3.56e-05	-2.23e-05	-7.4e-06	-2.33e-05	-3.01e-05	-2.67e-05	-3.33e-05	-2.36e-05	-3.31e-05	-3.81e-05	-6.03e-05	-9.9e-06	-2.94e-05	-2.64e-05	-1.93e-05	-8.7e-06	-3.12e-05	-2.53e-05	-6.9e-06	-2.37e-05	-2.62e-05	-5.13e-05	-3.32e-05	-4.71e-05	-4.79e-05	-6.38e-05	-5.15e-05	-1.51e-05	-5.67e-05	-2.46e-05	-2.48e-05	-7.5e-06	-6.7e-06	-2.34e-05
0.769997	-3.29e-05	-2.49e-05	-1.79e-05	-2.5e-06	-3.53e-05	-1.52e-05	-2.22e-05	-7.27e-05	-1.16e-05	-1.63e-05	-2.47e-05	-5.92e-05	-1.72e-05	-5.79e-05	-2.1e-05	-3.54e-05	-3.12e-05	-6.6e-06	-2.45e-05	-3.14e-05	-2.82e-05	-3.81e-05	-1.76e-05	-3.86e-05	-4.5e-05	-6.29e-05	-1.11e-05	-2.43e-05	-2.56e-05	-2.11e-05	-1.43e-05	-3.54e-05	-2.24e-05	-1.68e-05	-2.52e-05	-2.96e-05	-4.83e-05	-3.42e-05	-4.34e-05	-3.91e-05	-6.93e-05	-5.49e-05	-1.54e-05	-5.25e-05	-2.24e-05	-2.73e-05	-3.7e-06	-7.4e-06	-3.51e-05
0.771664	-3.67e-05	-2.91e-05	-2.22e-05	1.2e-06	-3.77e-05	-2.24e-05	-3.29e-05	-7.46e-05	-1.65e-05	-1.91e-05	-2.02e-05	-5.79e-05	-1.95e-05	-6.07e-05	-2.53e-05	-3.43e-05	-3.58e-05	-1.14e-05	-2.6e-05	-3.33e-05	-2.99e-05	-4.28e-05	-1.4e-05	-4.27e-05	-5.07e-05	-6.38e-05	-1.02e-05	-1.7e-05	-2.41e-05	-2.66e-05	-2.04e-05	-4.61e-05	-2.55e-05	-2.53e-05	-3.34e-05	-3.39e-05	-4.84e-05	-3.5e-05	-4.65e-05	-3.1e-05	-7.08e-05	-5.6e-05	-1.85e-05	-4.76e-05	-2.42e-05	-2.56e-05	-2.2e-06	-7.8e-06	-4.84e-05
0.77333	-3.84e-05	-3.25e-05	-2.87e-05	4.1e-06	-3.92e-05	-2.56e-05	-3.62e-05	-7.73e-05	-1.83e-05	-2.15e-05	-1.89e-05	-5.76e-05	-2.14e-05	-5.77e-05	-3.12e-05	-3.2e-05	-3.91e-05	-2.13e-05	-2.73e-05	-3.41e-05	-3.12e-05	-4.74e-05	-1.17e-05	-4.14e-05	-5.19e-05	-6.28e-05	-1.07e-05	-1.57e-05	-2.1e-05	-3.12e-05	-2.33e-05	-5.13e-05	-3.15e-05	-2.99e-05	-4.32e-05	-3.78e-05	-4.92e-05	-3.64e-05	-4.59e-05	-2.56e-05	-6.86e-05	-5.12e-05	-2.83e-05	-4.11e-05	-2.54e-05	-2.1e-05	-1.1e-06	-1.42e-05	-5.68e-05
0.774997	-3.81e-05	-3.65e-05	-3.21e-05	6.5e-06	-3.83e-05	-2.74e-05	-3.74e-05	-7.85e-05	-2.36e-05	-2.45e-05	-2.11e-05	-5.6e-05	-2.38e-05	-5.26e-05	-3.94e-05	-3.18e-05	-4.17e-05	-3.33e-05	-3.28e-05	-3.38e-05	-3.59e-05	-5.13e-05	-9.9e-06	-4.07e-05	-6.11e-05	-6.63e-05	-1.5e-05	-1.43e-05	-1.79e-05	-3.66e-05	-2.6e-05	-5.27e-05	-3.74e-05	-3.06e-05	-5.53e-05	-4.12e-05	-5.02e-05	-3.9e-05	-4.78e-05	-2.51e-05	-6.74e-05	-4.74e-05	-2.94e-05	-3.56e-05	-2.79e-05	-2.12e-05	-6e-07	-2.13e-05	-6.57e-05
0.776664	-3.71e-05	-3.98e-05	-3.49e-05	2.6e-06	-3.18e-05	-2.89e-05	-3.56e-05	-8.15e-05	-2.58e-05	-2.17e-05	-2.61e-05	-5.9e-05	-2.35e-05	-4.9e-05	-5e-05	-3.48e-05	-4.43e-05	-4.38e-05	-3.77e-05	-3.4e-05	-4.13e-05	-4.58e-05	-1.41e-05	-4.09e-05	-6.34e-05	-6.53e-05	-1.83e-05	-1.43e-05	-2.21e-05	-4.15e-05	-1.78e-05	-5.48e-05	-4e-05	-3.07e-05	-6.18e-05	-4.37e-05	-5.05e-05	-4e-05	-5.11e-05	-2.85e-05	-6.12e-05	-4.42e-05	-3.36e-05	-3.56e-05	-3.46e-05	-2.17e-05	-5e-06	-2.63e-05	-7.01e-05
0.77833	-2.97e-05	-4.07e-05	-3.7e-05	-3e-07	-2.93e-05	-3.66e-05	-3.48e-05	-8.32e-05	-2.59e-05	-1.87e-05	-3.06e-05	-5.85e-05	-2.12e-05	-4.68e-05	-5.57e-05	-3.69e-05	-4.46e-05	-5.24e-05	-3.97e-05	-3.36e-05	-4.79e-05	-4.06e-05	-2.45e-05	-3.95e-05	-6.21e-05	-6.11e-05	-2.11e-05	-1.3e-05	-2.77e-05	-4.87e-05	-1.43e-05	-5.06e-05	-4.44e-05	-2.4e-05	-6.3e-05	-4.47e-05	-5.16e-05	-4.53e-05	-5.81e-05	-3.52e-05	-5.84e-05	-3.83e-05	-3.79e-05	-4.13e-05	-3.84e-05	-2.47e-05	-1.28e-05	-3.19e-05	-6.85e-05
0.779997	-2.1e-05	-3.97e-05	-3.87e-05	-3.8e-06	-2.6e-05	-3.94e-05	-3.27e-05	-8.17e-05	-2.1e-05	-2.36e-05	-3.67e-05	-6.2e-05	-1.95e-05	-4.45e-05	-5.84e-05	-3.94e-05	-4.62e-05	-5.57e-05	-3.94e-05	-3.35e-05	-5.48e-05	-3.6e-05	-3.45e-05	-3.91e-05	-6.02e-05	-5.68e-05	-2.55e-05	-1.8e-05	-3.36e-05	-5.43e-05	-7.5e-06	-3.95e-05	-3.73e-05	-1.96e-05	-6e-05	-4.44e-05	-4.75e-05	-5.1e-05	-5.72e-05	-4.59e-05	-5.83e-05	-3.44e-05	-4.16e-05	-4.15e-05	-4.41e-05	-2.74e-05	-1.88e-05	-4.08e-05	-6.52e-05
0.781664	-1.2e-05	-3.84e-05	-3.65e-05	-4.7e-06	-2.02e-05	-4.22e-05	-3.57e-05	-7.75e-05	-1.79e-05	-2.6e-05	-3.96e-05	-6.1e-05	-2.26e-05	-4.78e-05	-5.94e-05	-4.36e-05	-4.84e-05	-5.11e-05	-4.14e-05	-3.54e-05	-6.17e-05	-3.26e-05	-4.43e-05	-4.38e-05	-6.22e-05	-5.5e-05	-3.14e-05	-1.92e-05	-3.46e-05	-6.22e-05	-6e-06	-3.22e-05	-2.74e-05	-1.64e-05	-5.56e-05	-4.69e-05	-4.21e-05	-5.68e-05	-6e-05	-5.38e-05	-5.76e-05	-3.52e-05	-4.34e-05	-4.19e-05	-4.83e-05	-3.3e-05	-2.61e-05	-4.47e-05	-6.33e-05
0.78333	-1e-05	-3.6e-05	-3.82e-05	-8.5e-06	-1.42e-05	-4.28e-05	-3.76e-05	-8.01e-05	-1.29e-05	-3.38e-05	-4.08e-05	-5.92e-05	-2.65e-05	-5.73e-05	-5.61e-05	-4.28e-05	-5e-05	-4.37e-05	-4.16e-05	-3.86e-05	-6.37e-05	-2.95e-05	-4.97e-05	-4.64e-05	-5.66e-05	-4.96e-05	-3.77e-05	-2.04e-05	-3.69e-05	-7.08e-05	-6e-06	-2.95e-05	-1.7e-05	-1.79e-05	-4.93e-05	-4.64e-05	-3.8e-05	-5.96e-05	-5.92e-05	-5.85e-05	-5.39e-05	-3.71e-05	-4.68e-05	-4.21e-05	-5.4e-05	-3.08e-05	-3.15e-05	-4.78e-05	-6.03e-05
0.784997	-1.26e-05	-3.4e-05	-3.93e-05	-1.16e-05	-1.45e-05	-4.83e-05	-3.9e-05	-8.03e-05	-1.42e-05	-4.55e-05	-4.09e-05	-5.86e-05	-3.05e-05	-6.38e-05	-5.01e-05	-4.02e-05	-4.81e-05	-3.58e-05	-4.29e-05	-4.15e-05	-6.38e-05	-3.1e-05	-5.04e-05	-4.65e-05	-5.72e-05	-5.04e-05	-4.66e-05	-1.91e-05	-2.87e-05	-7.82e-05	-1.26e-05	-2.63e-05	-1.37e-05	-2.05e-05	-4.51e-05	-4.77e-05	-3.69e-05	-6.17e-05	-5.77e-05	-6.63e-05	-5.24e-05	-3.62e-05	-4.7e-05	-4.19e-05	-5.74e-05	-2.77e-05	-2.87e-05	-5.17e-05	-5.46e-05
0.786664	-2.03e-05	-3.57e-05	-4.02e-05	-1.45e-05	-1.4e-05	-4.8e-05	-3.92e-05	-8.3e-05	-1.98e-05	-5.61e-05	-3.92e-05	-5.82e-05	-3.51e-05	-6.98e-05	-4.55e-05	-4.01e-05	-4.35e-05	-3.13e-05	-4.58e-05	-4.61e-05	-6.14e-05	-3.38e-05	-4.54e-05	-4.96e-05	-6.1e-05	-5.35e-05	-5.54e-05	-2.42e-05	-2.2e-05	-8.38e-05	-1.3e-05	-2.83e-05	-1.26e-05	-2.87e-05	-4.58e-05	-5.05e-05	-3.81e-05	-5.88e-05	-5.35e-05	-6.97e-05	-4.66e-05	-3.97e-05	-4.31e-05	-3.68e-05	-6.05e-05	-1.88e-05	-2.16e-05	-5.29e-05	-5.31e-05
0.78833	-2.77e-05	-4.06e-05	-4.27e-05	-1.54e-05	-1.34e-05	-4.99e-05	-3.95e-05	-8.66e-05	-2.88e-05	-6.08e-05	-3.67e-05	-5.87e-05	-3.86e-05	-7.47e-05	-4.2e-05	-3.48e-05	-3.86e-05	-2.85e-05	-4.9e-05	-4.93e-05	-5.76e-05	-3.56e-05	-3.94e-05	-5.21e-05	-6.51e-05	-5.89e-05	-6.4e-05	-2.18e-05	-1.39e-05	-8.71e-05	-2.11e-05	-3.3e-05	-2.25e-05	-3.22e-05	-4.73e-05	-5.34e-05	-4.32e-05	-5.48e-05	-5.6e-05	-6.75e-05	-4.55e-05	-4.28e-05	-4.18e-05	-4.17e-05	-5.3e-05	-1.43e-05	-1.49e-05	-5.13e-05	-5.27e-05
0.789997	-3.46e-05	-4.79e-05	-4.59e-05	-1.7e-05	-1.76e-05	-5.11e-05	-3.96e-05	-9.37e-05	-3.8e-05	-6.74e-05	-3.73e-05	-6.29e-05	-4.02e-05	-7.54e-05	-4.29e-05	-2.56e-05	-3.27e-05	-3.04e-05	-5.21e-05	-5.13e-05	-5.27e-05	-3.6e-05	-3.25e-05	-5.05e-05	-6.74e-05	-6.58e-05	-6.9e-05	-2.29e-05	-1e-05	-8.48e-05	-2.55e-05	-4.14e-05	-3.57e-05	-3.45e-05	-4.84e-05	-5.72e-05	-4.79e-05	-5.05e-05	-5.71e-05	-6.77e-05	-4.87e-05	-4.4e-05	-3.83e-05	-4.5e-05	-4.8e-05	-8.5e-06	-5.8e-06	-5.01e-05	-5.24e-05
0.791664	-3.37e-05	-5.48e-05	-4.45e-05	-1.57e-05	-2.54e-05	-5.31e-05	-4.02e-05	-9.23e-05	-4.72e-05	-6.47e-05	-3.27e-05	-6.83e-05	-3.96e-05	-6.81e-05	-4.29e-05	-2.19e-05	-2.5e-05	-3.03e-05	-5.33e-05	-5.31e-05	-5.14e-05	-3.72e-05	-2.98e-05	-4.86e-05	-7.31e-05	-7.32e-05	-6.92e-05	-2.62e-05	-4.8e-06	-7.67e-05	-2.86e-05	-4.33e-05	-4.91e-05	-3.28e-05	-4.73e-05	-6.5e-05	-5.47e-05	-4.65e-05	-5.88e-05	-6.72e-05	-5.49e-05	-4.34e-05	-4.13e-05	-4.48e-05	-4.02e-05	-1.12e-05	1e-07	-4.89e-05	-5.21e-05
0.79333	-3.12e-05	-6.14e-05	-4.33e-05	-1.3e-05	-3.45e-05	-4.75e-05	-4.55e-05	-9.01e-05	-5.24e-05	-6.31e-05	-2.92e-05	-6.85e-05	-3.93e-05	-6.29e-05	-4.55e-05	-1.47e-05	-2.02e-05	-2.96e-05	-5.15e-05	-5.41e-05	-5.22e-05	-3.53e-05	-2.64e-05	-4.83e-05	-7.08e-05	-7.5e-05	-6.36e-05	-3.02e-05	-6.2e-06	-6.65e-05	-3.2e-05	-4e-05	-5.38e-05	-3.18e-05	-4.6e-05	-6.94e-05	-5.86e-05	-4.08e-05	-5.54e-05	-6.02e-05	-5.87e-05	-4.57e-05	-4.43e-05	-3.97e-05	-3.24e-05	-1.16e-05	1e-06	-4.61e-05	-5.33e-05
0.794997	-2.7e-05	-6.27e-05	-4.23e-05	-1.1e-05	-4.26e-05	-4.57e-05	-5.26e-05	-8.78e-05	-5.13e-05	-5.73e-05	-2.67e-05	-6.77e-05	-3.94e-05	-5.78e-05	-4.47e-05	-6.9e-06	-1.91e-05	-2.73e-05	-5.03e-05	-5.56e-05	-5.11e-05	-3.38e-05	-2.58e-05	-4.8e-05	-6.87e-05	-7.87e-05	-5.57e-05	-2.68e-05	-7.3e-06	-5.2e-05	-4.14e-05	-3.67e-05	-5.45e-05	-3.13e-05	-4.5e-05	-6.8e-05	-5.65e-05	-3.95e-05	-5.3e-05	-5.56e-05	-6.8e-05	-4.67e-05	-5.43e-05	-3.88e-05	-2.95e-05	-1.95e-05	-6e-07	-4.26e-05	-4.87e-05
0.796664	-2.23e-05	-5.87e-05	-4e-05	-1.04e-05	-5.26e-05	-3.84e-05	-6.06e-05	-8.61e-05	-4.98e-05	-5.22e-05	-2.44e-05	-6.27e-05	-4.01e-05	-5.51e-05	-4.41e-05	-6.1e-06	-2.08e-05	-2.35e-05	-5e-05	-5.73e-05	-5.23e-05	-2.97e-05	-2.52e-05	-4.85e-05	-6.67e-05	-7.5e-05	-4.66e-05	-2.81e-05	-1.15e-05	-3.83e-05	-4.3e-05	-3.92e-05	-5.18e-05	-3.52e-05	-4.3e-05	-6.46e-05	-5.4e-05	-3.71e-05	-4.33e-05	-5.39e-05	-6.74e-05	-4.33e-05	-5.97e-05	-2.89e-05	-3.3e-05	-2.39e-05	-2.7e-06	-4.08e-05	-4.2e-05
0.79833	-1.91e-05	-5.24e-05	-3.75e-05	-1.43e-05	-6.2e-05	-3.34e-05	-6.72e-05	-7.96e-05	-4.76e-05	-4.66e-05	-2.09e-05	-5.47e-05	-3.62e-05	-5.68e-05	-3.99e-05	-8.9e-06	-2.23e-05	-1.95e-05	-4.64e-05	-5.89e-05	-5.63e-05	-2.49e-05	-2.52e-05	-4.94e-05	-6.32e-05	-7.09e-05	-4e-05	-2.66e-05	-1.69e-05	-2.58e-05	-4.52e-05	-3.7e-05	-4.55e-05	-3.96e-05	-4.34e-05	-5.98e-05	-5.25e-05	-3.42e-05	-3.11e-05	-5.07e-05	-6.53e-05	-4.07e-05	-6.67e-05	-2.09e-05	-3.42e-05	-2.73e-05	-3.3e-06	-3.93e-05	-3.36e-05
0.799997	-2.15e-05	-4.33e-05	-3.76e-05	-1.87e-05	-6.5e-05	-2.92e-05	-7.15e-05	-7.85e-05	-4.24e-05	-4.56e-05	-2.73e-05	-4.77e-05	-3.45e-05	-6.6e-05	-3.74e-05	-6.2e-06	-2.78e-05	-1.85e-05	-4.68e-05	-5.5e-05	-5.88e-05	-1.96e-05	-2.5e-05	-5.08e-05	-5.89e-05	-6.66e-05	-3.86e-05	-2.25e-05	-2.27e-05	-1.91e-05	-4.67e-05	-4.27e-05	-4.23e-05	-4.31e-05	-4.45e-05	-5.14e-05	-5.09e-05	-3.32e-05	-2.26e-05	-4.81e-05	-6.07e-05	-3.84e-05	-6.95e-05	-1.68e-05	-3.55e-05	-2.97e-05	4e-07	-3.73e-05	-2.57e-05
0.801664	-2.25e-05	-3.42e-05	-3.93e-05	-2.07e-05	-6.21e-05	-2.92e-05	-6.79e-05	-8.24e-05	-3.46e-05	-3.99e-05	-3.3e-05	-4.65e-05	-3.44e-05	-7.51e-05	-3.25e-05	-1.32e-05	-3.59e-05	-2e-05	-5.12e-05	-5.36e-05	-5.92e-05	-1.63e-05	-2.36e-05	-4.88e-05	-6.06e-05	-6.55e-05	-3.73e-05	-2.04e-05	-2.84e-05	-1.37e-05	-4.38e-05	-5.31e-05	-4.07e-05	-4.27e-05	-4.75e-05	-4.71e-05	-5.03e-05	-3.79e-05	-2.12e-05	-4.6e-05	-5.65e-05	-3.79e-05	-7.09e-05	-1.79e-05	-3.77e-05	-3.58e-05	3.7e-06	-3.66e-05	-2.3e-05
0.80333	-2.32e-05	-2.9e-05	-3.83e-05	-2.19e-05	-5.71e-05	-2.66e-05	-6.46e-05	-8.43e-05	-3.14e-05	-3.85e-05	-3.75e-05	-4.64e-05	-3.49e-05	-8.32e-05	-3.07e-05	-1.89e-05	-4.27e-05	-2.08e-05	-5.21e-05	-4.79e-05	-6.06e-05	-1.26e-05	-2.29e-05	-4.46e-05	-5.81e-05	-6.31e-05	-4.3e-05	-2.12e-05	-3.53e-05	-1.38e-05	-3.51e-05	-6.22e-05	-4.2e-05	-3.69e-05	-4.84e-05	-4.77e-05	-5.3e-05	-3.65e-05	-1.75e-05	-4.72e-05	-5.34e-05	-3.36e-05	-6.35e-05	-1.74e-05	-3.31e-05	-3.89e-05	3.5e-06	-3.73e-05	-2.67e-05
0.804997	-2.79e-05	-2.59e-05	-3.87e-05	-2.36e-05	-4.94e-05	-3.02e-05	-6.34e-05	-8.68e-05	-2.85e-05	-3.39e-05	-4.45e-05	-4.63e-05	-3.62e-05	-8.76e-05	-2.8e-05	-2.27e-05	-4.49e-05	-2.42e-05	-5.04e-05	-3.92e-05	-6.09e-05	-1.63e-05	-2.28e-05	-4.07e-05	-5.65e-05	-7.16e-05	-4.71e-05	-2.25e-05	-3.86e-05	-1.38e-05	-3.02e-05	-6.34e-05	-4.2e-05	-2.96e-05	-4.75e-05	-4.8e-05	-5.51e-05	-3.6e-05	-1.97e-05	-4.53e-05	-5.75e-05	-3.44e-05	-5.5e-05	-2.21e-05	-2.92e-05	-4.23e-05	7e-06	-3.12e-05	-2.97e-05
0.806664	-2.98e-05	-2.42e-05	-4.21e-05	-2.07e-05	-3.73e-05	-3.35e-05	-6.43e-05	-9.23e-05	-2.74e-05	-3.15e-05	-5.08e-05	-4.79e-05	-4.15e-05	-8.73e-05	-2.37e-05	-2.63e-05	-5.03e-05	-2.66e-05	-5.21e-05	-2.97e-05	-5.81e-05	-2.48e-05	-2.4e-05	-3.86e-05	-5.94e-05	-7.82e-05	-5.05e-05	-2.71e-05	-3.82e-05	-1.62e-05	-2.42e-05	-6.75e-05	-4.27e-05	-2.28e-05	-4.79e-05	-4.65e-05	-5.71e-05	-3.63e-05	-2.55e-05	-4.41e-05	-6.03e-05	-3.87e-05	-5e-05	-2.74e-05	-2.6e-05	-4.8e-05	5.1e-06	-2.4e-05	-3.46e-05
0.80833	-3.1e-05	-2.81e-05	-4.23e-05	-1.5e-05	-2.74e-05	-3.42e-05	-6.96e-05	-9.6e-05	-2.96e-05	-2.78e-05	-4.85e-05	-4.95e-05	-4.8e-05	-8.17e-05	-2.19e-05	-3.34e-05	-4.87e-05	-3.13e-05	-5.03e-05	-2.59e-05	-5.09e-05	-3.4e-05	-2.33e-05	-3.65e-05	-6.32e-05	-8.64e-05	-5.34e-05	-2.93e-05	-3.76e-05	-1.96e-05	-1.94e-05	-6.24e-05	-4.08e-05	-1.92e-05	-5.21e-05	-4.59e-05	-5.44e-05	-3.52e-05	-2.62e-05	-4.27e-05	-6.16e-05	-4.59e-05	-4.41e-05	-3.35e-05	-2.58e-05	-4.88e-05	-2.3e-06	-1.85e-05	-3.78e-05
0.809997	-3.57e-05	-3.08e-05	-3.84e-05	-1.05e-05	-2.04e-05	-3.17e-05	-7.68e-05	-9.39e-05	-3.63e-05	-2.68e-05	-4.37e-05	-4.99e-05	-5.17e-05	-7.55e-05	-2.26e-05	-3.33e-05	-4.22e-05	-3.33e-05	-4.54e-05	-1.98e-05	-4.64e-05	-4.41e-05	-2.96e-05	-3.59e-05	-6.26e-05	-8.81e-05	-6.01e-05	-3.04e-05	-3.49e-05	-2.42e-05	-1.91e-05	-5.75e-05	-4.13e-05	-2.05e-05	-5.26e-05	-4.11e-05	-5.05e-05	-3.01e-05	-2.38e-05	-4.43e-05	-6.6e-05	-4.79e-05	-4.19e-05	-3.63e-05	-2.36e-05	-4.8e-05	-5.5e-06	-1.44e-05	-3.78e-05
0.811664	-4.17e-05	-3.51e-05	-3.98e-05	-4.2e-06	-1.77e-05	-3e-05	-7.95e-05	-9.34e-05	-3.91e-05	-2.5e-05	-3.98e-05	-5.01e-05	-5.66e-05	-6.8e-05	-2.16e-05	-3.34e-05	-3.71e-05	-3.31e-05	-4.39e-05	-1.63e-05	-4.48e-05	-5.29e-05	-3.34e-05	-3.38e-05	-6.52e-05	-8.79e-05	-5.96e-05	-3.24e-05	-3.01e-05	-2.57e-05	-2.07e-05	-5.05e-05	-4.38e-05	-2.36e-05	-4.96e-05	-3.75e-05	-4.89e-05	-3.02e-05	-2.84e-05	-4.52e-05	-6.35e-05	-5.46e-05	-4.46e-05	-3.93e-05	-2.71e-05	-4.44e-05	-1.4e-06	-1.27e-05	-3.44e-05
0.81333	-4.11e-05	-4.03e-05	-3.9e-05	7.1e-06	-1.69e-05	-2.92e-05	-7.84e-05	-9.15e-05	-4e-05	-3.07e-05	-2.82e-05	-5.15e-05	-5.81e-05	-6.25e-05	-1.89e-05	-3.1e-05	-3.38e-05	-3.36e-05	-4.5e-05	-1.58e-05	-3.91e-05	-5.23e-05	-3.53e-05	-3.12e-05	-6.5e-05	-7.56e-05	-5.96e-05	-3.2e-05	-2.64e-05	-2.8e-05	-2.13e-05	-4.49e-05	-4.7e-05	-2.76e-05	-5.08e-05	-3.81e-05	-4.85e-05	-3.3e-05	-3.19e-05	-4.71e-05	-6.1e-05	-6.15e-05	-4.89e-05	-3.92e-05	-2.92e-05	-3.68e-05	-1.2e-06	-1.88e-05	-3.59e-05
0.814997	-4.55e-05	-4.33e-05	-3.6e-05	1.87e-05	-1.58e-05	-2.59e-05	-7.4e-05	-8.91e-05	-3.88e-05	-3.12e-05	-1.71e-05	-5.5e-05	-5.98e-05	-5.76e-05	-2.12e-05	-2.57e-05	-2.93e-05	-3.46e-05	-4.44e-05	-1.52e-05	-3.54e-05	-4.69e-05	-3.91e-05	-2.94e-05	-5.9e-05	-6.46e-05	-5.81e-05	-2.8e-05	-2.8e-05	-2.75e-05	-2.55e-05	-3.86e-05	-5.48e-05	-3.04e-05	-4.94e-05	-4.01e-05	-4.62e-05	-3.41e-05	-3.25e-05	-5.02e-05	-5.71e-05	-6.34e-05	-4.7e-05	-3.84e-05	-3.25e-05	-2.67e-05	2.1e-06	-2.81e-05	-3.6e-05
0.816664	-4.29e-05	-4.3e-05	-3.43e-05	2.45e-05	-1.9e-05	-2.52e-05	-6.54e-05	-8.33e-05	-3.71e-05	-3.29e-05	-1.08e-05	-5.27e-05	-5.83e-05	-5.37e-05	-2.04e-05	-2.14e-05	-3.18e-05	-2.93e-05	-4.33e-05	-1.54e-05	-3.69e-05	-3.99e-05	-4.18e-05	-2.68e-05	-5.35e-05	-4.96e-05	-5.67e-05	-3.01e-05	-2.7e-05	-2.01e-05	-3.04e-05	-4.19e-05	-6.25e-05	-3.14e-05	-4.26e-05	-4.36e-05	-4.17e-05	-3.54e-05	-3.78e-05	-5.52e-05	-5.69e-05	-6.09e-05	-4.59e-05	-3.79e-05	-3.66e-05	-2.22e-05	8.4e-06	-3.65e-05	-4.14e-05
0.81833	-3.71e-05	-4.5e-05	-3.51e-05	2.85e-05	-2.19e-05	-2.89e-05	-5.91e-05	-8.09e-05	-3.21e-05	-3.38e-05	-7.1e-06	-5.02e-05	-5.58e-05	-4.87e-05	-1.58e-05	-1.61e-05	-3.44e-05	-2.28e-05	-4.15e-05	-1.67e-05	-3.68e-05	-3.34e-05	-4.01e-05	-2.77e-05	-5.2e-05	-4.19e-05	-5.35e-05	-3.11e-05	-2.91e-05	-1.29e-05	-2.86e-05	-4.31e-05	-6.82e-05	-2.77e-05	-3.81e-05	-5e-05	-3.89e-05	-3.82e-05	-4.48e-05	-5.59e-05	-5.33e-05	-6.07e-05	-4e-05	-3.86e-05	-4.34e-05	-1.67e-05	1.13e-05	-4.06e-05	-4.23e-05
0.819997	-3.08e-05	-4.35e-05	-2.97e-05	2.73e-05	-2.03e-05	-3.23e-05	-5.48e-05	-7.48e-05	-3e-05	-3.62e-05	-4e-06	-4.8e-05	-4.73e-05	-4.46e-05	-1.82e-05	-1.19e-05	-3.62e-05	-1.84e-05	-3.69e-05	-1.85e-05	-3.61e-05	-2.51e-05	-4.07e-05	-3.03e-05	-4.93e-05	-3.48e-05	-5.29e-05	-2.82e-05	-3.13e-05	-5.7e-06	-2.83e-05	-4.61e-05	-7.07e-05	-2.58e-05	-3.8e-05	-5.52e-05	-3.14e-05	-3.8e-05	-4.77e-05	-5.23e-05	-5.39e-05	-5.64e-05	-3.24e-05	-4.04e-05	-4.53e-05	-1.2e-05	9.7e-06	-4e-05	-4.01e-05
0.821664	-2.88e-05	-3.76e-05	-2.17e-05	2.18e-05	-1.77e-05	-3.08e-05	-4.99e-05	-6.79e-05	-2.82e-05	-3.41e-05	-1.09e-05	-4.71e-05	-3.73e-05	-4.03e-05	-2.24e-05	-1.08e-05	-3.74e-05	-1.15e-05	-2.91e-05	-2.06e-05	-3.88e-05	-2.32e-05	-4.17e-05	-3.02e-05	-5.03e-05	-3.71e-05	-5.41e-05	-2.71e-05	-3.29e-05	-1.5e-06	-2.47e-05	-4.91e-05	-7.13e-05	-2.25e-05	-3.27e-05	-5.52e-05	-2.1e-05	-3.35e-05	-4.67e-05	-4.91e-05	-4.84e-05	-5.01e-05	-2.73e-05	-4.62e-05	-4.41e-05	-1.4e-05	8.4e-06	-3.55e-05	-3.61e-05
0.82333	-2.14e-05	-3.09e-05	-1.3e-05	1.25e-05	-2.27e-05	-3.26e-05	-4.65e-05	-5.93e-05	-2.56e-05	-3.69e-05	-1.57e-05	-4.47e-05	-2.88e-05	-4.2e-05	-2.38e-05	-1.19e-05	-3.67e-05	-2.8e-06	-2.23e-05	-2.41e-05	-4e-05	-2.29e-05	-3.55e-05	-2.73e-05	-5.61e-05	-4.1e-05	-5.69e-05	-2.56e-05	-2.62e-05	-8e-07	-1.51e-05	-4.73e-05	-6.55e-05	-1.9e-05	-2.67e-05	-5.23e-05	-1.2e-05	-2.91e-05	-4.7e-05	-4.06e-05	-4.43e-05	-4.3e-05	-2.57e-05	-4.98e-05	-4.23e-05	-1.75e-05	8.9e-06	-2.91e-05	-3.67e-05
0.824997	-2.39e-05	-2.53e-05	-7.4e-06	7.3e-06	-2.56e-05	-3.38e-05	-4.08e-05	-5.55e-05	-2.08e-05	-3.86e-05	-1.33e-05	-4.87e-05	-2.05e-05	-4.22e-05	-2.3e-05	-9.4e-06	-3.44e-05	5e-07	-1.44e-05	-2.64e-05	-3.96e-05	-2.47e-05	-3.26e-05	-2.57e-05	-5.79e-05	-4.71e-05	-5.41e-05	-2.12e-05	-2.31e-05	-4.3e-06	-4.3e-06	-4.07e-05	-5.86e-05	-1.6e-05	-2.41e-05	-4.85e-05	-1e-05	-2.44e-05	-4.59e-05	-3.25e-05	-3.71e-05	-3.61e-05	-2.5e-05	-4.71e-05	-3.55e-05	-1.45e-05	9.3e-06	-2.18e-05	-2.81e-05
0.826664	-2.64e-05	-1.7e-05	-2.9e-06	4.5e-06	-2.93e-05	-3.15e-05	-3.56e-05	-4.82e-05	-1.75e-05	-3.95e-05	-9.5e-06	-5.03e-05	-1.62e-05	-4.26e-05	-2.65e-05	-1.22e-05	-3.43e-05	1e-07	-9.6e-06	-2.75e-05	-3.82e-05	-2.45e-05	-2.77e-05	-2.11e-05	-5.75e-05	-5.11e-05	-4.95e-05	-1.98e-05	-1.6e-05	-5e-06	1.5e-06	-3.48e-05	-5.26e-05	-1.74e-05	-2.17e-05	-4.24e-05	-6.9e-06	-1.82e-05	-4.28e-05	-2.87e-05	-2.84e-05	-3.04e-05	-2.96e-05	-4.72e-05	-2.54e-05	-1.28e-05	8.6e-06	-1.61e-05	-2.63e-05
0.82833	-2.53e-05	-9.7e-06	-3.4e-06	2.9e-06	-3.57e-05	-2.71e-05	-2.8e-05	-4.66e-05	-1.15e-05	-3.8e-05	-7.5e-06	-5.15e-05	-1.58e-05	-4.41e-05	-2e-05	-1.47e-05	-3.4e-05	-1.1e-06	-6.3e-06	-2.94e-05	-3.35e-05	-2.73e-05	-2.05e-05	-1.81e-05	-5.7e-05	-5.58e-05	-4.31e-05	-2.05e-05	-1.16e-05	-9.4e-06	1.24e-05	-2.47e-05	-4.69e-05	-1.68e-05	-1.83e-05	-3.64e-05	-5.2e-06	-1.22e-05	-3.87e-05	-2.82e-05	-2.18e-05	-2.9e-05	-3.45e-05	-4.48e-05	-2.03e-05	-1.39e-05	7.9e-06	-1.21e-05	-3.3e-05
0.829997	-2.26e-05	-7.4e-06	-6.5e-06	-4e-07	-4.22e-05	-2.28e-05	-2.24e-05	-4.57e-05	-4.6e-06	-3.51e-05	-6e-07	-4.95e-05	-1.69e-05	-4.67e-05	-1.66e-05	-1.76e-05	-3.44e-05	-3e-06	-5.1e-06	-3.15e-05	-2.76e-05	-2.76e-05	-1.33e-05	-1.74e-05	-5.37e-05	-5.66e-05	-3.16e-05	-1.82e-05	-6.3e-06	-1.35e-05	1.98e-05	-1.12e-05	-4.4e-05	-1.61e-05	-1.63e-05	-2.76e-05	-6e-06	-7.4e-06	-4.04e-05	-2.71e-05	-2e-05	-2.8e-05	-3.76e-05	-3.85e-05	-1.88e-05	-1.28e-05	8.5e-06	-8.4e-06	-3.48e-05
0.831664	-2.29e-05	-6.9e-06	-1.06e-05	2e-06	-4.17e-05	-1.4e-05	-1.81e-05	-4.96e-05	-3e-07	-2.68e-05	5.8e-06	-4.78e-05	-1.34e-05	-4.12e-05	-1.05e-05	-1.89e-05	-3.15e-05	-8e-06	-3.4e-06	-3.23e-05	-2.03e-05	-2.71e-05	-1.11e-05	-1.56e-05	-4.42e-05	-5.42e-05	-2.16e-05	-1.89e-05	-7.7e-06	-1.41e-05	2.28e-05	-1.8e-06	-4.29e-05	-1.68e-05	-1.76e-05	-2.19e-05	-8.3e-06	-6.2e-06	-4.35e-05	-3.37e-05	-2.01e-05	-2.83e-05	-3.61e-05	-3.54e-05	-1.55e-05	-9.2e-06	6.2e-06	-4e-06	-3.22e-05
0.83333	-1.53e-05	-5.4e-06	-1.21e-05	3.4e-06	-3.42e-05	-6.2e-06	-2.13e-05	-5.09e-05	2.1e-06	-1.96e-05	4.2e-06	-4.29e-05	-1.02e-05	-3.74e-05	-9.2e-06	-2.42e-05	-2.67e-05	-1.1e-05	-5.6e-06	-2.94e-05	-1.1e-05	-2.54e-05	-6.7e-06	-1.43e-05	-3.57e-05	-5.14e-05	-1.55e-05	-1.87e-05	-8.2e-06	-1.77e-05	2.4e-05	9.3e-06	-4.07e-05	-1.45e-05	-1.81e-05	-1.69e-05	-7.1e-06	-6.5e-06	-4.27e-05	-3.86e-05	-2.28e-05	-3.21e-05	-3.21e-05	-3.75e-05	-1.31e-05	-9.1e-06	5.2e-06	-1e-07	-3.74e-05
0.834997	-8e-06	-5.6e-06	-1.24e-05	1.3e-06	-2.34e-05	0	-2.4e-05	-5.46e-05	4.4e-06	-1.29e-05	9e-07	-3.83e-05	-2.9e-06	-3.46e-05	-6e-06	-2.46e-05	-2.24e-05	-1.33e-05	-5.9e-06	-2.69e-05	-3.6e-06	-2.44e-05	-6e-06	-1.27e-05	-2.86e-05	-4.83e-05	-1.26e-05	-1.24e-05	-1.02e-05	-2.37e-05	2.25e-05	2.24e-05	-4.06e-05	-1.07e-05	-1.5e-05	-1.58e-05	-7.7e-06	-8.4e-06	-4.22e-05	-4.24e-05	-3.01e-05	-3.24e-05	-2.6e-05	-3.14e-05	-1.61e-05	-7.7e-06	8.1e-06	5e-07	-3.98e-05
0.836664	-4.9e-06	-4.1e-06	-9.9e-06	3.5e-06	-1.25e-05	4.4e-06	-3.09e-05	-5.35e-05	5e-06	-5.9e-06	7e-07	-3.3e-05	6.4e-06	-3.05e-05	-4.5e-06	-2.26e-05	-1.47e-05	-1.11e-05	-4.4e-06	-2.22e-05	2.4e-06	-2.63e-05	-1.6e-06	-5.3e-06	-2.04e-05	-4.44e-05	-7.7e-06	-8.3e-06	-7.8e-06	-2.41e-05	1.83e-05	3.09e-05	-3.82e-05	-4.4e-06	-7.5e-06	-8.8e-06	-8.7e-06	-1.29e-05	-3.82e-05	-4.44e-05	-3.18e-05	-2.78e-05	-1.64e-05	-2.58e-05	-1.25e-05	-1.9e-06	1.26e-05	8e-07	-3.35e-05
0.83833	0	-1.5e-06	-6.8e-06	1.28e-05	9e-07	6.2e-06	-3.54e-05	-5.35e-05	5e-06	1.7e-06	2.1e-06	-2.93e-05	1.22e-05	-2.33e-05	4e-07	-1.53e-05	-2.2e-06	-6.1e-06	-3.8e-06	-1.86e-05	3.2e-06	-2.72e-05	2.9e-06	2.9e-06	-1.09e-05	-4.01e-05	-8.8e-06	-4e-06	-8.2e-06	-1.69e-05	1.76e-05	3.33e-05	-3.16e-05	5.3e-06	-1.1e-06	-1.18e-05	-1.11e-05	-1.76e-05	-2.82e-05	-4.69e-05	-3.28e-05	-1.96e-05	-7.9e-06	-1.92e-05	-7.9e-06	6.5e-06	1.84e-05	5e-07	-3e-05
0.839997	6.1e-06	3.5e-06	5e-07	1.93e-05	1.4e-05	5.8e-06	-3.3e-05	-4.33e-05	1.21e-05	7.9e-06	2.9e-06	-2.38e-05	1.76e-05	-1.68e-05	5.7e-06	-6.4e-06	5.1e-06	3.8e-06	2.4e-06	-1.24e-05	1.9e-06	-2.67e-05	1.1e-05	9.8e-06	-5.5e-06	-3.72e-05	-2.9e-06	4.7e-06	-3e-06	-7.7e-06	1.98e-05	3.64e-05	-2.24e-05	1.71e-05	1.13e-05	-1.3e-05	-1.06e-05	-1.9e-05	-1.41e-05	-4.06e-05	-3.35e-05	-1.31e-05	-2.4e-06	-7.3e-06	-4.1e-06	1.92e-05	3.18e-05	5.2e-06	-2.25e-05
0.841664	9.2e-06	9.9e-06	7.7e-06	2.84e-05	2.06e-05	7.7e-06	-2.36e-05	-3.4e-05	2.08e-05	1.78e-05	7.5e-06	-1.58e-05	2.47e-05	-7.7e-06	1.32e-05	7e-06	1.21e-05	1.63e-05	1.38e-05	-8.2e-06	-3.2e-06	-2.29e-05	1.89e-05	1.89e-05	-2.4e-06	-3.33e-05	5.4e-06	1.41e-05	6.4e-06	6.9e-06	2.86e-05	4.03e-05	-1.17e-05	2.91e-05	2.25e-05	-9.5e-06	-6.9e-06	-1.79e-05	-3.5e-06	-2.96e-05	-3.15e-05	-5.2e-06	2.9e-06	8.5e-06	-1.2e-06	3.34e-05	4.44e-05	1.02e-05	-6.8e-06
0.84333	1.26e-05	1.61e-05	1.46e-05	4.05e-05	2.27e-05	9.5e-06	-1.08e-05	-2.49e-05	3.11e-05	2.64e-05	1.58e-05	-9.5e-06	2.85e-05	2.3e-06	2.1e-05	1.89e-05	2.01e-05	2.95e-05	2.24e-05	-4e-06	-5.1e-06	-1.62e-05	3.02e-05	2.83e-05	3.6e-06	-2.81e-05	1.72e-05	1.86e-05	1.68e-05	2.27e-05	4.19e-05	3.99e-05	5.9e-06	4.27e-05	2.82e-05	1.3e-06	-2.1e-06	-1.5e-05	3.7e-06	-1.59e-05	-2.65e-05	3.3e-06	8.8e-06	1.81e-05	8.2e-06	4.71e-05	5.47e-05	2.15e-05	8.7e-06
0.844997	1.58e-05	2.17e-05	1.89e-05	4.75e-05	2.45e-05	1.06e-05	2.2e-06	-1.89e-05	4.21e-05	3.16e-05	2.67e-05	-5.7e-06	2.78e-05	1.15e-05	2.34e-05	2.62e-05	2.27e-05	3.66e-05	2.52e-05	0	-8.3e-06	-4.3e-06	3.31e-05	2.92e-05	7.9e-06	-2.31e-05	1.89e-05	2.48e-05	2.13e-05	3.52e-05	4.76e-05	3.62e-05	2.11e-05	5.05e-05	2.52e-05	1.9e-06	1e-06	-1.16e-05	6.5e-06	-4.7e-06	-2.65e-05	4.5e-06	7.1e-06	2.35e-05	8.1e-06	5.5e-05	6.4e-05	3.12e-05	1.91e-05
0.846664	1.36e-05	2.54e-05	1.82e-05	4.5e-05	2.38e-05	1.29e-05	1.25e-05	-1.25e-05	4.84e-05	3.07e-05	2.99e-05	-5.8e-06	2.78e-05	1.59e-05	2.57e-05	2.85e-05	1.76e-05	3.89e-05	2.91e-05	5.6e-06	-7.3e-06	5.4e-06	3.31e-05	2.56e-05	6.5e-06	-1.91e-05	2.35e-05	2.53e-05	2.73e-05	4.02e-05	4.84e-05	2.92e-05	3.11e-05	4.97e-05	1.88e-05	7.6e-06	6.1e-06	-1.21e-05	6.4e-06	3.7e-06	-2.59e-05	-1.8e-06	4.5e-06	2.59e-05	6e-06	5.97e-05	7.04e-05	3.8e-05	2.74e-05
0.84833	8.8e-06	2.43e-05	1.06e-05	3.93e-05	1.8e-05	1.26e-05	1.53e-05	-1.93e-05	3.99e-05	2.5e-05	2.92e-05	-6.8e-06	2.37e-05	1.46e-05	2.38e-05	2.47e-05	1.23e-05	3.49e-05	2.39e-05	8.5e-06	-5.2e-06	8.1e-06	2.72e-05	2.02e-05	6e-07	-1.89e-05	1.95e-05	1.95e-05	2.72e-05	4.08e-05	4.52e-05	1.99e-05	3.45e-05	4.57e-05	6.3e-06	1.12e-05	6.8e-06	-1.44e-05	2e-06	2.1e-06	-2.4e-05	-9.6e-06	3e-07	1.74e-05	-1.6e-06	4.94e-05	6.27e-05	3.28e-05	2.71e-05
0.849997	2.1e-06	1.86e-05	1.1e-06	2.99e-05	1.11e-05	1.14e-05	1.18e-05	-2.99e-05	2.66e-05	1.35e-05	2.12e-05	-1.54e-05	1.64e-05	9.4e-06	1.82e-05	1.66e-05	3.2e-06	2.77e-05	1.26e-05	7e-06	-3e-06	8.3e-06	1.68e-05	1.2e-05	-4.3e-06	-2.18e-05	1.08e-05	1.27e-05	1.96e-05	3.54e-05	3.31e-05	6e-06	3.48e-05	3.38e-05	-5.2e-06	6.6e-06	-7e-07	-1.83e-05	-1.2e-06	-8.6e-06	-2.35e-05	-1.68e-05	-6.2e-06	4.1e-06	-9.7e-06	3.61e-05	5.06e-05	2.48e-05	1.63e-05
0.851664	-7.5e-06	1.27e-05	-7.2e-06	1.84e-05	6.5e-06	8.8e-06	8.3e-06	-4.03e-05	1.08e-05	3e-07	1.01e-05	-2.7e-05	1.05e-05	1.2e-06	1.24e-05	5.3e-06	-5.4e-06	2.08e-05	1.3e-06	2.7e-06	-6.6e-06	3.3e-06	6e-06	6e-07	-1.28e-05	-2.69e-05	-1.3e-06	4.6e-06	9.6e-06	2.64e-05	1.88e-05	-8.6e-06	2.62e-05	1.77e-05	-1.35e-05	-7.2e-06	-9.6e-06	-2.4e-05	-1e-07	-2.15e-05	-2.44e-05	-2.91e-05	-1.53e-05	-6.4e-06	-2.07e-05	1.85e-05	3.6e-05	9.7e-06	5e-06
0.85333	-1.7e-05	4.6e-06	-1.35e-05	1.03e-05	3e-07	5.7e-06	7.7e-06	-4.86e-05	-6.9e-06	-1.05e-05	-5.8e-06	-3.71e-05	1.01e-05	-8.5e-06	8.7e-06	-3.4e-06	-1.11e-05	1.45e-05	-2.1e-06	-3.9e-06	-1.17e-05	-3.2e-06	-1.4e-06	-6.7e-06	-2.36e-05	-3.41e-05	-4.8e-06	-3.9e-06	6.8e-06	1.71e-05	1.63e-05	-1.7e-05	1.46e-05	3.4e-06	-1.53e-05	-1.37e-05	-1.64e-05	-2.75e-05	9e-07	-3.29e-05	-2.24e-05	-3.31e-05	-2.29e-05	-1.11e-05	-2.35e-05	5.4e-06	2.34e-05	-4.1e-06	-6.1e-06
0.854997	-2.5e-05	5e-07	-1.78e-05	5.8e-06	-9e-06	0	7.9e-06	-5.71e-05	-1.95e-05	-1.78e-05	-1.55e-05	-4.17e-05	1.07e-05	-1.81e-05	2.8e-06	-8.7e-06	-1.62e-05	1.01e-05	-9.1e-06	-9.2e-06	-1.75e-05	-9.9e-06	-6.4e-06	-9.7e-06	-2.91e-05	-4.21e-05	-8.6e-06	-1.07e-05	4.5e-06	1.07e-05	1.43e-05	-1.57e-05	3.6e-06	-4.8e-06	-1.2e-05	-1.9e-05	-2.3e-05	-2.66e-05	-7e-07	-3.99e-05	-2.28e-05	-3.23e-05	-2.79e-05	-1.62e-05	-2.41e-05	-4e-06	1.25e-05	-1.48e-05	-1.82e-05
0.856664	-2.89e-05	-1e-07	-1.75e-05	5.2e-06	-1.29e-05	-1.9e-06	1.04e-05	-5.61e-05	-2.07e-05	-2.54e-05	-1.91e-05	-4.57e-05	1.6e-05	-2.56e-05	-9e-07	-1.39e-05	-1.78e-05	8.3e-06	-1.26e-05	-1.55e-05	-2.53e-05	-1.08e-05	-9.2e-06	-1.17e-05	-3.04e-05	-4.42e-05	-1.14e-05	-1.36e-05	3.6e-06	2.3e-06	1.47e-05	-1.23e-05	-1.7e-06	-1.06e-05	-8.4e-06	-2.42e-05	-2.65e-05	-2.17e-05	-5e-07	-4.23e-05	-2.3e-05	-2.93e-05	-3.24e-05	-1.6e-05	-2.06e-05	-2.5e-06	9.6e-06	-1.81e-05	-2.89e-05
0.85833	-3.3e-05	2e-07	-1.36e-05	5.1e-06	-1.84e-05	-5.7e-06	1.52e-05	-4.77e-05	-1.56e-05	-3.26e-05	-1.5e-05	-4.68e-05	1.78e-05	-3.48e-05	-4e-07	-1.64e-05	-1.71e-05	6.1e-06	-1.41e-05	-1.74e-05	-3.06e-05	-1.45e-05	-6.4e-06	-1.22e-05	-3.4e-05	-4.47e-05	-9.6e-06	-1.48e-05	7.3e-06	4e-07	2.28e-05	-1.06e-05	-1.19e-05	-8.8e-06	-3.2e-06	-2.28e-05	-2.51e-05	-1.62e-05	-2.3e-06	-3.83e-05	-1.99e-05	-2.6e-05	-3.72e-05	-1.54e-05	-2e-05	2e-06	1.16e-05	-1.83e-05	-3.15e-05
0.859997	-3.26e-05	2.2e-06	-1.16e-05	7e-06	-2.42e-05	-6.2e-06	1.56e-05	-3.91e-05	-9.7e-06	-3.98e-05	-1.27e-05	-4.45e-05	1.83e-05	-4.07e-05	-8e-07	-1.33e-05	-1.64e-05	3.8e-06	-1.01e-05	-1.44e-05	-3.16e-05	-1.42e-05	-4.1e-06	-1.34e-05	-3.44e-05	-4.44e-05	-8.9e-06	-1.48e-05	1.22e-05	2.2e-06	3.03e-05	-7.2e-06	-2.2e-05	-5e-06	6e-07	-1.52e-05	-2.16e-05	-1.28e-05	-5.1e-06	-3.43e-05	-1.64e-05	-2.24e-05	-3.73e-05	-2e-05	-2.08e-05	9.4e-06	1.64e-05	-1.59e-05	-3.46e-05
0.861664	-2.73e-05	3.7e-06	-1.22e-05	4.4e-06	-2.7e-05	-4.7e-06	1.2e-05	-3.12e-05	-1.7e-06	-4.8e-05	-9.7e-06	-4.23e-05	1.77e-05	-4.68e-05	1.1e-06	-1.14e-05	-1.68e-05	4.7e-06	-1.2e-05	-1.17e-05	-2.82e-05	-1.59e-05	-4.1e-06	-1.41e-05	-3.35e-05	-4.07e-05	-1.02e-05	-1.46e-05	1.19e-05	3.9e-06	3.23e-05	-7.4e-06	-2.69e-05	-1.7e-06	-4e-07	-1e-05	-1.91e-05	-1.12e-05	-9.3e-06	-3.09e-05	-1.63e-05	-2.38e-05	-3.48e-05	-2.56e-05	-2.58e-05	1.36e-05	1.92e-05	-1.49e-05	-3.74e-05
0.86333	-1.98e-05	2e-07	-8.2e-06	3.1e-06	-2.59e-05	-1.1e-06	6.7e-06	-2.4e-05	3.4e-06	-5.36e-05	-8e-06	-4.23e-05	1.52e-05	-4.75e-05	3.9e-06	-1.37e-05	-1.23e-05	3.4e-06	-1.07e-05	-1.09e-05	-2.5e-05	-1.74e-05	-7.5e-06	-1.63e-05	-3.39e-05	-3.67e-05	-1.49e-05	-1.03e-05	1.15e-05	3.7e-06	3.74e-05	-1.42e-05	-2.89e-05	-1.2e-06	-4.7e-06	-8e-06	-1.67e-05	-8.1e-06	-1.23e-05	-3.19e-05	-1.29e-05	-2.74e-05	-3.23e-05	-3.15e-05	-3.11e-05	1.21e-05	2.19e-05	-1.25e-05	-3.54e-05
0.864997	-1.61e-05	-4.6e-06	-6.3e-06	5e-07	-2.72e-05	-9e-07	1.7e-06	-2.25e-05	4.2e-06	-5.21e-05	-1.04e-05	-4.63e-05	8.1e-06	-4.75e-05	4.5e-06	-8.3e-06	-9.3e-06	4.6e-06	-9.3e-06	-1.11e-05	-2.05e-05	-1.69e-05	-9.9e-06	-1.9e-05	-3.53e-05	-3.36e-05	-1.5e-05	-6.5e-06	1.23e-05	9.6e-06	3.89e-05	-2.23e-05	-3.25e-05	-2e-06	-5.8e-06	-5.8e-06	-1.32e-05	-1.02e-05	-1.23e-05	-3.37e-05	-1.07e-05	-2.99e-05	-3e-05	-3.49e-05	-3.38e-05	8.6e-06	2.55e-05	-1.33e-05	-2.85e-05
0.866664	-7.8e-06	-9e-06	-9.1e-06	9e-07	-2.24e-05	2.3e-06	-1.4e-06	-2.72e-05	-1e-07	-4.76e-05	-1.3e-05	-4.74e-05	6.1e-06	-4.57e-05	4.7e-06	-4.5e-06	-6e-06	4.5e-06	-6.8e-06	-1.38e-05	-1.79e-05	-1.83e-05	-1.02e-05	-2.19e-05	-3.31e-05	-3.17e-05	-1.9e-05	-7.3e-06	1.29e-05	8.1e-06	3.28e-05	-2.07e-05	-2.88e-05	-7.5e-06	-9.8e-06	-4.1e-06	-1.36e-05	-1.38e-05	-9.9e-06	-3.73e-05	-1.59e-05	-3.28e-05	-2.76e-05	-3.7e-05	-3.25e-05	6.2e-06	2.65e-05	-1.4e-05	-2.67e-05
0.86833	-1.7e-06	-1.64e-05	-1.14e-05	2.1e-06	-1.96e-05	3.4e-06	-4.1e-06	-3.12e-05	-2.5e-06	-3.87e-05	-1.58e-05	-4.74e-05	4.4e-06	-4.6e-05	6.3e-06	-3.7e-06	-2.8e-06	3.3e-06	-7.1e-06	-2.07e-05	-1.49e-05	-2.13e-05	-1.3e-05	-1.92e-05	-3.41e-05	-2.82e-05	-2e-05	-7.2e-06	1.21e-05	2e-06	2.97e-05	-1.83e-05	-1.58e-05	-1.02e-05	-1.21e-05	-4e-06	-1.49e-05	-1.31e-05	-7.4e-06	-4.16e-05	-2.16e-05	-3.37e-05	-2.79e-05	-3.18e-05	-2.75e-05	5.1e-06	2.87e-05	-1.25e-05	-2.18e-05
0.869997	1.3e-06	-2.16e-05	-6.4e-06	7.7e-06	-1.98e-05	2.4e-06	-3.6e-06	-3.46e-05	-4e-06	-2.74e-05	-1.65e-05	-4.74e-05	-9e-07	-4.2e-05	4e-06	5e-07	1.4e-06	1e-07	-6e-06	-2.46e-05	-1.43e-05	-1.96e-05	-1.44e-05	-1.7e-05	-3.25e-05	-2.66e-05	-2.09e-05	-6.7e-06	1.63e-05	-3.5e-06	2.46e-05	-1.18e-05	-4.9e-06	-1.01e-05	-1.1e-05	-4.3e-06	-1.26e-05	-9e-06	-9e-07	-4.33e-05	-2.35e-05	-3.56e-05	-3.14e-05	-2.59e-05	-1.93e-05	3.9e-06	3.18e-05	-6.8e-06	-1.45e-05
0.871664	5.2e-06	-2.24e-05	-4e-06	1.38e-05	-2.26e-05	5.3e-06	6e-07	-3.61e-05	-2.3e-06	-1.89e-05	-1.72e-05	-4.91e-05	-4.2e-06	-4.6e-05	9e-07	6.4e-06	3.3e-06	1e-06	-3.7e-06	-2.39e-05	-1.27e-05	-1.56e-05	-1.16e-05	-1.47e-05	-3.27e-05	-2.3e-05	-1.65e-05	-7.4e-06	1.69e-05	-6.5e-06	1.89e-05	-6.3e-06	3.7e-06	-7.4e-06	-7.5e-06	-2.2e-06	-1.14e-05	-1e-05	7.1e-06	-4.31e-05	-2.66e-05	-3.26e-05	-3.7e-05	-1.74e-05	-1.36e-05	5.4e-06	3.16e-05	-2.9e-06	-1.08e-05
0.87333	1.1e-05	-2.08e-05	-2.1e-06	1.84e-05	-2.53e-05	7.3e-06	1.7e-06	-3.72e-05	5e-07	-1.52e-05	-1.46e-05	-4.7e-05	-4.7e-06	-5.04e-05	-6e-07	7.1e-06	4.3e-06	-2.9e-06	-3.7e-06	-1.93e-05	-1.21e-05	-1.57e-05	-8.4e-06	-1.01e-05	-3.21e-05	-2.15e-05	-1.37e-05	-9.5e-06	1.71e-05	-1.26e-05	1.6e-05	3.2e-06	1.16e-05	-3.8e-06	-6.9e-06	-3e-07	-1.08e-05	-9.5e-06	8.1e-06	-4.03e-05	-2.85e-05	-2.87e-05	-4.07e-05	-6.8e-06	-1.17e-05	8e-06	3.21e-05	3.7e-06	-8.8e-06
0.874997	1.18e-05	-1.76e-05	4.4e-06	1.81e-05	-3.24e-05	6.2e-06	-1.3e-06	-3.61e-05	6.5e-06	-1.05e-05	-1.14e-05	-4.72e-05	-4.9e-06	-5.22e-05	-3.3e-06	7.6e-06	7.9e-06	-5.1e-06	-4.2e-06	-1e-05	-8.5e-06	-7.2e-06	-8.3e-06	-5.5e-06	-3.32e-05	-1.72e-05	-8.2e-06	-8.8e-06	1.51e-05	-1.25e-05	1.91e-05	2.3e-06	1.43e-05	2.5e-06	-6e-06	-1.6e-06	-2.2e-06	-6.9e-06	1.08e-05	-3.67e-05	-2.7e-05	-2.63e-05	-4.24e-05	7.1e-06	-1.11e-05	6.4e-06	3.1e-05	8.5e-06	-3.9e-06
0.876664	1.49e-05	-1.1e-05	1.35e-05	1.92e-05	-3.72e-05	6.3e-06	5e-07	-3.49e-05	8.1e-06	-6.9e-06	-3.1e-06	-4.77e-05	-1e-06	-5.11e-05	-5.1e-06	9.1e-06	1.07e-05	-3.5e-06	-2.7e-06	2.5e-06	-7.6e-06	2.8e-06	-5.2e-06	-1.7e-06	-3.36e-05	-1.61e-05	-4.6e-06	-4.6e-06	1.4e-05	-6.3e-06	1.93e-05	1.7e-06	9.7e-06	9.2e-06	-2.9e-06	-2.8e-06	8.3e-06	-4.5e-06	1.49e-05	-3.16e-05	-2.41e-05	-2.12e-05	-4.51e-05	1.31e-05	-1.37e-05	4.3e-06	2.61e-05	1.17e-05	-1.7e-06
0.87833	1.59e-05	-4.2e-06	1.45e-05	2.15e-05	-3.8e-05	5.9e-06	-1e-07	-3.84e-05	7.1e-06	-6.1e-06	4.1e-06	-4.73e-05	5.5e-06	-5.5e-05	-3.6e-06	7.8e-06	1.2e-05	-2.4e-06	-1.4e-06	1.66e-05	-8.4e-06	8.9e-06	5e-07	2.2e-06	-3.64e-05	-1.5e-05	-2e-07	-2.9e-06	6.9e-06	-4.1e-06	2.26e-05	-5.2e-06	4.7e-06	1.42e-05	-9e-07	-4.3e-06	1.25e-05	-3.8e-06	1.48e-05	-2.68e-05	-2.18e-05	-1.07e-05	-4.08e-05	1.34e-05	-1.76e-05	2.6e-06	1.61e-05	1.13e-05	-3.6e-06
0.879997	1.32e-05	5.3e-06	1.63e-05	2.08e-05	-3.5e-05	-3.9e-06	-3.1e-06	-4.27e-05	3.8e-06	-4.5e-06	1.35e-05	-4.22e-05	1.38e-05	-5.08e-05	5e-07	6.7e-06	1.2e-05	-2.7e-06	-2.5e-06	2.49e-05	-6.4e-06	1.08e-05	6.5e-06	7.7e-06	-3.53e-05	-1.63e-05	4.2e-06	-5.2e-06	3.4e-06	-3.9e-06	2.47e-05	-8.9e-06	3.2e-06	1.92e-05	-1e-07	-4.3e-06	1.48e-05	-4e-07	1.47e-05	-1.84e-05	-1.83e-05	-6.1e-06	-3.31e-05	1.41e-05	-1.58e-05	2.5e-06	1.13e-05	1.17e-05	-2.4e-06
0.881664	1.12e-05	1.13e-05	1.92e-05	1.98e-05	-3.3e-05	-1.09e-05	-3.1e-06	-4.22e-05	3.8e-06	-2.9e-06	2.14e-05	-3.71e-05	2.3e-05	-4.52e-05	2e-06	5.3e-06	1.06e-05	-1e-06	8e-07	3.07e-05	-1.7e-06	1.45e-05	8e-06	8.7e-06	-3.36e-05	-1.69e-05	6e-06	-5.6e-06	3e-07	-2.9e-06	2.87e-05	-1.75e-05	2.3e-06	2.63e-05	3.2e-06	-2.8e-06	1.52e-05	7.5e-06	1.98e-05	-9.8e-06	-1.36e-05	-5.3e-06	-2.63e-05	9.8e-06	-9.6e-06	2.1e-06	4.3e-06	1.23e-05	-1.9e-06
0.88333	1.12e-05	1.69e-05	1.98e-05	2.05e-05	-3.18e-05	-1.68e-05	3.8e-06	-4.37e-05	1.6e-06	-2.5e-06	2.43e-05	-2.9e-05	3.19e-05	-4.14e-05	7.5e-06	2.2e-06	6e-06	2.4e-06	4.5e-06	3.07e-05	-1.5e-06	1.17e-05	3.8e-06	7.8e-06	-3.24e-05	-2.11e-05	5.4e-06	-5.7e-06	-7e-07	-6.6e-06	2.69e-05	-2.05e-05	5.2e-06	3.52e-05	1.07e-05	2e-07	7.5e-06	1.45e-05	1.84e-05	-1.3e-06	-7.1e-06	-9e-07	-2.1e-05	2.3e-06	-1.4e-06	2e-06	2.3e-06	1.32e-05	-1.5e-06
0.884997	1.03e-05	2.35e-05	1.6e-05	1.52e-05	-2.73e-05	-2.21e-05	1.7e-06	-4.74e-05	4.3e-06	-3.7e-06	2.37e-05	-2.25e-05	3.58e-05	-3.98e-05	7.7e-06	-3.9e-06	3.6e-06	-1.2e-06	2.7e-06	2.8e-05	3.1e-06	6.5e-06	1e-07	2.8e-06	-2.81e-05	-2.45e-05	5.6e-06	-1.33e-05	2e-07	-1.18e-05	2.88e-05	-2.26e-05	8.2e-06	3.73e-05	1.38e-05	-1e-07	-2.3e-06	2.12e-05	1.23e-05	5e-06	2.2e-06	9e-07	-1.34e-05	-3e-07	8.7e-06	2.2e-06	3.4e-06	1.55e-05	-1.3e-06
0.886664	1.33e-05	3.22e-05	1.59e-05	7.7e-06	-2.55e-05	-2.32e-05	9e-07	-4.34e-05	8e-06	-3e-06	2.3e-05	-1.72e-05	3.9e-05	-3.37e-05	6.2e-06	-9.7e-06	4.6e-06	-5e-07	3.5e-06	2.03e-05	9e-06	3.2e-06	-5.2e-06	1e-07	-2.26e-05	-2.71e-05	2.7e-06	-1.8e-05	5e-06	-1.07e-05	2.8e-05	-1.66e-05	1.17e-05	4.15e-05	1.83e-05	1e-07	-6.5e-06	2.48e-05	1.24e-05	1e-05	1.12e-05	0	-9e-06	2.6e-06	1.68e-05	5.9e-06	1.03e-05	1.77e-05	2.2e-06
0.88833	2.03e-05	3.34e-05	1.59e-05	3.6e-06	-2.4e-05	-1.6e-05	9e-07	-3.98e-05	1.37e-05	-1.9e-06	2.1e-05	-1.69e-05	4.02e-05	-3.09e-05	4.4e-06	-1.37e-05	6.8e-06	1.2e-06	7.2e-06	1.61e-05	8.3e-06	5.2e-06	-1.22e-05	-5.1e-06	-1.98e-05	-2.84e-05	-4.5e-06	-2.06e-05	1.16e-05	-8.6e-06	2.92e-05	-7.8e-06	1e-05	4.45e-05	2.25e-05	-8e-07	-4e-06	2.86e-05	1.35e-05	1.05e-05	1.72e-05	-3e-07	-1.05e-05	2.3e-06	1.88e-05	6.3e-06	1.31e-05	1.86e-05	4.4e-06
0.889997	2.62e-05	3.6e-05	1.44e-05	3.2e-06	-2.21e-05	-7.4e-06	1.5e-06	-3.82e-05	1.62e-05	4e-07	1.69e-05	-1.36e-05	3.62e-05	-2.56e-05	7.3e-06	-1.54e-05	1.34e-05	6.7e-06	8.5e-06	1.17e-05	5.4e-06	5.9e-06	-1.03e-05	-3.2e-06	-1.62e-05	-2.78e-05	-9.9e-06	-2.07e-05	1.96e-05	-8e-06	2.72e-05	2.1e-06	9.6e-06	4.17e-05	2.93e-05	1e-07	-1.7e-06	2.59e-05	1.33e-05	7.2e-06	2.16e-05	3.4e-06	-8.6e-06	4.2e-06	1.48e-05	5.6e-06	1.78e-05	1.92e-05	7.8e-06
0.891664	3.3e-05	4.12e-05	1.6e-05	6.1e-06	-1.48e-05	5e-06	-3.3e-06	-3.31e-05	1.89e-05	3.2e-06	1.52e-05	-1.33e-05	2.98e-05	-2.03e-05	6.8e-06	-1.03e-05	2.2e-05	1.29e-05	1.06e-05	1.23e-05	4.8e-06	1.15e-05	3e-07	3e-07	-1.06e-05	-2.54e-05	-9.1e-06	-2.15e-05	2.58e-05	-1.3e-06	3.15e-05	1.33e-05	6.1e-06	3.82e-05	2.96e-05	6e-07	3e-06	2.36e-05	1.68e-05	3.5e-06	2.59e-05	3.9e-06	-5.2e-06	3.8e-06	4.4e-06	7.8e-06	2.12e-05	1.92e-05	1e-05
0.89333	3.62e-05	4.02e-05	1.83e-05	1.47e-05	-1.12e-05	1.63e-05	2e-07	-2.43e-05	1.66e-05	7.2e-06	1.46e-05	-9e-06	2.54e-05	-1.15e-05	1.12e-05	-3e-07	2.46e-05	2.5e-05	1.62e-05	1.62e-05	1.9e-06	1.93e-05	8.8e-06	7.3e-06	-5.7e-06	-2e-05	-7.3e-06	-1.47e-05	3.24e-05	6.1e-06	3.23e-05	1.97e-05	5.7e-06	3.93e-05	3.14e-05	7.8e-06	9.6e-06	1.93e-05	2.36e-05	7e-07	2.44e-05	3.6e-06	-2.4e-06	3.8e-06	-7.9e-06	1.15e-05	2.45e-05	1.73e-05	1.6e-05
0.894997	3.45e-05	3.5e-05	2.03e-05	2.24e-05	-5.4e-06	2.23e-05	6.2e-06	-2.12e-05	1.1e-05	1.06e-05	1.33e-05	-1.2e-06	1.91e-05	-5e-06	1.85e-05	9.9e-06	2.41e-05	3.41e-05	2.19e-05	2.45e-05	-5e-07	2.52e-05	2.12e-05	9.3e-06	2.3e-06	-1.41e-05	-4.4e-06	-4.1e-06	3.98e-05	1.33e-05	3.64e-05	1.72e-05	4.1e-06	3.66e-05	2.99e-05	1.59e-05	7.9e-06	1.75e-05	2.44e-05	-1.3e-06	2.2e-05	2.1e-06	-1e-07	9e-07	-1.81e-05	1.12e-05	2.59e-05	1.66e-05	2.35e-05
0.896663	3e-05	3.32e-05	2.17e-05	2.95e-05	-7e-07	2.53e-05	1.13e-05	-1.77e-05	5.5e-06	1.38e-05	8.5e-06	1.08e-05	1.02e-05	3.8e-06	2.34e-05	1.99e-05	2.34e-05	4.33e-05	2.47e-05	3.12e-05	4.4e-06	2.8e-05	3.55e-05	1.08e-05	1.21e-05	-7e-06	3.3e-06	7.7e-06	4.4e-05	2.19e-05	3.67e-05	1.08e-05	7.1e-06	3.1e-05	3.02e-05	2.33e-05	3.6e-06	1.42e-05	2.47e-05	1.9e-06	2.4e-05	4.2e-06	7.9e-06	-8e-07	-2.37e-05	1.7e-05	3.03e-05	1.82e-05	3.11e-05
0.89833	2.64e-05	2.99e-05	2.76e-05	3.64e-05	6.7e-06	2.79e-05	1.62e-05	-1.62e-05	4e-07	1.84e-05	5.2e-06	1.59e-05	5.6e-06	6.7e-06	2.79e-05	3.03e-05	1.96e-05	4.81e-05	2.97e-05	4e-05	1.05e-05	3.23e-05	4.58e-05	6.7e-06	2.11e-05	-5.8e-06	1.22e-05	1.6e-05	4.75e-05	3.33e-05	4.13e-05	6.1e-06	8.7e-06	3.15e-05	2.41e-05	2.82e-05	2.2e-06	1.39e-05	2.49e-05	4.8e-06	2.43e-05	4.8e-06	1.02e-05	-2e-07	-2.23e-05	2.29e-05	3.31e-05	1.89e-05	3.73e-05
0.899997	2.38e-05	2.47e-05	3.13e-05	4.02e-05	1.09e-05	2.42e-05	2.3e-05	-1.45e-05	5e-07	2.06e-05	5.3e-06	2.25e-05	4.2e-06	1.29e-05	3.36e-05	3.5e-05	1.5e-05	5.15e-05	3.25e-05	4.56e-05	1.54e-05	3.28e-05	5.29e-05	7.1e-06	2.82e-05	-3.1e-06	1.37e-05	2.53e-05	5.46e-05	4.23e-05	4.27e-05	-3.4e-06	1.39e-05	2.59e-05	2.5e-05	3.6e-05	2.5e-06	1.59e-05	2.9e-05	9.2e-06	2.27e-05	7.7e-06	1.46e-05	5.5e-06	-1.05e-05	2.93e-05	3.57e-05	2.36e-05	4.44e-05
0.901663	2.56e-05	2.52e-05	4.01e-05	4.28e-05	1.49e-05	2.15e-05	2.52e-05	-1.2e-05	8.3e-06	2.37e-05	6e-06	2.31e-05	5.4e-06	1.25e-05	4.23e-05	3.72e-05	1.4e-05	5.38e-05	3.53e-05	4.82e-05	1.87e-05	3.28e-05	6e-05	6.3e-06	3.09e-05	-2.3e-06	1.39e-05	3.22e-05	5.98e-05	4.72e-05	4.43e-05	-7.6e-06	1.72e-05	2.03e-05	2.49e-05	3.85e-05	4.4e-06	2.14e-05	3.29e-05	1.57e-05	2.26e-05	1.3e-05	1.85e-05	6.4e-06	3e-07	3.26e-05	3.77e-05	2.9e-05	4.67e-05
0.90333	3.43e-05	2.87e-05	5.1e-05	4.67e-05	1.61e-05	2.34e-05	2.41e-05	-6.9e-06	1.98e-05	2.81e-05	8.9e-06	1.79e-05	1.19e-05	1.37e-05	4.96e-05	4.16e-05	1.42e-05	5.89e-05	3.35e-05	4.95e-05	2.64e-05	3.61e-05	6.17e-05	1.03e-05	3e-05	-6e-07	1.64e-05	3.12e-05	6.19e-05	4.93e-05	4.61e-05	-2.4e-06	2.11e-05	2.08e-05	3.05e-05	4.15e-05	1.52e-05	2.9e-05	4e-05	2.15e-05	2.31e-05	2.26e-05	2.51e-05	1.11e-05	1.53e-05	3.91e-05	3.97e-05	3.3e-05	4.72e-05
0.904997	4.6e-05	3.2e-05	6.06e-05	5.12e-05	1.48e-05	2.64e-05	2.26e-05	2.4e-06	2.81e-05	3.19e-05	1.88e-05	8.9e-06	2.48e-05	1.34e-05	6.06e-05	4.37e-05	1.55e-05	5.83e-05	3.59e-05	5e-05	2.83e-05	4.07e-05	6.05e-05	2.06e-05	2.58e-05	-1.1e-06	1.42e-05	2.99e-05	6.34e-05	5.07e-05	5.06e-05	4.6e-06	2.12e-05	2.64e-05	3.74e-05	4.26e-05	2.32e-05	3.99e-05	4.79e-05	1.92e-05	2.08e-05	2.95e-05	3.17e-05	1.85e-05	2.72e-05	4.02e-05	4e-05	3.59e-05	4.47e-05
0.906663	5.92e-05	3.91e-05	6.55e-05	5.56e-05	1.28e-05	2.7e-05	1.86e-05	1.71e-05	3.63e-05	3.42e-05	3.32e-05	3.4e-06	3.78e-05	1.56e-05	7.03e-05	4.34e-05	1.96e-05	6.25e-05	3.46e-05	5.04e-05	3.11e-05	4.73e-05	5.77e-05	3.22e-05	1.99e-05	4.1e-06	1.05e-05	3.02e-05	6.23e-05	5.01e-05	5.59e-05	1.24e-05	2.59e-05	2.91e-05	4.84e-05	4.17e-05	3.18e-05	4.81e-05	5.83e-05	2.43e-05	2.2e-05	3.62e-05	4.48e-05	2.32e-05	3.15e-05	4.36e-05	4.1e-05	4.13e-05	4.07e-05
0.90833	7.03e-05	4.51e-05	6.98e-05	6.22e-05	1.21e-05	3.22e-05	1.53e-05	3.06e-05	4.2e-05	3.65e-05	4.59e-05	-1.9e-06	4.68e-05	1.44e-05	7.93e-05	4.77e-05	2.37e-05	6.44e-05	3.55e-05	4.96e-05	3.89e-05	5.37e-05	5.44e-05	3.84e-05	1.53e-05	8.3e-06	8.6e-06	2.86e-05	5.82e-05	4.73e-05	6.57e-05	2.47e-05	2.83e-05	4e-05	5.36e-05	3.78e-05	3.72e-05	5.33e-05	6.39e-05	2.65e-05	2.32e-05	4.23e-05	5.26e-05	2.55e-05	3.05e-05	4.41e-05	4.24e-05	4.39e-05	3.73e-05
0.909997	8.03e-05	5.17e-05	6.91e-05	6.61e-05	1.23e-05	3.69e-05	1.69e-05	3.92e-05	4.2e-05	3.73e-05	5.71e-05	-3.1e-06	5.26e-05	2.06e-05	8.22e-05	5.14e-05	3.22e-05	6.71e-05	3.73e-05	5.13e-05	4.73e-05	5.85e-05	5.26e-05	4.36e-05	1.54e-05	1.17e-05	1.17e-05	2.59e-05	5.17e-05	4.98e-05	7.67e-05	3.54e-05	3.16e-05	5.46e-05	5.96e-05	3.81e-05	3.91e-05	5.43e-05	6.83e-05	2.65e-05	2.69e-05	4.58e-05	5.91e-05	3.48e-05	3.32e-05	4.45e-05	4.34e-05	4.65e-05	3.73e-05
0.911663	8.58e-05	5.82e-05	6.56e-05	7.03e-05	1.5e-05	3.88e-05	1.87e-05	4.62e-05	4.48e-05	3.71e-05	6.73e-05	-6e-07	5.45e-05	2.64e-05	8.42e-05	5.12e-05	3.97e-05	6.65e-05	4.44e-05	5.26e-05	4.77e-05	6.25e-05	5.16e-05	4.58e-05	1.62e-05	1.45e-05	1.53e-05	2.81e-05	4.74e-05	5.45e-05	8.45e-05	4.16e-05	3.79e-05	6.5e-05	6.24e-05	3.66e-05	3.62e-05	5.24e-05	7.17e-05	2.75e-05	3.15e-05	4.86e-05	6.13e-05	4.1e-05	2.9e-05	4.41e-05	4.79e-05	4.98e-05	3.63e-05
0.91333	8.8e-05	6.74e-05	6.47e-05	7.43e-05	2.17e-05	4.17e-05	2.48e-05	4.84e-05	5.19e-05	3.67e-05	7.4e-05	4.7e-06	5.4e-05	3.29e-05	8.56e-05	5.41e-05	4.53e-05	7.37e-05	4.79e-05	5.76e-05	5.33e-05	6.5e-05	5.26e-05	4.58e-05	2.07e-05	1.83e-05	2.2e-05	2.93e-05	4.46e-05	5.94e-05	9.09e-05	4.55e-05	4.54e-05	6.86e-05	6.23e-05	3.88e-05	3.34e-05	4.82e-05	7.41e-05	3.87e-05	3.5e-05	5.24e-05	6.59e-05	4.45e-05	2.58e-05	4.8e-05	5.37e-05	5.48e-05	4.04e-05
0.914997	8.65e-05	7.41e-05	6.65e-05	7.91e-05	2.91e-05	4.86e-05	3.26e-05	4.66e-05	5.78e-05	3.58e-05	7.42e-05	1.04e-05	5.53e-05	3.99e-05	8.6e-05	5.91e-05	4.75e-05	7.39e-05	5.69e-05	5.87e-05	5.86e-05	6.44e-05	5.25e-05	4.78e-05	2.83e-05	2.15e-05	3.08e-05	3.01e-05	4.71e-05	6.68e-05	9.17e-05	4.76e-05	4.7e-05	7.6e-05	6.31e-05	4.64e-05	3.07e-05	5.07e-05	7.55e-05	4.54e-05	3.9e-05	5.65e-05	6.62e-05	4.8e-05	3.15e-05	4.99e-05	5.92e-05	5.44e-05	4.65e-05
0.916663	8.58e-05	8.27e-05	7.17e-05	8.28e-05	3.61e-05	5.58e-05	4.04e-05	4.6e-05	6.14e-05	3.71e-05	7.11e-05	1.43e-05	6.06e-05	4.5e-05	8.59e-05	6.12e-05	5.13e-05	7.96e-05	6.36e-05	6.23e-05	5.98e-05	6.66e-05	5.16e-05	5.12e-05	3.58e-05	2.71e-05	4.04e-05	3.3e-05	4.87e-05	7.64e-05	8.74e-05	4.81e-05	4.95e-05	8.03e-05	6.54e-05	5.34e-05	3.38e-05	5.61e-05	7.65e-05	5.53e-05	4.53e-05	6.16e-05	6.9e-05	5.18e-05	3.77e-05	5.33e-05	6.33e-05	5.24e-05	5.21e-05
0.91833	8.5e-05	8.67e-05	7.93e-05	8.81e-05	3.85e-05	6.13e-05	4.33e-05	4.68e-05	6.59e-05	3.91e-05	6.85e-05	1.83e-05	6.28e-05	4.61e-05	8.71e-05	6.75e-05	5e-05	8.32e-05	6.85e-05	6.32e-05	6.45e-05	6.99e-05	4.94e-05	5.68e-05	4.03e-05	3.7e-05	4.4e-05	3.93e-05	5.5e-05	8.35e-05	8.6e-05	4.95e-05	5.06e-05	8.02e-05	7.07e-05	5.92e-05	3.85e-05	6.33e-05	7.83e-05	6.77e-05	5.22e-05	6.57e-05	7.3e-05	5.22e-05	4.24e-05	5.89e-05	6.79e-05	5.25e-05	5.91e-05
0.919997	8.45e-05	8.84e-05	8.63e-05	9.27e-05	4.16e-05	6.98e-05	4.6e-05	4.69e-05	6.41e-05	3.99e-05	6.59e-05	2.3e-05	6.7e-05	4.51e-05	8.93e-05	7.61e-05	5e-05	8.65e-05	7.06e-05	6.58e-05	7.56e-05	6.99e-05	5.06e-05	6.37e-05	4.29e-05	4.43e-05	4.59e-05	4.63e-05	6.17e-05	8.9e-05	8.62e-05	5.09e-05	5.01e-05	7.45e-05	7.41e-05	6.91e-05	4.77e-05	7.02e-05	8.1e-05	7.93e-05	5.76e-05	6.43e-05	7.94e-05	5.53e-05	5.14e-05	6.47e-05	6.97e-05	5.51e-05	6.81e-05
0.921663	8.73e-05	8.67e-05	9.3e-05	9.42e-05	4.43e-05	7.3e-05	4.64e-05	4.6e-05	5.86e-05	4.17e-05	6.13e-05	2.93e-05	6.96e-05	4.45e-05	9.1e-05	8.35e-05	5.32e-05	8.64e-05	7.09e-05	6.44e-05	8.12e-05	7.2e-05	5.36e-05	6.66e-05	4.43e-05	5.19e-05	4.87e-05	5.14e-05	7.05e-05	9.31e-05	8.71e-05	5.14e-05	5.05e-05	7.69e-05	7.82e-05	7.74e-05	6.25e-05	7.66e-05	7.98e-05	7.95e-05	6.4e-05	6.32e-05	7.73e-05	5.66e-05	6.11e-05	6.59e-05	7.01e-05	5.46e-05	7.58e-05
0.92333	9.16e-05	8.54e-05	9.7e-05	9.02e-05	4.59e-05	7.25e-05	4.79e-05	4.58e-05	5.38e-05	4.25e-05	6.06e-05	3.84e-05	6.83e-05	4.03e-05	9.5e-05	8.83e-05	5.75e-05	9.2e-05	6.82e-05	6.85e-05	8.47e-05	7.51e-05	6.04e-05	6.73e-05	4.45e-05	5.73e-05	4.82e-05	5.22e-05	7.25e-05	9.17e-05	8.83e-05	5.36e-05	5.35e-05	7.4e-05	8.36e-05	8.29e-05	7.55e-05	8.25e-05	7.56e-05	8e-05	6.69e-05	6.3e-05	7.48e-05	5.6e-05	6.48e-05	6.78e-05	7.13e-05	5.76e-05	8.42e-05
0.924997	9.72e-05	8.22e-05	9.58e-05	8.61e-05	4.75e-05	6.81e-05	4.85e-05	4.45e-05	5.17e-05	4.49e-05	6.3e-05	5.18e-05	6.6e-05	4.22e-05	9.95e-05	9.01e-05	6.12e-05	9.37e-05	6.94e-05	7.43e-05	8.84e-05	7.4e-05	6.81e-05	6.81e-05	4.57e-05	5.98e-05	5.13e-05	5.41e-05	8e-05	8.96e-05	9.18e-05	5.48e-05	5.89e-05	6.92e-05	9.15e-05	9.22e-05	8.61e-05	8.38e-05	7.4e-05	7.99e-05	6.94e-05	5.92e-05	7.33e-05	5.55e-05	6.86e-05	6.79e-05	7.26e-05	6.43e-05	9.21e-05
0.926663	0.0001032	8.04e-05	9.47e-05	8.42e-05	5.82e-05	6.48e-05	5.33e-05	4.2e-05	5.31e-05	4.58e-05	6.54e-05	6.39e-05	6.99e-05	4.39e-05	0.000108	8.66e-05	6.99e-05	9.77e-05	7.26e-05	8.42e-05	9.17e-05	7.53e-05	7.72e-05	6.75e-05	5.01e-05	5.86e-05	5.67e-05	5.34e-05	8.53e-05	8.63e-05	9.04e-05	5.46e-05	6.67e-05	6.13e-05	9.87e-05	9.99e-05	9.3e-05	8.64e-05	7.64e-05	7.65e-05	7.15e-05	5.76e-05	7.47e-05	5.5e-05	7.38e-05	6.88e-05	7.45e-05	6.64e-05	9.4e-05
0.92833	0.0001062	8.02e-05	9.56e-05	8.21e-05	6.43e-05	5.84e-05	6.11e-05	4.44e-05	6.09e-05	4.78e-05	6.81e-05	7.48e-05	7.27e-05	4.54e-05	0.0001136	8.31e-05	7.74e-05	0.0001054	7.49e-05	8.9e-05	9.16e-05	8.08e-05	8.11e-05	6.96e-05	5.56e-05	5.55e-05	6.47e-05	4.82e-05	8.63e-05	8.17e-05	8.94e-05	4.97e-05	7.53e-05	6.44e-05	0.000111	0.0001025	9.55e-05	9.27e-05	7.81e-05	7.16e-05	7.38e-05	5.9e-05	7.44e-05	5.33e-05	7.39e-05	6.8e-05	7.67e-05	6.49e-05	9.31e-05
0.929997	0.0001079	8.21e-05	9.38e-05	8.57e-05	7.11e-05	5.6e-05	6.79e-05	5.16e-05	7.3e-05	5.19e-05	7.42e-05	8.01e-05	7.88e-05	4.72e-05	0.0001164	8.12e-05	8.55e-05	0.0001134	8.29e-05	9.63e-05	9.6e-05	8.5e-05	8.17e-05	7.46e-05	6.08e-05	5.02e-05	7.06e-05	4.95e-05	8.74e-05	7.53e-05	9.21e-05	5.29e-05	8.51e-05	6.7e-05	0.0001229	0.000107	9.23e-05	0.0001037	8.66e-05	7.7e-05	7.86e-05	5.84e-05	7.97e-05	5.58e-05	7.39e-05	7.09e-05	8.21e-05	6.49e-05	8.94e-05
0.931663	0.0001073	8.39e-05	9.52e-05	9.58e-05	7.79e-05	5.54e-05	7.48e-05	5.4e-05	8.77e-05	6e-05	7.68e-05	7.94e-05	8.68e-05	5.64e-05	0.000115	8.18e-05	9.44e-05	0.0001204	8.94e-05	0.0001022	9.85e-05	8.87e-05	7.92e-05	8.09e-05	6.63e-05	4.7e-05	8.25e-05	5.69e-05	9.26e-05	7.36e-05	9.91e-05	5.86e-05	9.64e-05	7.23e-05	0.0001262	0.0001104	8.72e-05	0.0001071	9.76e-05	7.87e-05	8.31e-05	5.56e-05	8.59e-05	6.33e-05	7.28e-05	7.19e-05	8.32e-05	6.41e-05	8.54e-05
0.93333	0.0001024	8.78e-05	9.99e-05	0.0001055	8.46e-05	5.81e-05	8.09e-05	5.42e-05	9.93e-05	6.49e-05	8e-05	7.41e-05	9.37e-05	6.1e-05	0.0001139	8.74e-05	0.0001025	0.0001272	9.24e-05	0.0001051	0.000103	9.66e-05	7.92e-05	8.75e-05	6.96e-05	4.34e-05	8.92e-05	6.11e-05	9.02e-05	7.41e-05	0.0001058	6.81e-05	0.0001035	7.9e-05	0.0001282	0.0001113	7.9e-05	0.0001119	0.0001088	8.16e-05	8.99e-05	5.62e-05	9.14e-05	6.96e-05	6.95e-05	7.67e-05	8.52e-05	6.2e-05	8.43e-05
0.934997	9.57e-05	9.25e-05	0.000102	0.0001124	8.48e-05	6.21e-05	8.39e-05	5.76e-05	0.0001042	7.03e-05	8.33e-05	7.05e-05	9.92e-05	6.87e-05	0.0001108	9.81e-05	0.0001049	0.0001312	9.39e-05	0.0001043	0.0001023	9.93e-05	7.96e-05	9.45e-05	6.98e-05	3.86e-05	9.5e-05	6.13e-05	8.77e-05	7.56e-05	0.0001106	7.53e-05	0.0001095	8.93e-05	0.0001256	0.0001129	7.48e-05	0.0001146	0.0001149	8.83e-05	9.18e-05	5.8e-05	8.91e-05	7.52e-05	6.34e-05	8.02e-05	8.73e-05	6.23e-05	8.8e-05
0.936663	9.47e-05	9.81e-05	0.0001028	0.0001185	8.83e-05	6.64e-05	8.49e-05	5.72e-05	0.0001025	7.47e-05	8.56e-05	6.35e-05	0.0001011	7.71e-05	0.0001118	0.0001097	0.0001094	0.0001312	9.79e-05	0.0001082	0.0001023	0.0001013	8.53e-05	9.71e-05	7.09e-05	3.97e-05	9.75e-05	6.51e-05	9.2e-05	7.97e-05	0.000115	8.72e-05	0.0001091	9.24e-05	0.0001153	0.0001135	7.13e-05	0.000114	0.0001212	9.92e-05	9.47e-05	5.92e-05	8.67e-05	7.79e-05	6.03e-05	8.78e-05	8.93e-05	6.27e-05	9.1e-05
0.93833	9.01e-05	0.0001039	0.0001033	0.0001205	8.61e-05	7.04e-05	8.45e-05	5.18e-05	0.0001013	7.17e-05	8.46e-05	6.1e-05	0.0001008	8.19e-05	0.0001153	0.000119	0.0001117	0.0001305	9.8e-05	0.0001091	0.0001	0.0001017	9.29e-05	9.83e-05	7.29e-05	4.67e-05	9.89e-05	6.64e-05	9.27e-05	8.74e-05	0.000116	9.07e-05	0.0001057	9.21e-05	0.0001076	0.0001155	6.85e-05	0.0001052	0.000121	0.0001056	9.55e-05	6.01e-05	8.59e-05	7.95e-05	5.86e-05	9.32e-05	8.96e-05	6.47e-05	9.43e-05
0.939997	9.33e-05	0.0001065	0.0001024	0.0001161	7.94e-05	7.25e-05	8.12e-05	5.15e-05	9.8e-05	6.49e-05	8.28e-05	6.11e-05	9.95e-05	8.06e-05	0.0001233	0.0001288	0.000112	0.0001263	9.77e-05	0.0001074	0.0001023	0.0001048	0.0001005	9.94e-05	7.05e-05	5.4e-05	9.46e-05	6.67e-05	9.4e-05	9.46e-05	0.0001158	8.58e-05	9.57e-05	9.06e-05	0.0001021	0.0001195	6.72e-05	0.0001007	0.0001192	0.0001162	9.82e-05	6.02e-05	8.29e-05	7.89e-05	5.84e-05	0.0001003	9.39e-05	6.87e-05	9.59e-05
0.941663	0.0001018	0.0001078	9.98e-05	0.0001109	6.69e-05	7.08e-05	8.01e-05	5.41e-05	9.61e-05	5.79e-05	7.83e-05	6.41e-05	0.0001009	8.06e-05	0.0001308	0.0001372	0.0001137	0.0001216	9.71e-05	0.0001069	0.0001063	0.0001061	0.0001014	0.0001009	7.07e-05	6.4e-05	9.18e-05	6.93e-05	0.0001023	9.78e-05	0.0001138	7.67e-05	8.84e-05	9.19e-05	9.61e-05	0.000122	6.99e-05	9.83e-05	0.0001153	0.0001209	9.69e-05	5.67e-05	7.98e-05	8.43e-05	5.98e-05	0.0001025	9.83e-05	6.94e-05	9.58e-05
0.94333	0.000112	0.000109	9.86e-05	0.0001068	5.75e-05	7.16e-05	8.28e-05	5.76e-05	9.94e-05	5.24e-05	7.38e-05	6.37e-05	0.0001018	7.63e-05	0.0001336	0.0001412	0.0001146	0.0001167	9.56e-05	0.0001072	0.0001119	0.0001117	9.91e-05	9.96e-05	7.21e-05	7.63e-05	8.95e-05	7.91e-05	0.0001086	0.0001007	0.0001193	7.21e-05	8.23e-05	9.38e-05	9.3e-05	0.0001218	7.41e-05	9.42e-05	0.0001137	0.0001192	9.98e-05	5.06e-05	8.42e-05	9.11e-05	6e-05	0.0001042	0.0001	7.22e-05	9.27e-05
0.944997	0.0001207	0.0001101	9.65e-05	0.0001052	4.72e-05	7.41e-05	8.23e-05	6.12e-05	0.000109	4.82e-05	6.89e-05	6.84e-05	0.0001092	7.22e-05	0.000133	0.0001421	0.0001135	0.0001134	9.32e-05	0.0001073	0.0001157	0.0001125	9.48e-05	0.0001	7.4e-05	8.61e-05	8.87e-05	8.94e-05	0.0001106	0.000103	0.0001274	6.93e-05	8.49e-05	0.0001011	9.41e-05	0.000127	8.22e-05	9.26e-05	0.0001101	0.0001158	0.0001018	4.65e-05	8.88e-05	0.0001025	6.03e-05	9.91e-05	0.0001004	7.35e-05	9.12e-05
0.946663	0.0001335	0.0001077	9.65e-05	0.0001043	4.32e-05	7.42e-05	8.59e-05	6.87e-05	0.0001131	5.11e-05	6.71e-05	7.09e-05	0.0001145	6.9e-05	0.0001321	0.0001469	0.0001099	0.0001094	8.8e-05	0.0001107	0.0001168	0.000114	8.8e-05	0.0001004	7.58e-05	8.93e-05	9.25e-05	9.61e-05	0.000113	0.0001054	0.0001343	7.03e-05	8.97e-05	0.0001071	9.26e-05	0.0001245	9.23e-05	9.77e-05	0.0001108	0.0001096	0.0001046	4.57e-05	8.79e-05	0.0001167	6.11e-05	9.61e-05	0.0001031	7.29e-05	9.3e-05
0.94833	0.0001388	0.0001103	9.68e-05	0.0001073	4.6e-05	7.43e-05	9.16e-05	7.66e-05	0.0001132	5.55e-05	7.23e-05	7.2e-05	0.0001196	6.79e-05	0.0001297	0.0001471	0.0001064	0.0001085	8.44e-05	0.0001176	0.0001165	0.0001107	8.24e-05	0.0001002	7.95e-05	9.06e-05	9.91e-05	0.0001	0.0001137	0.0001047	0.0001395	7.24e-05	0.0001019	0.0001125	0.0001002	0.0001194	0.0001038	0.0001031	0.0001119	0.0001019	0.0001071	5.13e-05	8.97e-05	0.0001277	6.51e-05	9.18e-05	0.0001078	7.19e-05	9.59e-05
0.949997	0.0001387	0.000114	9.73e-05	0.0001122	5.83e-05	7.87e-05	9.25e-05	8.18e-05	0.0001134	6.12e-05	7.88e-05	6.99e-05	0.0001207	6.69e-05	0.0001298	0.000149	0.0001024	0.0001087	8.22e-05	0.0001243	0.0001091	0.0001055	8.33e-05	9.92e-05	8.02e-05	8.87e-05	0.0001055	0.0001003	0.0001098	0.0001058	0.0001444	7.65e-05	0.0001147	0.0001148	0.0001082	0.000117	0.0001149	0.0001087	0.000114	9.96e-05	0.0001073	6.08e-05	9.15e-05	0.0001293	6.88e-05	9.34e-05	0.0001121	7.42e-05	9.37e-05
0.951663	0.0001374	0.0001172	0.0001	0.0001152	6.9e-05	7.78e-05	8.81e-05	8.2e-05	0.0001088	6.6e-05	8.52e-05	6.88e-05	0.0001181	6.76e-05	0.0001322	0.0001534	0.0001041	0.0001102	8.26e-05	0.0001347	0.0001034	9.98e-05	8.68e-05	0.0001013	8.22e-05	8.51e-05	0.0001106	9.5e-05	0.0001104	0.0001053	0.0001424	7.91e-05	0.0001228	0.000117	0.0001138	0.0001181	0.000121	0.0001193	0.0001116	0.0001032	0.0001078	6.98e-05	9.12e-05	0.0001259	7.37e-05	9.19e-05	0.0001197	7.4e-05	9.22e-05
0.95333	0.0001333	0.000118	0.0001057	0.0001159	8.04e-05	7.65e-05	9.03e-05	7.92e-05	9.98e-05	6.91e-05	9.41e-05	6.38e-05	0.0001109	6.78e-05	0.0001367	0.0001588	0.0001043	0.0001127	8.24e-05	0.0001399	0.0001016	9.83e-05	8.77e-05	0.0001011	8.3e-05	7.87e-05	0.0001132	8.86e-05	0.0001099	0.0001032	0.0001354	7.97e-05	0.0001279	0.0001144	0.0001246	0.0001173	0.0001221	0.0001293	0.0001131	0.0001053	0.0001103	7.7e-05	9.2e-05	0.0001215	8.05e-05	9.47e-05	0.0001286	8e-05	9.38e-05
0.954997	0.0001271	0.0001211	0.00011	0.0001177	8.81e-05	7.76e-05	8.94e-05	7.21e-05	9.12e-05	7.07e-05	9.9e-05	5.74e-05	0.0001042	7e-05	0.0001396	0.0001566	0.0001075	0.0001145	8.65e-05	0.0001428	0.0001029	9.77e-05	8.9e-05	0.0001023	8.09e-05	7.21e-05	0.0001095	8.49e-05	0.0001137	0.0001002	0.0001276	7.91e-05	0.0001332	0.000113	0.0001311	0.0001195	0.0001211	0.0001351	0.0001143	0.0001095	0.000108	8.19e-05	9.33e-05	0.0001075	8.02e-05	9.22e-05	0.0001314	8.47e-05	9.28e-05
0.956663	0.0001219	0.0001219	0.0001138	0.0001171	8.99e-05	8.05e-05	8.69e-05	6.39e-05	8.76e-05	7.19e-05	9.72e-05	5.51e-05	9.98e-05	7.16e-05	0.0001404	0.0001582	0.0001133	0.0001153	9.28e-05	0.0001385	0.0001045	0.0001	9.13e-05	0.0001005	8.28e-05	6.48e-05	0.0001038	8.23e-05	0.0001182	0.0001007	0.0001201	8.31e-05	0.0001301	0.0001148	0.0001267	0.0001214	0.0001153	0.0001377	0.0001167	0.0001138	0.0001037	8.06e-05	9.39e-05	9.64e-05	7.61e-05	9.28e-05	0.0001287	8.84e-05	8.91e-05
0.95833	0.00012	0.0001183	0.0001176	0.0001139	8.64e-05	8.24e-05	9.13e-05	5.6e-05	8.35e-05	7.09e-05	9.54e-05	5.68e-05	9.62e-05	7.16e-05	0.0001364	0.0001551	0.0001128	0.0001151	9.88e-05	0.0001314	0.0001074	0.0001034	9.28e-05	9.86e-05	8.45e-05	5.83e-05	9.63e-05	8.26e-05	0.0001257	0.0001007	0.0001121	8.54e-05	0.0001221	0.0001153	0.0001214	0.000121	0.0001078	0.0001392	0.0001183	0.0001141	0.0001039	7.74e-05	9.55e-05	8.8e-05	7.22e-05	8.76e-05	0.0001284	8.99e-05	8.98e-05
0.959997	0.0001186	0.0001147	0.0001179	0.0001114	8.29e-05	8.39e-05	9.71e-05	5.12e-05	8.17e-05	6.66e-05	9.38e-05	5.89e-05	9.53e-05	7.12e-05	0.0001324	0.0001485	0.0001066	0.0001155	0.0001045	0.0001172	0.0001111	0.0001041	9.04e-05	9.57e-05	8.3e-05	5.38e-05	9.1e-05	8.46e-05	0.000128	9.99e-05	0.0001081	8.54e-05	0.0001173	0.0001163	0.0001166	0.0001174	0.0001039	0.0001336	0.0001237	0.0001124	0.0001025	7.69e-05	9.74e-05	8.37e-05	7.19e-05	8.86e-05	0.0001238	9.37e-05	9.35e-05
0.961664	0.0001154	0.0001137	0.0001148	0.0001099	7.86e-05	8.67e-05	9.83e-05	5.1e-05	8.28e-05	6.22e-05	8.92e-05	6.42e-05	9.45e-05	7.19e-05	0.0001275	0.000143	0.0001027	0.0001116	0.0001122	0.0001078	0.0001117	0.000105	9.3e-05	9.11e-05	8.08e-05	5.55e-05	8.27e-05	8.29e-05	0.0001315	9.93e-05	0.0001061	8.66e-05	0.0001095	0.0001182	0.0001033	0.0001115	0.0001004	0.0001235	0.0001247	0.0001097	9.28e-05	7.81e-05	9.71e-05	7.86e-05	7.06e-05	8.91e-05	0.0001185	9.13e-05	8.98e-05
0.96333	0.0001105	0.0001104	0.0001109	0.0001054	7.11e-05	9.15e-05	0.0001005	5.37e-05	8.4e-05	5.72e-05	8.83e-05	7.29e-05	9.34e-05	7.14e-05	0.0001226	0.0001402	9.54e-05	0.0001099	0.0001178	9.61e-05	0.0001123	0.0001042	9.73e-05	8.61e-05	7.97e-05	6.11e-05	7.74e-05	7.91e-05	0.0001306	9.59e-05	0.0001055	8.78e-05	0.0001008	0.0001198	9.49e-05	0.0001066	9.75e-05	0.0001158	0.0001223	0.0001111	8.9e-05	7.96e-05	9.73e-05	8.12e-05	7.55e-05	9.43e-05	0.0001157	9.05e-05	8.46e-05
0.964997	0.0001047	0.0001083	0.0001036	0.0001008	6.54e-05	9.51e-05	0.0001031	5.75e-05	8.43e-05	5.41e-05	9e-05	7.99e-05	8.83e-05	7.1e-05	0.0001174	0.000135	8.55e-05	0.0001073	0.0001203	9.21e-05	0.0001145	0.0001027	0.000102	8.7e-05	7.5e-05	6.67e-05	7.43e-05	7.8e-05	0.0001283	9.32e-05	0.0001081	8.82e-05	9.75e-05	0.0001188	9.56e-05	0.0001054	0.0001022	0.0001135	0.0001219	0.0001119	8.53e-05	8.23e-05	9.77e-05	8.4e-05	8.01e-05	9.42e-05	0.0001103	8.8e-05	8.37e-05
0.966664	9.74e-05	0.0001095	9.48e-05	9.72e-05	5.95e-05	9.77e-05	9.94e-05	6.19e-05	8.48e-05	5.37e-05	8.99e-05	8.22e-05	8.4e-05	7.12e-05	0.0001162	0.0001319	8.16e-05	0.0001045	0.0001228	9.1e-05	0.0001195	0.0001029	0.0001037	8.61e-05	7.31e-05	7.14e-05	7.48e-05	7.4e-05	0.0001202	8.54e-05	0.00011	8.86e-05	9.86e-05	0.0001186	9.45e-05	0.0001051	0.0001067	0.0001098	0.0001198	0.0001115	8.08e-05	8.66e-05	9.47e-05	8.87e-05	8.37e-05	9.7e-05	9.75e-05	8.71e-05	8.26e-05
0.96833	8.91e-05	0.0001086	8.72e-05	9.29e-05	5.46e-05	0.0001038	9.66e-05	6.67e-05	8.62e-05	5.68e-05	8.78e-05	8.61e-05	7.9e-05	7.34e-05	0.0001181	0.0001266	8.37e-05	0.0001012	0.0001213	9.49e-05	0.0001205	0.0001047	0.0001115	8.49e-05	6.74e-05	7.62e-05	7.58e-05	6.89e-05	0.0001152	8.57e-05	0.0001129	9.17e-05	0.0001034	0.0001158	9.95e-05	0.0001078	0.0001088	0.0001158	0.0001192	0.00011	7.66e-05	9.23e-05	9.15e-05	9.66e-05	8.38e-05	9.61e-05	8.77e-05	8.09e-05	8e-05
0.969997	8.82e-05	0.0001069	8.27e-05	8.78e-05	5.05e-05	0.000105	9.19e-05	7.24e-05	8.47e-05	5.99e-05	8.57e-05	8.54e-05	7.83e-05	7.58e-05	0.0001199	0.000119	8.42e-05	0.0001009	0.0001161	9.71e-05	0.0001209	0.0001034	0.0001125	8.96e-05	5.99e-05	7.75e-05	8.43e-05	6.79e-05	0.0001094	8.8e-05	0.0001154	9.33e-05	0.0001095	0.000112	0.000109	0.0001104	0.0001129	0.0001246	0.0001198	0.0001103	8.19e-05	9.76e-05	8.94e-05	0.0001022	8e-05	9.45e-05	7.52e-05	7.78e-05	8.04e-05
0.971664	9.04e-05	0.0001094	8.08e-05	8.31e-05	5.09e-05	0.0001009	8.65e-05	7.75e-05	8.73e-05	6.32e-05	8.19e-05	8.26e-05	7.73e-05	7.65e-05	0.0001221	0.0001107	8.83e-05	9.88e-05	0.00011	0.0001022	0.0001216	0.0001034	0.0001094	8.87e-05	5.35e-05	7.68e-05	9.45e-05	6.58e-05	0.0001019	9.09e-05	0.0001202	9.33e-05	0.0001123	0.0001069	0.0001156	0.000112	0.0001175	0.0001299	0.0001223	0.0001029	8.3e-05	0.0001022	8.9e-05	0.0001057	7.5e-05	9.16e-05	6.4e-05	7.3e-05	8.06e-05
0.97333	9.44e-05	0.0001107	8.12e-05	8.2e-05	5.26e-05	9.6e-05	8.03e-05	7.81e-05	9.03e-05	6.05e-05	8.04e-05	7.47e-05	7.97e-05	7.6e-05	0.0001233	0.0001053	9.23e-05	9.81e-05	0.0001051	0.0001022	0.000116	0.0001041	0.0001037	8.27e-05	4.95e-05	7.54e-05	0.0001005	6.25e-05	9.45e-05	8.7e-05	0.0001172	9.39e-05	0.0001135	0.0001006	0.0001129	0.0001086	0.0001185	0.0001279	0.0001162	9.64e-05	8.64e-05	0.0001055	8.7e-05	0.0001072	7.17e-05	9.09e-05	5.98e-05	6.92e-05	7.52e-05
0.974997	0.0001	0.000112	8.29e-05	8.31e-05	5.86e-05	9.08e-05	7.69e-05	7.71e-05	9.4e-05	5.62e-05	8.24e-05	6.89e-05	8.29e-05	7.58e-05	0.0001222	0.0001001	9.52e-05	9.8e-05	9.92e-05	0.000102	0.0001128	0.0001033	9.99e-05	7.81e-05	4.34e-05	7.38e-05	0.0001058	6.41e-05	9.33e-05	9.3e-05	0.00012	9.56e-05	0.0001131	9.61e-05	0.0001126	0.0001032	0.0001189	0.0001278	0.000114	9.53e-05	8.93e-05	0.0001075	8.46e-05	0.000109	7.05e-05	8.83e-05	6.2e-05	6.71e-05	7.1e-05
0.976664	0.0001066	0.0001143	8.42e-05	8.58e-05	6.16e-05	8.17e-05	7.45e-05	7.52e-05	9.69e-05	5.1e-05	8.6e-05	5.95e-05	8.68e-05	7.21e-05	0.0001178	0.0001025	9.19e-05	9.77e-05	9.58e-05	0.0001005	0.000116	0.0001044	9.11e-05	7.29e-05	4.49e-05	6.58e-05	0.0001055	6.88e-05	9.24e-05	8.84e-05	0.0001181	9.36e-05	0.0001044	9.19e-05	0.0001044	9.43e-05	0.0001183	0.000121	0.0001057	9.47e-05	8.81e-05	0.0001033	8.06e-05	0.0001068	6.81e-05	8.32e-05	6.54e-05	6.73e-05	6.31e-05
0.97833	0.000107	0.0001138	8.31e-05	8.75e-05	6.24e-05	7.46e-05	7.25e-05	6.62e-05	9.86e-05	4.63e-05	8.84e-05	5.32e-05	8.6e-05	6.86e-05	0.0001106	0.0001076	8.89e-05	9.83e-05	9.28e-05	0.0001001	0.0001203	0.0001062	8.39e-05	6.54e-05	5.14e-05	5.61e-05	9.93e-05	7.44e-05	9.27e-05	7.8e-05	0.0001182	8.8e-05	9.58e-05	8.73e-05	9.5e-05	8.66e-05	0.0001185	0.0001156	0.0001	8.86e-05	8.3e-05	0.0001004	7.86e-05	0.000106	6.6e-05	7.58e-05	7e-05	6.58e-05	6.13e-05
0.979997	0.0001071	0.0001104	8.18e-05	9.21e-05	6.55e-05	7.19e-05	7.19e-05	5.4e-05	9.7e-05	4.07e-05	9.05e-05	4.9e-05	8.62e-05	6.84e-05	0.0001005	0.0001169	8.49e-05	9.82e-05	9.23e-05	0.0001007	0.0001235	0.0001075	8.12e-05	6.26e-05	5.64e-05	4.91e-05	9.02e-05	8.27e-05	9.77e-05	6.99e-05	0.0001138	8.54e-05	8.9e-05	8.64e-05	8.77e-05	8.07e-05	0.0001158	0.0001135	9.19e-05	8.56e-05	8.43e-05	9.99e-05	7.8e-05	0.0001022	6.26e-05	6.83e-05	7.48e-05	6.81e-05	6.51e-05
0.981664	0.000106	0.0001046	8.2e-05	9.48e-05	6.98e-05	7.09e-05	7.22e-05	4.53e-05	9.35e-05	4.33e-05	8.57e-05	4.89e-05	8.56e-05	7.04e-05	9.55e-05	0.0001216	8.29e-05	9.7e-05	9.02e-05	0.0001028	0.0001316	0.0001069	7.94e-05	6.03e-05	5.5e-05	4.32e-05	8.42e-05	8.76e-05	0.0001006	6.78e-05	0.0001139	8.1e-05	8.44e-05	8.75e-05	9.18e-05	7.65e-05	0.0001089	0.0001163	9.29e-05	8.28e-05	8.16e-05	9.98e-05	7.69e-05	9.78e-05	5.71e-05	6.37e-05	7.85e-05	7.08e-05	7.01e-05
0.98333	0.0001	9.86e-05	8.5e-05	9.48e-05	6.88e-05	6.76e-05	7.1e-05	3.91e-05	8.81e-05	4.47e-05	7.62e-05	4.95e-05	8.42e-05	7.34e-05	8.86e-05	0.0001251	8.21e-05	9.76e-05	8.63e-05	0.0001048	0.0001335	0.0001065	7.47e-05	5.59e-05	5.68e-05	4e-05	7.43e-05	8.81e-05	0.0001008	5.94e-05	0.0001073	7.48e-05	7.73e-05	8.66e-05	9.66e-05	7.65e-05	0.0001049	0.0001142	9.12e-05	7.5e-05	7.56e-05	9.9e-05	7.98e-05	8.93e-05	4.77e-05	6.19e-05	8.09e-05	6.88e-05	7.19e-05
0.984997	9.16e-05	9.38e-05	8.78e-05	9.71e-05	6.89e-05	6.88e-05	6.7e-05	3.06e-05	8.22e-05	4.61e-05	6.65e-05	5.37e-05	8.21e-05	7.48e-05	8.19e-05	0.0001258	8.49e-05	9.66e-05	8.26e-05	0.0001042	0.0001283	0.0001022	7.11e-05	5.39e-05	5.6e-05	4.22e-05	7.16e-05	8.6e-05	9.84e-05	5.8e-05	0.0001057	7.18e-05	7.55e-05	8.38e-05	0.0001045	7.98e-05	0.0001052	0.0001116	9.43e-05	7.01e-05	7.54e-05	0.0001018	8.32e-05	7.57e-05	4.16e-05	6.85e-05	8.05e-05	7.01e-05	7.88e-05
0.986664	8.28e-05	9.18e-05	9.18e-05	0.0001001	6.92e-05	6.93e-05	6.86e-05	2.67e-05	7.73e-05	4.83e-05	6.19e-05	5.78e-05	8.04e-05	7.56e-05	7.78e-05	0.0001247	8.59e-05	9.54e-05	7.99e-05	0.0001014	0.0001224	9.86e-05	7.3e-05	5.38e-05	5.2e-05	4.61e-05	7.35e-05	7.89e-05	9.46e-05	6.52e-05	0.000102	7.58e-05	7.51e-05	8.33e-05	0.0001123	8.41e-05	0.0001027	0.0001063	9.65e-05	7.27e-05	7.53e-05	9.63e-05	8.38e-05	6.17e-05	4.32e-05	8.09e-05	8.29e-05	7.56e-05	7.73e-05
0.98833	7.18e-05	8.81e-05	9.02e-05	0.0001014	6.33e-05	6.36e-05	6.65e-05	2.51e-05	7.35e-05	4.77e-05	5.83e-05	5.81e-05	8e-05	7.61e-05	7.84e-05	0.000116	8.79e-05	9.82e-05	7.57e-05	9.85e-05	0.0001132	9.44e-05	7.21e-05	5.74e-05	4.95e-05	4.53e-05	7.51e-05	6.76e-05	8.45e-05	7.04e-05	0.0001007	7.94e-05	7.77e-05	7.95e-05	0.0001229	8.78e-05	0.0001038	9.76e-05	0.0001026	7.53e-05	6.65e-05	8.74e-05	8.15e-05	5.22e-05	4.58e-05	9.26e-05	8.58e-05	7.74e-05	7.18e-05
0.989997	6.28e-05	8.87e-05	8.74e-05	0.0001026	5.05e-05	6e-05	6.55e-05	2.28e-05	7.02e-05	4.07e-05	5.91e-05	5.84e-05	7.9e-05	7.43e-05	7.6e-05	0.0001093	8.76e-05	0.0001018	7.21e-05	9.67e-05	0.0001024	9.3e-05	7.07e-05	6.17e-05	5.17e-05	4.72e-05	7.57e-05	5.85e-05	7.71e-05	7.07e-05	9.9e-05	8.33e-05	7.89e-05	7.76e-05	0.0001229	9.47e-05	0.0001079	8.9e-05	0.0001067	7.53e-05	6.25e-05	7.95e-05	8.13e-05	4.75e-05	4.98e-05	0.0001022	8.62e-05	7.82e-05	6.98e-05
0.991664	5.93e-05	8.74e-05	7.97e-05	0.0001046	4.34e-05	6.08e-05	6.8e-05	2.17e-05	6.66e-05	3.61e-05	6.45e-05	5.67e-05	7.77e-05	7.41e-05	7.61e-05	0.0001038	8.42e-05	0.0001031	7.18e-05	9.41e-05	9.25e-05	9.32e-05	7.17e-05	6.93e-05	4.81e-05	4.68e-05	7.86e-05	5.17e-05	6.76e-05	7.3e-05	9.99e-05	8.95e-05	8.31e-05	7.39e-05	0.0001196	9.64e-05	0.0001067	8.74e-05	0.0001115	7.97e-05	6.27e-05	7.02e-05	8.05e-05	4.83e-05	5.76e-05	0.0001087	8.29e-05	8.35e-05	7.07e-05
0.99333	5.81e-05	8.6e-05	7.15e-05	9.97e-05	3.87e-05	5.65e-05	6.96e-05	2.35e-05	6.18e-05	3.07e-05	7.06e-05	4.98e-05	7.54e-05	7.79e-05	7.83e-05	9.56e-05	7.99e-05	0.0001044	6.91e-05	9.55e-05	8.61e-05	9.48e-05	7.32e-05	7.54e-05	4.65e-05	4.78e-05	7.9e-05	4.4e-05	5.92e-05	7.46e-05	9.77e-05	9.47e-05	8.59e-05	7.52e-05	0.0001165	0.0001013	9.9e-05	8.48e-05	0.0001164	8.33e-05	5.99e-05	6.19e-05	8.16e-05	5.67e-05	5.97e-05	0.0001101	8.06e-05	8.79e-05	6.82e-05
0.994997	6.14e-05	8.24e-05	6.12e-05	9.54e-05	3.31e-05	5.54e-05	6.5e-05	2.56e-05	5.93e-05	2.45e-05	7.44e-05	4.37e-05	7.2e-05	8e-05	8.27e-05	8.57e-05	8.1e-05	0.0001039	6.43e-05	9.86e-05	7.99e-05	9.46e-05	7.1e-05	7.62e-05	4.59e-05	4.68e-05	7.55e-05	4.43e-05	5.22e-05	7.28e-05	9.58e-05	9.12e-05	8.47e-05	7.7e-05	0.0001084	0.0001035	9.06e-05	8.51e-05	0.0001178	8.41e-05	5.91e-05	6.07e-05	7.96e-05	6.49e-05	5.39e-05	0.0001059	7.61e-05	8.54e-05	7.03e-05
0.996664	6.51e-05	8.2e-05	5.65e-05	8.99e-05	3.17e-05	5.83e-05	6.36e-05	2.87e-05	5.33e-05	2.45e-05	7.37e-05	3.95e-05	6.86e-05	7.63e-05	8.68e-05	8.25e-05	7.74e-05	9.87e-05	6.17e-05	9.84e-05	7.73e-05	9.61e-05	6.94e-05	7.06e-05	4.36e-05	4.77e-05	7.37e-05	5.18e-05	4.99e-05	7.26e-05	9.59e-05	8.46e-05	8.1e-05	8.07e-05	9.48e-05	0.000104	7.85e-05	8.74e-05	0.0001147	8.54e-05	6.39e-05	6.09e-05	7.82e-05	6.47e-05	4.66e-05	9.83e-05	6.69e-05	8.28e-05	6.94e-05
0.99833	6.74e-05	7.8e-05	4.99e-05	8.46e-05	3.66e-05	5.73e-05	5.91e-05	3.05e-05	4.83e-05	2.64e-05	7e-05	3.43e-05	6.34e-05	7e-05	8.88e-05	8.09e-05	7.34e-05	9.24e-05	5.96e-05	9.6e-05	7.49e-05	9.43e-05	6.62e-05	6.38e-05	4.05e-05	4.56e-05	7.22e-05	5.84e-05	4.66e-05	7.9e-05	9.85e-05	7.53e-05	8.01e-05	7.76e-05	8.15e-05	9.78e-05	6.26e-05	8.87e-05	0.0001089	8.83e-05	6.41e-05	5.99e-05	7.42e-05	5.83e-05	4.16e-05	8.83e-05	5.96e-05	8e-05	6.58e-05
0.999997	6.69e-05	7.52e-05	4.61e-05	7.75e-05	3.75e-05	5.29e-05	4.85e-05	2.72e-05	4.48e-05	2.95e-05	6.4e-05	2.98e-05	5.79e-05	5.73e-05	9.05e-05	7.7e-05	7.03e-05	8.49e-05	5.67e-05	9.3e-05	7.5e-05	8.85e-05	6e-05	5.68e-05	4.21e-05	4.49e-05	7.06e-05	6.09e-05	4.68e-05	8.54e-05	0.0001019	6.38e-05	7.86e-05	7.97e-05	7.13e-05	9.26e-05	4.91e-05	8.52e-05	0.0001019	8.8e-05	6.41e-05	6.02e-05	6.91e-05	4.93e-05	3.42e-05	7.87e-05	5.78e-05	7.36e-05	6.09e-05
1.00166	6.91e-05	7.19e-05	4.05e-05	7.45e-05	3.47e-05	5.1e-05	4.17e-05	2.33e-05	4.55e-05	3.52e-05	5.32e-05	2.83e-05	5.57e-05	4.39e-05	8.78e-05	7.46e-05	6.74e-05	7.92e-05	5.55e-05	8.95e-05	7.27e-05	8.3e-05	5.49e-05	4.89e-05	3.99e-05	4.18e-05	6.82e-05	6.7e-05	4.88e-05	8.93e-05	0.0001055	5.02e-05	7.77e-05	7.88e-05	5.98e-05	8.15e-05	3.92e-05	8.77e-05	9.04e-05	8.2e-05	6.32e-05	5.79e-05	5.96e-05	3.68e-05	3.33e-05	6.54e-05	5.46e-05	6.32e-05	5.63e-05
1.00333	7.07e-05	7.28e-05	3.69e-05	7.33e-05	3.81e-05	4.85e-05	4.09e-05	1.69e-05	4.58e-05	3.93e-05	4.17e-05	2.53e-05	5.77e-05	3.17e-05	8.13e-05	7.7e-05	5.98e-05	7.08e-05	5.96e-05	8.53e-05	7.26e-05	8.35e-05	5.11e-05	4.49e-05	3.88e-05	3.98e-05	6.86e-05	6.51e-05	5.23e-05	9.12e-05	0.0001094	4.72e-05	7.93e-05	7.37e-05	5.76e-05	7.45e-05	2.95e-05	8.96e-05	8.16e-05	7.75e-05	5.99e-05	5.48e-05	5.61e-05	2.72e-05	3.61e-05	5.59e-05	5.2e-05	5.7e-05	5.05e-05
1.005	7.35e-05	7.03e-05	3.55e-05	7.13e-05	3.89e-05	4.95e-05	4.08e-05	1.37e-05	5.35e-05	4.16e-05	3.76e-05	2.12e-05	5.79e-05	2.4e-05	7.26e-05	7.94e-05	5.57e-05	6.47e-05	6.28e-05	8.2e-05	7.3e-05	8.45e-05	4.92e-05	4.49e-05	3.75e-05	3.92e-05	6.8e-05	5.63e-05	5.51e-05	9.26e-05	0.0001074	4.35e-05	8.49e-05	6.88e-05	5.98e-05	6.76e-05	2.27e-05	9.29e-05	7.67e-05	7.01e-05	5.37e-05	5.06e-05	5.26e-05	3.15e-05	4.12e-05	5.2e-05	5.34e-05	5.33e-05	5.26e-05
1.00666	7.51e-05	7.09e-05	3.62e-05	6.83e-05	3.81e-05	5.09e-05	4.19e-05	1.29e-05	6.37e-05	4.51e-05	3.74e-05	1.94e-05	6.3e-05	2.14e-05	6.93e-05	8.12e-05	5.32e-05	5.92e-05	6.65e-05	8.14e-05	7.15e-05	8.54e-05	4.86e-05	5e-05	3.65e-05	3.95e-05	6.74e-05	4.48e-05	6.08e-05	8.75e-05	0.0001003	4.52e-05	8.3e-05	6.97e-05	6.8e-05	6.69e-05	2.46e-05	9.5e-05	7.2e-05	6.35e-05	4.94e-05	4.88e-05	5.09e-05	3.64e-05	4.01e-05	5.06e-05	5.1e-05	5.08e-05	5.7e-05
1.00833	7.86e-05	7.53e-05	3.92e-05	6.92e-05	3.64e-05	5.43e-05	5.05e-05	1.55e-05	7.38e-05	4.28e-05	3.71e-05	2.11e-05	6.83e-05	2.34e-05	6.72e-05	8.44e-05	5.16e-05	5.79e-05	7.13e-05	8.15e-05	7.35e-05	9.08e-05	5.48e-05	5.49e-05	3.44e-05	3.71e-05	6.56e-05	4.05e-05	6.87e-05	7.93e-05	9.11e-05	4.87e-05	8.25e-05	6.75e-05	7.37e-05	7.23e-05	2.91e-05	9.85e-05	6.31e-05	5.46e-05	4.31e-05	4.94e-05	4.6e-05	4.02e-05	4.21e-05	5.15e-05	4.57e-05	5.06e-05	5.78e-05
1.01	7.71e-05	7.64e-05	4.88e-05	6.96e-05	3.72e-05	5.66e-05	5.7e-05	1.88e-05	8.04e-05	4.09e-05	4.26e-05	2.4e-05	7.06e-05	2.44e-05	6.86e-05	8.85e-05	5.18e-05	5.34e-05	7.76e-05	7.87e-05	7.75e-05	9.34e-05	6.13e-05	5.85e-05	3.27e-05	3.93e-05	5.98e-05	3.26e-05	7.47e-05	7.45e-05	7.91e-05	5.36e-05	8.09e-05	6.46e-05	8.14e-05	7.57e-05	3.42e-05	9.78e-05	6.06e-05	5.21e-05	3.62e-05	5.14e-05	4.31e-05	4.75e-05	4.31e-05	5.48e-05	4.34e-05	5.1e-05	5.8e-05
1.01166	6.87e-05	7.32e-05	5.96e-05	6.81e-05	3.17e-05	5.59e-05	5.98e-05	2.71e-05	8.65e-05	4.27e-05	4.65e-05	2.79e-05	7.06e-05	2.54e-05	7.22e-05	8.88e-05	5.3e-05	5.59e-05	8.12e-05	7.58e-05	7.58e-05	8.91e-05	6.47e-05	6.13e-05	2.72e-05	4.36e-05	5.21e-05	2.78e-05	8.07e-05	6.76e-05	6.54e-05	4.96e-05	7.97e-05	6.52e-05	8.34e-05	7.51e-05	4.06e-05	9.34e-05	5.71e-05	4.76e-05	3.1e-05	5.15e-05	3.67e-05	5.25e-05	4.6e-05	5.67e-05	4.2e-05	4.86e-05	5.66e-05
1.01333	6.21e-05	7.54e-05	6.48e-05	7.09e-05	2.95e-05	5.1e-05	6.1e-05	2.95e-05	8.64e-05	4.17e-05	4.36e-05	3.17e-05	7.24e-05	2.76e-05	7.73e-05	8.44e-05	5.5e-05	5.65e-05	8.12e-05	7.19e-05	7.28e-05	8.21e-05	6.76e-05	6.07e-05	2.67e-05	4.47e-05	4.42e-05	2.67e-05	9.03e-05	5.95e-05	5.3e-05	4.92e-05	7.32e-05	6.39e-05	8.12e-05	7.22e-05	4.49e-05	8.59e-05	5.28e-05	4.51e-05	2.67e-05	5.12e-05	3.01e-05	4.79e-05	4.83e-05	5.63e-05	4.08e-05	4.39e-05	4.78e-05
1.015	5.89e-05	7.47e-05	7.23e-05	7.56e-05	2.61e-05	4.71e-05	6.04e-05	3.15e-05	7.88e-05	3.71e-05	3.99e-05	3.12e-05	6.65e-05	2.77e-05	7.77e-05	8.15e-05	5.61e-05	5.62e-05	7.93e-05	6.61e-05	7.12e-05	7.49e-05	7.19e-05	5.34e-05	2.77e-05	4.56e-05	3.73e-05	3.26e-05	9.94e-05	5.58e-05	4.74e-05	4.85e-05	6.99e-05	5.95e-05	7.42e-05	6.55e-05	4.25e-05	8.01e-05	5.1e-05	4.27e-05	2.65e-05	5.13e-05	2.25e-05	4.89e-05	5.4e-05	5.73e-05	4.33e-05	4.01e-05	3.69e-05
1.01666	5.57e-05	7.12e-05	7.59e-05	8e-05	2.24e-05	4.16e-05	5.53e-05	3.25e-05	7.09e-05	3.7e-05	3.61e-05	2.62e-05	6.04e-05	2.63e-05	7.56e-05	7.95e-05	5.86e-05	5.13e-05	7.41e-05	6.02e-05	6.32e-05	6.57e-05	7.15e-05	4.5e-05	2.87e-05	4.95e-05	3.41e-05	3.2e-05	0.000101	5.97e-05	4.42e-05	4.53e-05	6.28e-05	5.6e-05	6.9e-05	5.07e-05	4.03e-05	7.24e-05	6.02e-05	4.88e-05	2.88e-05	4.93e-05	2.2e-05	5.13e-05	5.71e-05	5.71e-05	4.6e-05	3.61e-05	2.95e-05
1.01833	5.39e-05	7.25e-05	7.44e-05	8.55e-05	1.88e-05	3.85e-05	4.81e-05	3.14e-05	6.31e-05	3.51e-05	3.04e-05	1.93e-05	5.36e-05	2.41e-05	7.57e-05	7.7e-05	5.74e-05	4.89e-05	6.65e-05	5.47e-05	5.37e-05	6.02e-05	6.79e-05	4.01e-05	3.23e-05	4.67e-05	3.53e-05	3.24e-05	0.0001013	5.7e-05	4.59e-05	4.44e-05	5.33e-05	5.28e-05	5.94e-05	3.87e-05	3.63e-05	6.45e-05	6.32e-05	5.15e-05	3.25e-05	4.83e-05	2.06e-05	5.17e-05	5.63e-05	5.68e-05	4.75e-05	3.53e-05	2.47e-05
1.02	5.97e-05	7.65e-05	6.85e-05	9.04e-05	1.89e-05	3.68e-05	3.96e-05	2.67e-05	5.42e-05	3.13e-05	2.4e-05	1.13e-05	4.91e-05	1.99e-05	7.11e-05	7.61e-05	5.61e-05	4.45e-05	5.6e-05	4.77e-05	4.98e-05	5.7e-05	6.52e-05	3.19e-05	4.09e-05	3.95e-05	3.74e-05	3.54e-05	9.74e-05	5.98e-05	5.16e-05	4.64e-05	4.31e-05	4.87e-05	4.87e-05	2.87e-05	3.56e-05	6.15e-05	6.8e-05	5.01e-05	3.38e-05	4.95e-05	2.32e-05	4.87e-05	4.92e-05	5.17e-05	4.68e-05	3.78e-05	2.15e-05
1.02166	5.87e-05	7.39e-05	6.65e-05	9.12e-05	1.26e-05	3.68e-05	2.89e-05	2.07e-05	4.52e-05	2.96e-05	2.28e-05	7.2e-06	4.05e-05	1.32e-05	6.42e-05	7.65e-05	5.18e-05	3.99e-05	4.91e-05	4.6e-05	4.54e-05	5.39e-05	6e-05	2.63e-05	4.33e-05	3.66e-05	4.13e-05	3.96e-05	8.74e-05	6.31e-05	5.96e-05	4.7e-05	3.23e-05	4.61e-05	3.96e-05	2.32e-05	3.65e-05	6e-05	7.17e-05	5.16e-05	3.5e-05	5.58e-05	2.48e-05	4.44e-05	4e-05	4.62e-05	4.43e-05	4.06e-05	2.31e-05
1.02333	5.56e-05	7.33e-05	6.25e-05	8.79e-05	1.14e-05	4.04e-05	2.11e-05	1.18e-05	4.07e-05	2.91e-05	1.91e-05	7e-06	3.74e-05	6.6e-06	5.78e-05	7.21e-05	5.06e-05	3.48e-05	4.35e-05	4.39e-05	4.42e-05	5.07e-05	5.67e-05	2.36e-05	4.24e-05	3.42e-05	4.5e-05	4.19e-05	7.39e-05	6.31e-05	6.17e-05	4.12e-05	2.49e-05	4.48e-05	3.49e-05	2.09e-05	4.44e-05	5.78e-05	7.25e-05	4.86e-05	2.85e-05	5.83e-05	2.75e-05	3.56e-05	3.26e-05	3.97e-05	4.1e-05	3.91e-05	2.46e-05
1.025	4.99e-05	7.08e-05	6.02e-05	8.09e-05	1.38e-05	4.23e-05	1.49e-05	1.4e-06	3.26e-05	2.6e-05	1.41e-05	7e-06	3.48e-05	6e-07	5.1e-05	6.61e-05	4.58e-05	3.27e-05	3.96e-05	4.18e-05	4.16e-05	4.66e-05	4.89e-05	2.38e-05	3.81e-05	2.74e-05	4.34e-05	4.75e-05	6.59e-05	5.64e-05	6.25e-05	3.82e-05	2.2e-05	4.21e-05	2.78e-05	2.39e-05	4.86e-05	5.33e-05	6.49e-05	3.74e-05	2.06e-05	5.82e-05	2.56e-05	2.69e-05	2.44e-05	3.29e-05	3.82e-05	3.26e-05	2.72e-05
1.02666	4.56e-05	6.65e-05	6e-05	7.45e-05	1.46e-05	4.13e-05	1.29e-05	-6.1e-06	2.75e-05	2.5e-05	9.8e-06	1.16e-05	3.75e-05	-2.6e-06	3.99e-05	5.99e-05	4.57e-05	3.34e-05	3.91e-05	4.15e-05	4.14e-05	4.34e-05	4.3e-05	2.44e-05	2.93e-05	2.48e-05	4.33e-05	5.27e-05	6.1e-05	5.44e-05	6.5e-05	3.38e-05	2.38e-05	4.18e-05	2.62e-05	2.92e-05	5.61e-05	4.99e-05	6.46e-05	2.61e-05	1.76e-05	5.59e-05	2.71e-05	2.01e-05	2e-05	3.1e-05	3.44e-05	2.44e-05	2.85e-05
1.02833	3.5e-05	5.92e-05	6.32e-05	6.71e-05	1.41e-05	3.99e-05	1.58e-05	-1.43e-05	2.34e-05	2.18e-05	1.11e-05	1.61e-05	3.4e-05	-5.9e-06	3.47e-05	5.06e-05	4.5e-05	3.12e-05	4.18e-05	4.4e-05	4.04e-05	4.1e-05	3.72e-05	2.92e-05	1.57e-05	2.66e-05	3.78e-05	5.35e-05	5.6e-05	4.92e-05	6.07e-05	3.22e-05	2.54e-05	4.22e-05	2.93e-05	3.31e-05	6e-05	4.18e-05	6.13e-05	1.96e-05	1.66e-05	5.44e-05	2.3e-05	1.93e-05	1.87e-05	3.44e-05	3.23e-05	1.56e-05	3.07e-05
1.03	3.15e-05	5.59e-05	6.24e-05	6.14e-05	2.05e-05	3.59e-05	2.09e-05	-1.56e-05	2.52e-05	1.84e-05	9.7e-06	1.68e-05	3.54e-05	-8e-06	3.19e-05	4.71e-05	4.75e-05	3.2e-05	4.33e-05	4.25e-05	3.87e-05	4.07e-05	3.36e-05	3.37e-05	6.5e-06	2.74e-05	2.9e-05	4.97e-05	5.24e-05	4.57e-05	5.94e-05	3.07e-05	2.97e-05	4.37e-05	3.33e-05	3.85e-05	6.41e-05	3.63e-05	5.52e-05	1.28e-05	1.81e-05	4.8e-05	2.14e-05	2.2e-05	1.74e-05	3.54e-05	3.22e-05	5.2e-06	3.09e-05
1.03166	2.73e-05	5.13e-05	6.17e-05	6.08e-05	2.2e-05	2.39e-05	2.74e-05	-1.31e-05	2.6e-05	1.87e-05	1.1e-05	1.83e-05	3.52e-05	-7e-06	3.24e-05	4.84e-05	4.98e-05	3.6e-05	4.4e-05	4.44e-05	3.22e-05	4.44e-05	2.46e-05	3.97e-05	2.3e-06	2.57e-05	1.71e-05	4.08e-05	5.11e-05	4.61e-05	5.97e-05	3.59e-05	3.2e-05	4.58e-05	3.32e-05	4.21e-05	5.9e-05	3.11e-05	4.94e-05	8.7e-06	2.35e-05	4.45e-05	2.35e-05	2.74e-05	1.58e-05	3.3e-05	3.28e-05	-4e-06	2.96e-05
1.03333	2.43e-05	4.46e-05	5.77e-05	6.24e-05	1.97e-05	1.43e-05	3.42e-05	-8.4e-06	3.25e-05	2.07e-05	1.56e-05	2.13e-05	3.48e-05	-4.5e-06	3.56e-05	5.26e-05	5.34e-05	3.92e-05	4.47e-05	4.62e-05	3.43e-05	4.89e-05	2.4e-05	3.9e-05	2.1e-06	2.6e-05	1.04e-05	3.26e-05	4.54e-05	4.7e-05	5.9e-05	3.92e-05	3e-05	4.66e-05	3.88e-05	4.34e-05	5.63e-05	3.37e-05	4.49e-05	1.25e-05	2.93e-05	4.31e-05	2.66e-05	3.18e-05	1.44e-05	2.84e-05	3.46e-05	-5.7e-06	2.92e-05
1.035	1.94e-05	3.99e-05	5.22e-05	6.07e-05	2.09e-05	5.5e-06	3.87e-05	-6.8e-06	3.54e-05	1.53e-05	2.01e-05	1.94e-05	2.87e-05	-5.8e-06	4.07e-05	5.45e-05	5.09e-05	3.53e-05	4.34e-05	4.68e-05	3.27e-05	5.05e-05	2.28e-05	3.29e-05	7.2e-06	2.28e-05	-1.3e-06	2.4e-05	3.84e-05	4.66e-05	5.14e-05	3.86e-05	2.62e-05	4.51e-05	4.27e-05	4.29e-05	4.8e-05	3.47e-05	3.24e-05	1.82e-05	2.76e-05	4.22e-05	2.57e-05	3.29e-05	9.7e-06	1.74e-05	3.57e-05	-9.2e-06	2.74e-05
1.03666	1.91e-05	3.46e-05	4.46e-05	6.06e-05	2.33e-05	-1e-07	3.64e-05	-5.2e-06	3.78e-05	1.28e-05	1.6e-05	1.86e-05	2.86e-05	-1e-06	4.31e-05	5.96e-05	5.09e-05	3.45e-05	3.85e-05	4.83e-05	2.85e-05	4.95e-05	2.28e-05	2.62e-05	1.42e-05	1.81e-05	-5.9e-06	1.57e-05	3.59e-05	4.66e-05	4.73e-05	3.59e-05	2.31e-05	4.16e-05	4.41e-05	4.77e-05	3.98e-05	3.79e-05	2.07e-05	2.64e-05	2.44e-05	3.92e-05	3.06e-05	2.67e-05	5.5e-06	7.3e-06	3.96e-05	-1.54e-05	2.35e-05
1.03833	1.72e-05	2.67e-05	3.99e-05	5.9e-05	2.44e-05	-5.5e-06	3.74e-05	-1.04e-05	3.33e-05	1.01e-05	1.24e-05	1.92e-05	2.76e-05	1.3e-06	4.3e-05	5.83e-05	5.07e-05	3.14e-05	3.42e-05	5.31e-05	2.62e-05	4.67e-05	2.05e-05	2.3e-05	1.7e-05	1.09e-05	-8.3e-06	1.04e-05	3.42e-05	4.51e-05	3.78e-05	3.2e-05	2.31e-05	3.59e-05	4.35e-05	4.84e-05	3.23e-05	3.93e-05	1.44e-05	2.99e-05	1.65e-05	3.53e-05	3.49e-05	2.23e-05	7e-07	2.2e-06	3.97e-05	-1.67e-05	1.6e-05
1.04	1.64e-05	2.08e-05	3.33e-05	5.27e-05	2.62e-05	-8.3e-06	3.14e-05	-1.74e-05	3.14e-05	2.4e-06	8.1e-06	1.6e-05	2.95e-05	-7e-07	4.15e-05	5.4e-05	4.51e-05	2.66e-05	3.06e-05	5.16e-05	2.79e-05	4.24e-05	1.93e-05	1.46e-05	1.24e-05	5.4e-06	-8.7e-06	8e-06	3.21e-05	3.64e-05	2.88e-05	2.45e-05	2.31e-05	2.77e-05	4.73e-05	5.02e-05	2.97e-05	3.8e-05	8.7e-06	3.59e-05	8.8e-06	3.01e-05	3.31e-05	1.68e-05	-4.2e-06	1.5e-06	3.92e-05	-1.21e-05	1.21e-05
1.04166	1.58e-05	1.79e-05	3.13e-05	4.53e-05	2.99e-05	-1.14e-05	1.86e-05	-2.62e-05	2.68e-05	-4.6e-06	2e-07	1.22e-05	2.99e-05	-6.6e-06	4.05e-05	4.55e-05	3.93e-05	2.29e-05	2.65e-05	4.84e-05	2.25e-05	3.83e-05	1.61e-05	9.1e-06	8e-06	5.4e-06	-1.11e-05	4.7e-06	3.44e-05	2.94e-05	2.16e-05	1.71e-05	2.72e-05	1.95e-05	4.66e-05	5e-05	2.4e-05	3.24e-05	4.4e-06	3.48e-05	-6e-07	2.75e-05	3.26e-05	1.12e-05	-3.4e-06	6.8e-06	3.51e-05	-1.02e-05	3.6e-06
1.04333	1.71e-05	1.3e-05	2.98e-05	3.93e-05	2.86e-05	-1.12e-05	5e-06	-3.24e-05	2.46e-05	-3.9e-06	-7.9e-06	8.5e-06	3.48e-05	-9.7e-06	3.75e-05	3.99e-05	3.63e-05	2.54e-05	2e-05	4.4e-05	1.96e-05	3.45e-05	1.07e-05	8.7e-06	7e-07	5e-06	-1.03e-05	9e-07	3.32e-05	2.1e-05	1.48e-05	1.67e-05	3.16e-05	1.43e-05	4.22e-05	4.85e-05	2.13e-05	2.85e-05	9e-07	3e-05	-6e-06	2.58e-05	3.55e-05	6e-06	-2e-06	1.2e-05	3.3e-05	-5e-06	-4e-06
1.045	1.76e-05	1.17e-05	2.98e-05	3.26e-05	2.39e-05	-1.43e-05	-3.9e-06	-3.68e-05	2.32e-05	-5.3e-06	-7.4e-06	3.7e-06	3.75e-05	-1.57e-05	3.48e-05	3.5e-05	3.13e-05	2.87e-05	1.82e-05	3.78e-05	2e-05	3.42e-05	5.4e-06	7.9e-06	-7.2e-06	3.4e-06	-8.5e-06	0	3.08e-05	1.06e-05	9.2e-06	1.46e-05	3.66e-05	9.5e-06	3.71e-05	3.69e-05	2.07e-05	2.51e-05	9e-07	2.23e-05	-8.4e-06	2.4e-05	3.37e-05	1.05e-05	6e-07	1.58e-05	2.93e-05	3.3e-06	-9.5e-06
1.04666	1.5e-05	1.51e-05	2.92e-05	2.63e-05	1.81e-05	-1.51e-05	-1.68e-05	-3.7e-05	2.43e-05	-8.2e-06	-5.6e-06	2e-07	3.67e-05	-1.59e-05	3.49e-05	2.92e-05	2.29e-05	3.49e-05	1.45e-05	2.52e-05	1.95e-05	3.39e-05	2.6e-06	0	-1.46e-05	2.6e-06	-4.8e-06	-4.4e-06	2.57e-05	2e-07	8.7e-06	1.16e-05	3.4e-05	7.3e-06	3.38e-05	2.73e-05	1.57e-05	1.82e-05	-3.2e-06	1.65e-05	-8e-06	2.24e-05	2.85e-05	1.1e-05	5.5e-06	1.84e-05	2.49e-05	6.4e-06	-1e-05
1.04833	1.32e-05	1.43e-05	2.63e-05	2.45e-05	1.18e-05	-1.41e-05	-2.05e-05	-3.68e-05	2.15e-05	-1.01e-05	-4.7e-06	-2.8e-06	3.32e-05	-1.28e-05	3.19e-05	2.45e-05	1.72e-05	3.99e-05	1.16e-05	1.51e-05	1.63e-05	2.93e-05	2.7e-06	-2.4e-06	-1.71e-05	-1.7e-06	-2.3e-06	-5.8e-06	1.98e-05	0	8.3e-06	1.04e-05	3.11e-05	4e-06	2.32e-05	1.59e-05	6.1e-06	1.41e-05	-6.5e-06	8.6e-06	-9.8e-06	1.83e-05	2.66e-05	9.8e-06	9.3e-06	2e-05	1.68e-05	5.9e-06	-1.1e-05
1.05	1.1e-05	1.51e-05	2.33e-05	2.3e-05	3.9e-06	-1.09e-05	-1.45e-05	-3.38e-05	1.95e-05	-1.41e-05	4e-07	-6.2e-06	3.25e-05	-4.9e-06	2.6e-05	2.19e-05	1.17e-05	4.4e-05	1.11e-05	9.7e-06	1.45e-05	2.29e-05	-4e-07	-2.6e-06	-2.48e-05	-1.28e-05	5e-07	-1.12e-05	1.45e-05	-1.7e-06	6.6e-06	1.02e-05	2.37e-05	4.8e-06	1.28e-05	1.05e-05	-1.1e-06	1.05e-05	-9.6e-06	2.8e-06	-1.05e-05	1.52e-05	2.1e-05	7.4e-06	6.1e-06	1.37e-05	1.58e-05	3.9e-06	-5.9e-06
1.05166	8.4e-06	1.4e-05	1.92e-05	2.26e-05	1.1e-06	-1.27e-05	-5.7e-06	-3.4e-05	1.64e-05	-2.29e-05	5e-06	-8.2e-06	2.67e-05	3.3e-06	2.26e-05	1.88e-05	5.8e-06	4.45e-05	1.23e-05	5.6e-06	1.32e-05	1.89e-05	-8e-07	-3.9e-06	-2.99e-05	-2.2e-05	2.6e-06	-1.5e-05	1.24e-05	2.1e-06	1.13e-05	3.4e-06	1.63e-05	1.3e-06	5.3e-06	8.1e-06	-8.1e-06	7e-06	-5.1e-06	8e-07	-1.23e-05	1.12e-05	1.17e-05	5e-06	3.5e-06	1.38e-05	1.13e-05	1.7e-06	-2.1e-06
1.05333	5e-06	1.29e-05	1.53e-05	2.22e-05	1e-07	-1.36e-05	-1e-07	-3.67e-05	1.16e-05	-3.01e-05	8.2e-06	-1.04e-05	2.35e-05	8.1e-06	2.08e-05	1.45e-05	-6e-07	3.83e-05	9.6e-06	5e-07	9.5e-06	1.32e-05	-2e-07	-7.2e-06	-3.44e-05	-3.24e-05	3.3e-06	-2.18e-05	8.8e-06	9.8e-06	1.74e-05	2.4e-06	4.5e-06	-2.3e-06	2e-07	1.53e-05	-1.79e-05	3.4e-06	-6.4e-06	-2.4e-06	-1.72e-05	4e-06	2.6e-06	-5.1e-06	-1.4e-06	1.6e-05	2.3e-06	-1.1e-06	-2.4e-06
1.055	3.6e-06	8.2e-06	9.5e-06	2e-05	-2.6e-06	-1.56e-05	6.4e-06	-4.01e-05	9.2e-06	-3.63e-05	8.8e-06	-1.94e-05	2.27e-05	7.4e-06	1.7e-05	1.32e-05	-4.1e-06	2.76e-05	8.8e-06	3e-07	4.6e-06	6.8e-06	-1.5e-06	-7.2e-06	-3.46e-05	-4.02e-05	-4e-07	-2.34e-05	7e-06	1.68e-05	1.95e-05	3.6e-06	-9e-07	-9.6e-06	-7.8e-06	1.99e-05	-2.21e-05	2.7e-06	-5.9e-06	-4.6e-06	-2.29e-05	-6e-07	-3.4e-06	-1.14e-05	-5.1e-06	1.68e-05	-1.8e-06	-2.6e-06	-4e-06
1.05666	-7e-07	5.8e-06	1e-05	1.48e-05	-3.7e-06	-1.83e-05	6.1e-06	-4.56e-05	9.4e-06	-4.01e-05	9.6e-06	-3.01e-05	2.01e-05	2.7e-06	1.65e-05	1.04e-05	-7.6e-06	1.94e-05	2.6e-06	3.7e-06	-8e-07	5.3e-06	-4.5e-06	-1.01e-05	-3.71e-05	-4.18e-05	-1.9e-06	-2.77e-05	4.6e-06	1.71e-05	2e-05	-4e-07	-3.5e-06	-1.14e-05	-9.5e-06	2.61e-05	-1.96e-05	1.5e-06	-8e-06	-9.6e-06	-2.33e-05	-5.3e-06	-1.55e-05	-1.55e-05	-1e-05	1.46e-05	-1.9e-06	-2.1e-06	-4.1e-06
1.05833	-3e-06	3.2e-06	7.9e-06	9.7e-06	-3.4e-06	-2.09e-05	5e-07	-5.35e-05	7.6e-06	-4.41e-05	6.2e-06	-4.14e-05	1.43e-05	-6.3e-06	1.52e-05	6.5e-06	-9.9e-06	8.5e-06	-5.7e-06	2.1e-06	-4.8e-06	6.5e-06	-5.8e-06	-1.49e-05	-3.09e-05	-4.12e-05	-6.9e-06	-2.53e-05	0	1.71e-05	1.99e-05	-3.9e-06	-3.5e-06	-1.39e-05	-1.17e-05	2.67e-05	-1.83e-05	-8e-07	-1.15e-05	-1.64e-05	-2.18e-05	-1.51e-05	-2.33e-05	-1.67e-05	-1.18e-05	1.55e-05	-9e-06	-2.3e-06	-1.15e-05
1.06	-5.6e-06	5.2e-06	6.2e-06	2.6e-06	-6.1e-06	-2.06e-05	-5.2e-06	-5.76e-05	2.9e-06	-4.23e-05	7e-07	-5.23e-05	1.25e-05	-1.49e-05	1.38e-05	2.2e-06	-9.2e-06	1.6e-06	-1.26e-05	1e-06	-8.2e-06	6.2e-06	-4e-06	-1.99e-05	-2.66e-05	-3.95e-05	-1.05e-05	-2.23e-05	-5.4e-06	1.47e-05	1.5e-05	-3.5e-06	-4.6e-06	-1.36e-05	-1.3e-05	2.69e-05	-1.87e-05	-5.6e-06	-2.14e-05	-2.71e-05	-2.25e-05	-2.46e-05	-2.91e-05	-1.49e-05	-1.26e-05	9.3e-06	-1.22e-05	-2.6e-06	-1.32e-05
1.06166	-8.6e-06	5.5e-06	2.5e-06	-2.4e-06	-1.11e-05	-2.1e-05	-1.04e-05	-5.78e-05	-1.1e-06	-3.98e-05	-9.3e-06	-6.38e-05	5.7e-06	-2.11e-05	9.3e-06	-2.5e-06	-9.2e-06	1.9e-06	-1.79e-05	-1.1e-06	-1.04e-05	5.8e-06	-4.7e-06	-1.99e-05	-2.51e-05	-3.4e-05	-1.98e-05	-1.25e-05	-1.25e-05	9.1e-06	7.1e-06	-1.39e-05	1.6e-06	-1e-05	-1.67e-05	2.16e-05	-1.73e-05	-1.21e-05	-2.93e-05	-3.61e-05	-2.19e-05	-2.94e-05	-3.39e-05	-1.03e-05	-1.49e-05	-2.8e-06	-1.34e-05	-4.7e-06	-1.14e-05
1.06333	-8.9e-06	4.8e-06	1.5e-06	-2.6e-06	-1.59e-05	-2.08e-05	-1.96e-05	-6.09e-05	-7.3e-06	-3.48e-05	-1.73e-05	-6.54e-05	-1.6e-06	-2.73e-05	6e-06	-5e-06	-1.27e-05	2.4e-06	-2.26e-05	-6.8e-06	-8.1e-06	7.7e-06	-5.1e-06	-2.08e-05	-2.54e-05	-3.15e-05	-2.67e-05	-5.1e-06	-1.75e-05	6.6e-06	1.7e-06	-2.37e-05	4.4e-06	-4.5e-06	-1.39e-05	2.11e-05	-1.98e-05	-1.75e-05	-3.37e-05	-4.43e-05	-1.89e-05	-3.44e-05	-3.75e-05	-8.9e-06	-1.92e-05	-1.46e-05	-1.39e-05	-3.1e-06	-1.01e-05
1.065	-7.6e-06	9.3e-06	-1.9e-06	-4e-07	-2.21e-05	-2.03e-05	-2.43e-05	-5.74e-05	-1.28e-05	-3.22e-05	-2.24e-05	-6.06e-05	-3.9e-06	-2.89e-05	4e-06	-5.4e-06	-1.4e-05	2.7e-06	-2.14e-05	-1.34e-05	-7.1e-06	7e-06	-3e-06	-1.85e-05	-2.41e-05	-3.26e-05	-3.14e-05	2.5e-06	-1.69e-05	4.2e-06	-2e-06	-2.78e-05	2.4e-06	-3.2e-06	-1.35e-05	1.89e-05	-2.37e-05	-1.8e-05	-3.1e-05	-4.74e-05	-1.86e-05	-3.4e-05	-3.42e-05	-9.8e-06	-2.18e-05	-2.22e-05	-1.43e-05	-8.2e-06	-1.24e-05
1.06666	-9e-06	9.2e-06	-6e-06	4.1e-06	-2.79e-05	-2.26e-05	-2.63e-05	-5.15e-05	-1.53e-05	-2.59e-05	-2.31e-05	-5.5e-05	-6.4e-06	-2.94e-05	6.8e-06	-4.4e-06	-1.78e-05	1.02e-05	-1.94e-05	-1.46e-05	-6.5e-06	4.8e-06	-1e-06	-1.65e-05	-3.08e-05	-3.37e-05	-3.28e-05	6.6e-06	-2.11e-05	4.2e-06	-6.5e-06	-3.19e-05	5e-07	-4e-06	-1.22e-05	1.62e-05	-2.5e-05	-1.63e-05	-2.71e-05	-4.29e-05	-1.68e-05	-3.25e-05	-3.54e-05	-9.8e-06	-2.4e-05	-2.73e-05	-1.5e-05	-1.13e-05	-1.11e-05
1.06833	-1.01e-05	4.9e-06	-9.6e-06	9.4e-06	-3.49e-05	-2.71e-05	-3.16e-05	-4.63e-05	-1.23e-05	-2.51e-05	-2.06e-05	-5.25e-05	-1.3e-05	-3.18e-05	9.4e-06	-4.2e-06	-2.6e-05	1.51e-05	-1.81e-05	-1.46e-05	-7.6e-06	6e-07	-5.6e-06	-1.23e-05	-3.91e-05	-3.58e-05	-3.33e-05	1.21e-05	-2.04e-05	-5e-07	-1.14e-05	-3.71e-05	8e-07	-4.2e-06	-1.24e-05	1.17e-05	-2.4e-05	-1.09e-05	-2.27e-05	-3.44e-05	-9.2e-06	-3.05e-05	-3.36e-05	-1.35e-05	-2.78e-05	-2.65e-05	-1.69e-05	-1.41e-05	-1.63e-05
1.07	-1.13e-05	1e-07	-8.9e-06	1.39e-05	-3.62e-05	-2.85e-05	-3.34e-05	-4.39e-05	-9.2e-06	-2.66e-05	-1.35e-05	-4.71e-05	-1.82e-05	-3.52e-05	1.58e-05	-1.6e-06	-2.84e-05	1.74e-05	-1.63e-05	-1.04e-05	-9.6e-06	-1.9e-06	-9.9e-06	-1.2e-05	-4.35e-05	-4.2e-05	-3.09e-05	1.15e-05	-1.69e-05	-2.3e-06	-1.28e-05	-3.47e-05	-7.4e-06	-5.3e-06	-1.31e-05	8.3e-06	-2.53e-05	-1.9e-06	-1.39e-05	-2.65e-05	-4.3e-06	-2.74e-05	-2.97e-05	-1.74e-05	-2.57e-05	-2.28e-05	-1.42e-05	-1.5e-05	-2.15e-05
1.07166	-1.69e-05	-4.2e-06	-7e-06	1.76e-05	-3.49e-05	-3.11e-05	-2.83e-05	-3.7e-05	-6.5e-06	-2.95e-05	-6.4e-06	-4.66e-05	-2.3e-05	-3.57e-05	1.99e-05	-2.9e-06	-2.6e-05	2.32e-05	-1.52e-05	-3.1e-06	-1.67e-05	-3.7e-06	-1.23e-05	-1.08e-05	-4.8e-05	-4.46e-05	-2.86e-05	9.8e-06	-1.34e-05	-4.8e-06	-1.68e-05	-3.43e-05	-1.33e-05	-3.2e-06	-1.92e-05	2e-07	-2.45e-05	7.6e-06	-8.1e-06	-2.06e-05	-3.3e-06	-2.27e-05	-2.83e-05	-2.08e-05	-2.43e-05	-1.77e-05	-1.56e-05	-1.85e-05	-2.4e-05
1.07333	-2.13e-05	-1.44e-05	-7.5e-06	1.77e-05	-3.29e-05	-3.4e-05	-2.65e-05	-3.46e-05	-4.8e-06	-2.77e-05	-2.1e-06	-5e-05	-3.31e-05	-3.81e-05	1.94e-05	-5.3e-06	-2.48e-05	2.68e-05	-1.65e-05	1.8e-06	-2.05e-05	-2.7e-06	-1.83e-05	-1.07e-05	-5.31e-05	-4.6e-05	-3.03e-05	6.5e-06	-1.58e-05	-4.3e-06	-2.03e-05	-3.41e-05	-1.78e-05	6e-07	-2.34e-05	-5.9e-06	-2.43e-05	9.3e-06	-7.9e-06	-1.38e-05	-1.4e-06	-1.91e-05	-2.63e-05	-2.19e-05	-2.53e-05	-1.51e-05	-1.58e-05	-1.43e-05	-2.78e-05
1.075	-2.66e-05	-1.95e-05	-5.1e-06	1.64e-05	-3.03e-05	-3.51e-05	-2.59e-05	-3.5e-05	-6.7e-06	-2.87e-05	-2.3e-06	-5.23e-05	-4.14e-05	-4.04e-05	1.52e-05	-7.3e-06	-2.26e-05	2.43e-05	-1.61e-05	8e-07	-2.76e-05	-7e-07	-2.53e-05	-6.8e-06	-5.07e-05	-4.83e-05	-3.33e-05	1.9e-06	-1.14e-05	-6.3e-06	-2.05e-05	-3.96e-05	-2.42e-05	4.9e-06	-2.85e-05	-7.5e-06	-2.25e-05	1.04e-05	-8.6e-06	-1.45e-05	-6.9e-06	-1.59e-05	-2.14e-05	-2.42e-05	-2.76e-05	-1.53e-05	-1.01e-05	-1.06e-05	-2.99e-05
1.07666	-3.24e-05	-2.07e-05	0	1.41e-05	-2.66e-05	-3.33e-05	-2.17e-05	-3.66e-05	-9.7e-06	-2.77e-05	-1.2e-06	-4.86e-05	-4.52e-05	-4.21e-05	1.07e-05	-1.02e-05	-1.95e-05	1.95e-05	-1.68e-05	-3.2e-06	-3.41e-05	2.7e-06	-3.05e-05	-7.9e-06	-4.59e-05	-4.77e-05	-3.85e-05	-5.6e-06	-1.24e-05	-1.8e-06	-1.27e-05	-4.29e-05	-3.13e-05	6.7e-06	-3.21e-05	-5.5e-06	-1.86e-05	1.07e-05	-6.4e-06	-1.68e-05	-1.9e-05	-1.41e-05	-2.07e-05	-2.54e-05	-2.76e-05	-1.84e-05	-3.9e-06	-1.04e-05	-2.93e-05
1.07833	-3.56e-05	-2.14e-05	-1.6e-06	1.24e-05	-2.42e-05	-3.72e-05	-1.79e-05	-3.68e-05	-1.34e-05	-2.47e-05	-4.5e-06	-4.59e-05	-4.81e-05	-4.07e-05	4.6e-06	-1.69e-05	-2.26e-05	1.35e-05	-1.53e-05	-1.03e-05	-4.02e-05	6.8e-06	-3.34e-05	-1.07e-05	-4.32e-05	-4.19e-05	-4.01e-05	-1.19e-05	-1.1e-05	-9e-07	-1.3e-05	-4.39e-05	-3.39e-05	3.9e-06	-3.36e-05	-5.6e-06	-1.05e-05	8.4e-06	-7.1e-06	-1.96e-05	-2.68e-05	-1.49e-05	-2.21e-05	-2.78e-05	-3.33e-05	-1.78e-05	-4e-07	-7.8e-06	-2.98e-05
1.08	-3.65e-05	-1.87e-05	-8.1e-06	8.2e-06	-1.96e-05	-3.83e-05	-1.75e-05	-4.01e-05	-1.8e-05	-2.18e-05	-9.5e-06	-4.64e-05	-5.07e-05	-4.07e-05	7e-07	-2.29e-05	-2.63e-05	5.2e-06	-1.49e-05	-1.82e-05	-4.44e-05	8.6e-06	-3.7e-05	-1.42e-05	-4.41e-05	-4.18e-05	-3.87e-05	-1.53e-05	-1e-05	-5.9e-06	-1.11e-05	-4.05e-05	-3.66e-05	-3.6e-06	-3.25e-05	-3.9e-06	-2e-06	3.1e-06	-9.5e-06	-1.89e-05	-3.11e-05	-1.91e-05	-2.35e-05	-2.81e-05	-3.73e-05	-1.71e-05	7.5e-06	-7e-06	-3.22e-05
1.08166	-3.9e-05	-1.51e-05	-1.18e-05	7.5e-06	-1.32e-05	-3.96e-05	-1.52e-05	-4.58e-05	-2.27e-05	-2.44e-05	-1.23e-05	-4.88e-05	-4.83e-05	-4.41e-05	-4e-07	-2.62e-05	-3.19e-05	-1.2e-06	-1.26e-05	-2.47e-05	-4.45e-05	5.2e-06	-3.96e-05	-1.87e-05	-4.29e-05	-4.06e-05	-3.56e-05	-1.84e-05	-9e-06	-1.4e-05	-8.7e-06	-3.93e-05	-3.82e-05	-8.2e-06	-3.25e-05	-2.4e-06	4.7e-06	-1e-07	-1.25e-05	-2.29e-05	-3.94e-05	-2.69e-05	-2.73e-05	-2.96e-05	-4.05e-05	-1.67e-05	1.2e-05	-1.13e-05	-3.06e-05
1.08333	-3.64e-05	-1.35e-05	-1.78e-05	4.7e-06	-8.3e-06	-4.09e-05	-1.37e-05	-4.85e-05	-2.37e-05	-2.55e-05	-1.04e-05	-4.9e-05	-4.5e-05	-4.44e-05	2.7e-06	-2.83e-05	-3.54e-05	-5.5e-06	-1.34e-05	-2.33e-05	-4.11e-05	6e-07	-3.78e-05	-2.68e-05	-4.73e-05	-3.61e-05	-2.98e-05	-1.99e-05	-7.6e-06	-2.08e-05	-7.1e-06	-3.12e-05	-3.48e-05	-1.38e-05	-2.93e-05	-6.8e-06	7.3e-06	-4.4e-06	-1.62e-05	-2.63e-05	-3.96e-05	-3.43e-05	-3.03e-05	-3.3e-05	-4.33e-05	-1.15e-05	9.8e-06	-1.38e-05	-3.23e-05
1.085	-3.07e-05	-1.59e-05	-2.93e-05	5.5e-06	-2.1e-06	-4.27e-05	-1.55e-05	-5.28e-05	-2.69e-05	-2.7e-05	-1.35e-05	-5.27e-05	-4.5e-05	-4.51e-05	2.9e-06	-2.73e-05	-3.46e-05	-6.4e-06	-1.24e-05	-1.82e-05	-3.7e-05	-2e-06	-3.55e-05	-3.07e-05	-5.24e-05	-3.51e-05	-2.27e-05	-1.98e-05	-5.1e-06	-3.24e-05	-1.4e-05	-2.56e-05	-3.4e-05	-1.83e-05	-2.58e-05	-1.44e-05	4.1e-06	-8.7e-06	-2.25e-05	-2.83e-05	-3.49e-05	-3.8e-05	-3.12e-05	-3.61e-05	-4.82e-05	-6.9e-06	9.7e-06	-1.41e-05	-3.28e-05
1.08666	-2.75e-05	-1.68e-05	-3.44e-05	5e-06	1.2e-06	-3.87e-05	-2.03e-05	-5.86e-05	-2.91e-05	-2.92e-05	-1.19e-05	-5.76e-05	-4.26e-05	-4.87e-05	1e-06	-2.24e-05	-3.15e-05	-6.2e-06	-1.62e-05	-1.4e-05	-2.86e-05	-9.7e-06	-3.49e-05	-3.32e-05	-5.44e-05	-4.03e-05	-1.87e-05	-2.34e-05	-6.3e-06	-3.97e-05	-1.15e-05	-2.61e-05	-2.89e-05	-1.93e-05	-1.86e-05	-1.85e-05	-1.4e-06	-1.13e-05	-2.91e-05	-2.77e-05	-2.93e-05	-4.39e-05	-3.05e-05	-3.16e-05	-4.82e-05	-5.8e-06	7.9e-06	-2.05e-05	-3.51e-05
1.08833	-2.51e-05	-2.21e-05	-3.53e-05	7.9e-06	-3.5e-06	-3.64e-05	-2.51e-05	-6e-05	-2.76e-05	-3.3e-05	-1.01e-05	-6e-05	-4.02e-05	-5.35e-05	-4e-07	-1.41e-05	-2.96e-05	-3.1e-06	-1.51e-05	-1.01e-05	-2.01e-05	-1.63e-05	-3.35e-05	-3.32e-05	-5.53e-05	-4.05e-05	-1.86e-05	-2.7e-05	-6.4e-06	-4.22e-05	-1.08e-05	-3.26e-05	-2.74e-05	-1.83e-05	-1.36e-05	-2.27e-05	-1.07e-05	-1.38e-05	-3.31e-05	-3.13e-05	-2.47e-05	-5.1e-05	-2.76e-05	-2.81e-05	-4.81e-05	-7.4e-06	3e-07	-2.62e-05	-3.76e-05
1.09	-2.2e-05	-2.7e-05	-3.64e-05	1.12e-05	-1.09e-05	-2.81e-05	-2.67e-05	-5.8e-05	-2.52e-05	-3.43e-05	-9.6e-06	-5.77e-05	-3.92e-05	-5.65e-05	-1.8e-06	-5.5e-06	-2.55e-05	1e-06	-1.65e-05	-6e-06	-1.68e-05	-1.61e-05	-3.13e-05	-3.28e-05	-6e-05	-4.37e-05	-1.54e-05	-2.83e-05	-1.5e-06	-4.38e-05	-1.07e-05	-3.61e-05	-2.45e-05	-2.01e-05	-9.5e-06	-2.84e-05	-1.74e-05	-1.35e-05	-3.58e-05	-3.25e-05	-1.81e-05	-5.62e-05	-2.7e-05	-2.37e-05	-4.53e-05	-6.5e-06	-6e-06	-2.91e-05	-4.05e-05
1.09166	-2.17e-05	-2.99e-05	-3.27e-05	1.69e-05	-2.11e-05	-2.27e-05	-2.78e-05	-6.03e-05	-2.47e-05	-3.48e-05	-1.24e-05	-5.75e-05	-4.03e-05	-6.18e-05	-8.1e-06	-1e-07	-2.08e-05	4.8e-06	-1.82e-05	-9.1e-06	-1.02e-05	-1.49e-05	-3.41e-05	-3.39e-05	-6.47e-05	-4.81e-05	-1.35e-05	-2.94e-05	-7e-07	-4.42e-05	-1.32e-05	-4.15e-05	-2.54e-05	-2.22e-05	-6.8e-06	-2.83e-05	-2.42e-05	-1.25e-05	-3.82e-05	-3.21e-05	-1.66e-05	-5.88e-05	-2.68e-05	-1.86e-05	-4.19e-05	-1.16e-05	-6.1e-06	-3.38e-05	-3.94e-05
1.09333	-2.43e-05	-2.98e-05	-2.32e-05	2.11e-05	-3.12e-05	-1.73e-05	-2.53e-05	-5.81e-05	-2.25e-05	-3.24e-05	-1.23e-05	-6.01e-05	-3.99e-05	-6.72e-05	-8.1e-06	4.9e-06	-2.09e-05	6.2e-06	-2.08e-05	-1.38e-05	-6.6e-06	-1.53e-05	-3.25e-05	-3.87e-05	-7.02e-05	-5.04e-05	-1.11e-05	-3.27e-05	-9e-07	-3.95e-05	-1.24e-05	-4.23e-05	-2.54e-05	-2.26e-05	-7.1e-06	-2.81e-05	-2.7e-05	-1.42e-05	-3.88e-05	-3.35e-05	-1.47e-05	-6.43e-05	-2.87e-05	-1.63e-05	-3.72e-05	-1.43e-05	-7.8e-06	-3.68e-05	-3.94e-05
1.095	-2.47e-05	-2.77e-05	-1.75e-05	2.49e-05	-4.28e-05	-1.45e-05	-2.17e-05	-5.31e-05	-1.9e-05	-3.22e-05	-1.63e-05	-6.14e-05	-4.08e-05	-7.09e-05	-4.8e-06	9.4e-06	-1.91e-05	9.6e-06	-2.09e-05	-1.31e-05	-8.7e-06	-1.03e-05	-2.79e-05	-4.06e-05	-7.76e-05	-4.92e-05	-7.6e-06	-2.82e-05	3e-07	-3.62e-05	-1.47e-05	-3.83e-05	-3.38e-05	-2.16e-05	-1.54e-05	-2.78e-05	-3.03e-05	-1.78e-05	-3.81e-05	-3.81e-05	-1.61e-05	-6.51e-05	-3.19e-05	-2.42e-05	-3.52e-05	-1.66e-05	-9.2e-06	-3.81e-05	-3.41e-05
1.09666	-2.35e-05	-2.12e-05	-1.23e-05	2.4e-05	-4.58e-05	-1.38e-05	-1.74e-05	-5.54e-05	-1.82e-05	-2.84e-05	-1.61e-05	-5.93e-05	-4.14e-05	-6.72e-05	-2.7e-06	1.05e-05	-1.91e-05	1.26e-05	-2.71e-05	-9.1e-06	-9.5e-06	-4.9e-06	-2.62e-05	-4.6e-05	-7.65e-05	-4.81e-05	-2.3e-06	-2.65e-05	2e-07	-2.93e-05	-1.46e-05	-2.8e-05	-3.56e-05	-1.88e-05	-2.29e-05	-2.56e-05	-3.14e-05	-1.62e-05	-3.56e-05	-3.61e-05	-1.78e-05	-6.09e-05	-3.51e-05	-3.22e-05	-3.15e-05	-1.8e-05	-6.9e-06	-3.53e-05	-2.81e-05
1.09833	-2.12e-05	-1.28e-05	-4.6e-06	2.06e-05	-4.66e-05	-2.34e-05	-1.82e-05	-5.92e-05	-1.94e-05	-2.45e-05	-1.64e-05	-6.03e-05	-4.24e-05	-5.78e-05	6e-07	7.9e-06	-2.08e-05	1.11e-05	-3.13e-05	-7.5e-06	-1.02e-05	-6.1e-06	-2.73e-05	-5.06e-05	-7.4e-05	-4.45e-05	-2.6e-06	-2.65e-05	-4.4e-06	-2.19e-05	-1.67e-05	-1.78e-05	-3.93e-05	-1.72e-05	-2.59e-05	-2.2e-05	-3.74e-05	-1.95e-05	-3.11e-05	-3.49e-05	-1.75e-05	-5.57e-05	-3.49e-05	-4.26e-05	-2.95e-05	-1.77e-05	-1.3e-06	-3.51e-05	-1.9e-05
1.1	-1.99e-05	-6.4e-06	-5.4e-06	1.84e-05	-4.09e-05	-3e-05	-1.94e-05	-5.99e-05	-2.17e-05	-2.4e-05	-1.76e-05	-6.33e-05	-3.51e-05	-4.91e-05	8e-06	6.9e-06	-2.29e-05	9.1e-06	-3.1e-05	-2.4e-06	-1.33e-05	-4.5e-06	-2.57e-05	-5.02e-05	-6.72e-05	-4.17e-05	-3.5e-06	-2.32e-05	-6.2e-06	-1.44e-05	-1.23e-05	-5.6e-06	-4.18e-05	-8.8e-06	-3.31e-05	-2.05e-05	-4.19e-05	-1.97e-05	-2.35e-05	-3.24e-05	-1.65e-05	-5.15e-05	-3.48e-05	-5.27e-05	-2.69e-05	-1.39e-05	3.4e-06	-3.42e-05	-1.14e-05
1.10166	-1.71e-05	-6e-07	-8.8e-06	1.4e-05	-3.48e-05	-3.77e-05	-2.29e-05	-6.32e-05	-2.61e-05	-2.75e-05	-1.84e-05	-6.19e-05	-2.63e-05	-3.68e-05	1.11e-05	5.6e-06	-2.31e-05	8.2e-06	-2.99e-05	5e-07	-1.54e-05	-3.2e-06	-2.62e-05	-4.75e-05	-5.92e-05	-4.25e-05	-9.9e-06	-1.73e-05	-3.9e-06	-1.29e-05	-1.25e-05	1.7e-06	-3.85e-05	-4.1e-06	-3.84e-05	-2.25e-05	-4.76e-05	-1.71e-05	-1.64e-05	-2.65e-05	-1.83e-05	-4.61e-05	-3.33e-05	-5.99e-05	-2.37e-05	-1e-05	2.1e-06	-3.73e-05	-4e-06
1.10333	-1.6e-05	4e-07	-9.7e-06	1.09e-05	-2.36e-05	-4.31e-05	-2.49e-05	-6.93e-05	-2.65e-05	-2.81e-05	-1.86e-05	-5.86e-05	-1.55e-05	-2.47e-05	1e-05	1.3e-06	-2.62e-05	3.3e-06	-3.1e-05	-1.2e-06	-1.32e-05	-6.4e-06	-2.96e-05	-4.71e-05	-5.24e-05	-4.08e-05	-1.58e-05	-1.76e-05	-2.5e-06	-1.11e-05	-1.16e-05	7.2e-06	-2.93e-05	-1.1e-06	-3.59e-05	-2.45e-05	-5.19e-05	-1.26e-05	-1.12e-05	-1.79e-05	-1.82e-05	-4.11e-05	-3.13e-05	-6.21e-05	-1.58e-05	-5.6e-06	1.4e-06	-3.34e-05	1.3e-06
1.105	-1.65e-05	-1.3e-06	-1.1e-05	9.7e-06	-1.7e-05	-4.39e-05	-2.63e-05	-7.11e-05	-2.6e-05	-3.2e-05	-2.18e-05	-5.87e-05	-5e-06	-2.48e-05	8.1e-06	-7e-07	-2.65e-05	-7e-06	-3.16e-05	-7.3e-06	-1.27e-05	-9.6e-06	-3.37e-05	-4.43e-05	-5.48e-05	-4.34e-05	-2.33e-05	-1.65e-05	-1.6e-06	-1.2e-05	-1.32e-05	8.1e-06	-2.56e-05	1.4e-06	-3.36e-05	-2.92e-05	-5.44e-05	-1.48e-05	-1.1e-05	-1.85e-05	-1.83e-05	-3.98e-05	-3.2e-05	-6.33e-05	-1.3e-05	9e-07	2.3e-06	-3.19e-05	5.1e-06
1.10666	-1.53e-05	-6e-06	-1.54e-05	1.18e-05	-1.43e-05	-3.64e-05	-2.66e-05	-6.87e-05	-2.1e-05	-3.41e-05	-2.24e-05	-6.1e-05	5.9e-06	-2.82e-05	6e-06	-1.8e-06	-2.47e-05	-1.13e-05	-3.34e-05	-9.7e-06	-1.13e-05	-7.5e-06	-3.35e-05	-4.31e-05	-5.2e-05	-4.69e-05	-2.83e-05	-1.19e-05	3.6e-06	-1.05e-05	-1.05e-05	6.3e-06	-2.17e-05	2.8e-06	-3.65e-05	-3.7e-05	-5.12e-05	-1.39e-05	-1.32e-05	-1.76e-05	-1.99e-05	-3.72e-05	-3.4e-05	-6.15e-05	-1.05e-05	2.9e-06	-3.5e-06	-2.41e-05	3.6e-06
1.10833	-1.18e-05	-9.2e-06	-1.24e-05	1.18e-05	-1.66e-05	-2.96e-05	-2.5e-05	-6.51e-05	-1.4e-05	-3.6e-05	-2.04e-05	-6.25e-05	6.4e-06	-2.9e-05	-6e-07	-3e-06	-2.42e-05	-1.68e-05	-3.82e-05	-1.26e-05	-1.19e-05	-8.8e-06	-3.16e-05	-4.38e-05	-5.26e-05	-5.14e-05	-3.32e-05	-1.05e-05	9.5e-06	-1.11e-05	-1.56e-05	4.7e-06	-1.99e-05	-2.2e-06	-3.17e-05	-4.15e-05	-4.58e-05	-1.6e-05	-1.59e-05	-1.85e-05	-1.89e-05	-3.34e-05	-3.7e-05	-5.42e-05	-1.15e-05	3.8e-06	-1.08e-05	-1.79e-05	2e-07
1.11	-1.08e-05	-1.5e-05	-9.7e-06	1.38e-05	-2e-05	-1.89e-05	-2.16e-05	-6.46e-05	-2.3e-06	-3.68e-05	-1.58e-05	-6.43e-05	6.6e-06	-3.33e-05	-6e-06	-4.6e-06	-2.43e-05	-2.14e-05	-4.38e-05	-1.36e-05	-8.8e-06	-6.8e-06	-3.34e-05	-4.38e-05	-5.45e-05	-5.02e-05	-3.24e-05	-7.5e-06	1.26e-05	-8.5e-06	-1.47e-05	2.3e-06	-2.36e-05	-4.7e-06	-2.57e-05	-3.77e-05	-4.1e-05	-1.69e-05	-2.08e-05	-2.33e-05	-1.65e-05	-3.09e-05	-3.82e-05	-4.61e-05	-1.59e-05	1e-06	-1.13e-05	-8.8e-06	-3.1e-06
1.11166	-7.8e-06	-1.66e-05	-8.5e-06	1.56e-05	-2.66e-05	-8.9e-06	-2.18e-05	-6.33e-05	-2.5e-06	-3.64e-05	-7.9e-06	-7.01e-05	3.1e-06	-3.61e-05	-8.3e-06	-5.4e-06	-2.21e-05	-2.26e-05	-4.42e-05	-1.19e-05	-1.09e-05	-3.6e-06	-3.26e-05	-4.23e-05	-5.48e-05	-4.91e-05	-3.3e-05	-3.2e-06	1.69e-05	-5e-06	-1.43e-05	4e-06	-2.63e-05	-7.2e-06	-2.47e-05	-3.61e-05	-3.57e-05	-1.39e-05	-2.43e-05	-3.15e-05	-1.51e-05	-3.05e-05	-3.89e-05	-3.47e-05	-2.77e-05	8e-07	-9.1e-06	-9.5e-06	-1.05e-05
1.11333	-3.7e-06	-1.74e-05	-5.7e-06	1.88e-05	-3.07e-05	-2.9e-06	-2.18e-05	-5.87e-05	-2.9e-06	-3.3e-05	-4.7e-06	-7.19e-05	9e-07	-3.14e-05	-6.9e-06	-8e-06	-2.06e-05	-1.79e-05	-4e-05	-6.9e-06	-1.28e-05	-1.5e-06	-2.58e-05	-3.95e-05	-4.94e-05	-4.04e-05	-3.06e-05	5e-07	1.97e-05	-4.4e-06	-1.21e-05	6.3e-06	-2.74e-05	-1.41e-05	-2.28e-05	-2.93e-05	-2.92e-05	-5.6e-06	-2.3e-05	-3.32e-05	-1.14e-05	-2.44e-05	-3.52e-05	-2.27e-05	-3.34e-05	1e-06	-9.7e-06	-9.1e-06	-1.54e-05
1.115	-3.2e-06	-1.81e-05	-1.7e-06	1.69e-05	-3.25e-05	3.7e-06	-2.23e-05	-5.78e-05	-5e-06	-3.14e-05	-4.7e-06	-6.7e-05	-1.5e-06	-2.65e-05	-4.4e-06	-9.1e-06	-1.95e-05	-1.51e-05	-3.16e-05	-5.1e-06	-1.39e-05	-3.2e-06	-1.97e-05	-3.57e-05	-4.84e-05	-3.28e-05	-2.92e-05	2.3e-06	1.65e-05	-7.5e-06	-1.36e-05	9.6e-06	-2.69e-05	-1.62e-05	-1.77e-05	-1.88e-05	-2.39e-05	6.8e-06	-1.78e-05	-3.49e-05	-7.1e-06	-1.64e-05	-2.81e-05	-1.04e-05	-3.37e-05	1.6e-06	-5.4e-06	-1.55e-05	-1.98e-05
1.11666	-6e-06	-2.02e-05	1.2e-06	1.63e-05	-2.8e-05	1.18e-05	-2.26e-05	-5.93e-05	-5.2e-06	-2.64e-05	-7.1e-06	-5.9e-05	1.5e-06	-2.56e-05	1.9e-06	-9.7e-06	-2.3e-05	-9.4e-06	-2.34e-05	-3.1e-06	-1.67e-05	-4.4e-06	-1.59e-05	-3.04e-05	-4.65e-05	-2.45e-05	-2.71e-05	2.7e-06	9.6e-06	-6.5e-06	-8.3e-06	8e-06	-2.22e-05	-1.69e-05	-2.06e-05	-1.1e-05	-2.13e-05	1.78e-05	-1.53e-05	-3.44e-05	-5.6e-06	-1.15e-05	-2.26e-05	-4.3e-06	-3.08e-05	8e-07	1e-07	-2.04e-05	-2.2e-05
1.11833	-5.2e-06	-1.66e-05	4.1e-06	1.65e-05	-2.31e-05	1.36e-05	-2.49e-05	-5.14e-05	-7.9e-06	-1.83e-05	-1.46e-05	-5.06e-05	5e-06	-2.4e-05	1.08e-05	-7.3e-06	-2.2e-05	-1.3e-06	-1.6e-05	-5e-07	-2.3e-05	-1.08e-05	-7.4e-06	-2.35e-05	-4.01e-05	-2.13e-05	-2.68e-05	-2.5e-06	3.2e-06	-2.9e-06	-4.4e-06	9.9e-06	-1.39e-05	-1.34e-05	-2.15e-05	-9.7e-06	-1.46e-05	2.77e-05	-1.06e-05	-2.77e-05	-4.7e-06	-6.2e-06	-1.47e-05	3.9e-06	-2.21e-05	4.1e-06	5.4e-06	-2.27e-05	-2.28e-05
1.12	-6.7e-06	-1.57e-05	8.3e-06	1.54e-05	-1.89e-05	1.16e-05	-2.28e-05	-4.38e-05	3e-07	-1.25e-05	-2.28e-05	-3.78e-05	7.2e-06	-2.23e-05	2.49e-05	-3.1e-06	-2.29e-05	6.6e-06	-1.28e-05	-1e-06	-2.63e-05	-1.67e-05	-4.6e-06	-1.77e-05	-3.3e-05	-2.29e-05	-2.17e-05	-6.2e-06	-5.1e-06	-4.2e-06	-1e-07	5.4e-06	-1.13e-05	-9.3e-06	-2.25e-05	-5.5e-06	-8.4e-06	3.13e-05	-7.2e-06	-1.77e-05	-4.9e-06	7e-07	-8.5e-06	6e-06	-1.12e-05	3.6e-06	1.04e-05	-2.15e-05	-1.75e-05
1.12166	-8.8e-06	-1.41e-05	6.6e-06	1.29e-05	-1.82e-05	1.24e-05	-1.94e-05	-4.14e-05	8.6e-06	-8.7e-06	-2.35e-05	-2.6e-05	9.7e-06	-1.75e-05	3.64e-05	4e-06	-1.87e-05	1.37e-05	-1.12e-05	1e-07	-2.54e-05	-1.98e-05	-3.2e-06	-1.39e-05	-2.5e-05	-2.72e-05	-1.8e-05	-8.1e-06	-6.2e-06	-2.9e-06	4.4e-06	3.5e-06	-8.4e-06	8e-07	-1.9e-05	-6.4e-06	-3e-06	3e-05	-7e-06	-1.21e-05	-9.7e-06	-1.4e-06	-5.4e-06	5.7e-06	-4.2e-06	-1.5e-06	1.67e-05	-2.13e-05	-1.52e-05
1.12333	-8.2e-06	-8.4e-06	2.7e-06	1.58e-05	-1.44e-05	6.4e-06	-1.33e-05	-3.89e-05	1.42e-05	-6.7e-06	-2.56e-05	-1.93e-05	1.08e-05	-1.7e-05	4.48e-05	9.3e-06	-1.45e-05	2.06e-05	-1.4e-05	2.1e-06	-2.42e-05	-2.29e-05	-2.2e-06	-8.9e-06	-1.89e-05	-3.02e-05	-1.11e-05	-1.26e-05	-5.3e-06	2.7e-06	7.7e-06	2e-06	-5e-06	8.6e-06	-1.71e-05	-5.6e-06	-1.3e-06	2.31e-05	-1.23e-05	-6.5e-06	-1.39e-05	-1.14e-05	-6.6e-06	3.1e-06	-5.8e-06	-3.9e-06	2.21e-05	-1.79e-05	-1.01e-05
1.125	-5e-06	-1e-06	-2.1e-06	1.96e-05	-1.43e-05	-1e-06	-9.1e-06	-3.71e-05	1.84e-05	-7.9e-06	-2.58e-05	-1.6e-05	9.4e-06	-1.29e-05	5.21e-05	1.49e-05	-3.2e-06	2.8e-05	-1.45e-05	4.5e-06	-1.84e-05	-2.51e-05	-1.5e-06	-5.9e-06	-1.14e-05	-3.26e-05	-3.2e-06	-1.34e-05	-4e-07	5.7e-06	7.9e-06	3.8e-06	-4.3e-06	1.84e-05	-8.6e-06	-5.5e-06	3.4e-06	1.78e-05	-1.45e-05	-4.2e-06	-1.45e-05	-1.87e-05	-1.3e-06	3.3e-06	-7e-06	-6.1e-06	2.72e-05	-1.41e-05	-6.3e-06
1.12666	-3.5e-06	3.8e-06	-1.8e-06	2.08e-05	-1.41e-05	-3.4e-06	-3.9e-06	-4.32e-05	2.11e-05	-1.21e-05	-2.09e-05	-1.5e-05	7e-06	-6.3e-06	5.21e-05	1.71e-05	8e-07	3.14e-05	-1.35e-05	8.4e-06	-1.16e-05	-2.31e-05	-3.5e-06	-4.7e-06	-8.7e-06	-3.03e-05	8.1e-06	-1.35e-05	3.6e-06	5.8e-06	8.3e-06	2e-07	-1.01e-05	2.03e-05	-5.3e-06	9e-07	4.8e-06	1.09e-05	-1.52e-05	-8.6e-06	-1.57e-05	-2.34e-05	-2.4e-06	1.1e-06	-1.13e-05	-1.17e-05	3.11e-05	-1.37e-05	-2.9e-06
1.12833	7e-07	1.29e-05	-3.7e-06	2.42e-05	-1.06e-05	-1e-07	-2e-07	-4.73e-05	1.84e-05	-1.49e-05	-1.8e-05	-1.79e-05	8.4e-06	-2.9e-06	4.46e-05	1.8e-05	5.5e-06	3.54e-05	-8.9e-06	1.44e-05	-4.6e-06	-1.79e-05	1.7e-06	-9e-07	-8e-06	-2.63e-05	1.36e-05	-1.27e-05	9.3e-06	9.4e-06	6.5e-06	-5e-07	-1.1e-05	2.12e-05	3.3e-06	4e-06	2.3e-06	3.2e-06	-1.48e-05	-1.35e-05	-1.54e-05	-2.82e-05	6e-07	8e-07	-1.34e-05	-1.37e-05	2.99e-05	-7.4e-06	9e-07
1.13	4.6e-06	1.94e-05	-1e-06	2.64e-05	-3.8e-06	2.5e-06	1e-07	-4.82e-05	1.69e-05	-1.86e-05	-1.64e-05	-2.09e-05	6.2e-06	-3.8e-06	3.64e-05	1.41e-05	6e-07	4e-05	-8.1e-06	1.61e-05	-3.9e-06	-1.47e-05	5.6e-06	3e-06	-1.45e-05	-2.7e-05	1.65e-05	-1.11e-05	5.1e-06	1.77e-05	5.6e-06	-6.8e-06	-1.23e-05	2.1e-05	5e-06	7.9e-06	-2.4e-06	2.5e-06	-1.36e-05	-1.37e-05	-1.19e-05	-2.67e-05	6.7e-06	2.1e-06	-1.43e-05	-7.5e-06	2.93e-05	-2.3e-06	6.5e-06
1.13166	7.4e-06	2.4e-05	3.1e-06	2.63e-05	8e-07	7.8e-06	-1.7e-06	-4.65e-05	1.67e-05	-2.02e-05	-1.03e-05	-2.17e-05	6.3e-06	9e-07	2.82e-05	1.39e-05	-3.4e-06	4.11e-05	-6.6e-06	1.97e-05	-4.5e-06	-6.6e-06	7.8e-06	5.7e-06	-1.69e-05	-2.58e-05	1.73e-05	-8e-06	6.5e-06	2.42e-05	7.3e-06	-1.2e-05	-1.6e-05	2.23e-05	6.7e-06	4.1e-06	-2.1e-06	1.3e-06	-7.7e-06	-1.47e-05	-1.03e-05	-1.82e-05	1.53e-05	7.1e-06	-7.9e-06	-5.4e-06	3.06e-05	-1.6e-06	8.8e-06
1.13333	9.2e-06	2.99e-05	4.8e-06	2.53e-05	2.2e-06	1.42e-05	4e-07	-4.18e-05	1.54e-05	-1.79e-05	-3.2e-06	-2.3e-05	6.7e-06	1.8e-06	1.83e-05	1.43e-05	-6.2e-06	4.04e-05	-7.3e-06	2.18e-05	-5.7e-06	2e-06	1.14e-05	5.4e-06	-2.1e-05	-2.49e-05	1.56e-05	-1.11e-05	6.7e-06	3.08e-05	9.9e-06	-1.84e-05	-1.97e-05	1.85e-05	4.5e-06	2.4e-06	-2.1e-06	2.7e-06	-6.3e-06	-1.29e-05	-1.23e-05	-1.16e-05	1.7e-05	1.04e-05	-2.1e-06	-7e-07	2.96e-05	-7e-07	1.33e-05
1.135	1.07e-05	3.26e-05	3e-07	2.45e-05	3.1e-06	1.5e-05	4.4e-06	-3.53e-05	1.61e-05	-1.42e-05	-1e-07	-2.36e-05	6.2e-06	-1e-07	1.12e-05	1.4e-05	-5.4e-06	4.24e-05	-8.5e-06	1.95e-05	-9e-07	8.6e-06	1.53e-05	4.4e-06	-2.13e-05	-2.8e-05	1.02e-05	-8.7e-06	1.07e-05	4.02e-05	1.48e-05	-1.94e-05	-1.67e-05	2.1e-05	8.1e-06	-4.7e-06	-3.4e-06	1.5e-06	-5.6e-06	-5.9e-06	-1.46e-05	-6.4e-06	2.15e-05	1.02e-05	5.2e-06	6.6e-06	2.66e-05	2.3e-06	1.86e-05
1.13666	8.2e-06	2.74e-05	-1.4e-06	2.55e-05	1.2e-06	1.06e-05	7.3e-06	-2.82e-05	1.85e-05	-1.26e-05	2.3e-06	-1.99e-05	4.9e-06	-1e-06	5.6e-06	1.59e-05	-2.6e-06	4.34e-05	-1.22e-05	1.66e-05	5.7e-06	1.2e-05	1.39e-05	2e-07	-1.79e-05	-2.93e-05	4.6e-06	-7e-06	1.61e-05	5.18e-05	1.85e-05	-2.11e-05	-1.5e-05	2.72e-05	6.9e-06	-1.21e-05	-7e-07	3.4e-06	-2.7e-06	1.3e-06	-1.69e-05	-4.6e-06	2.33e-05	1.09e-05	1.07e-05	1.23e-05	2.76e-05	-3.5e-06	1.7e-05
1.13833	9.2e-06	2.86e-05	-1.7e-06	3.32e-05	-6e-07	6.1e-06	1.3e-05	-1.98e-05	1.74e-05	-8.8e-06	3.7e-06	-2.24e-05	7e-06	-2.8e-06	3.1e-06	2.25e-05	6e-06	4.08e-05	-9.5e-06	1.39e-05	1.56e-05	1.57e-05	1.19e-05	-3.9e-06	-9.9e-06	-2.57e-05	4.2e-06	-4.6e-06	2.53e-05	5.71e-05	2.04e-05	-1.53e-05	-1.03e-05	3.18e-05	6.5e-06	-1.32e-05	2.4e-06	1.7e-06	3.4e-06	7.4e-06	-1.77e-05	-2.8e-06	2.11e-05	1.24e-05	1.68e-05	1.4e-05	2.78e-05	-9.1e-06	1.59e-05
1.14	1.05e-05	2.75e-05	-9e-07	3.98e-05	-3.2e-06	1.1e-06	1.72e-05	-1.46e-05	1.67e-05	-5.7e-06	6.2e-06	-2.46e-05	8.4e-06	-6.3e-06	4e-06	2.57e-05	1.21e-05	4.24e-05	-6.8e-06	9.7e-06	2.66e-05	1.59e-05	1.16e-05	-9.5e-06	-5.3e-06	-2.53e-05	3.2e-06	-2.7e-06	2.85e-05	5.72e-05	2.28e-05	-9.3e-06	-5.7e-06	3.26e-05	9.2e-06	-8.9e-06	1.1e-06	5.6e-06	6.1e-06	1.3e-05	-1.65e-05	-5.4e-06	2.09e-05	1.21e-05	1.64e-05	2.19e-05	2.62e-05	-7.2e-06	1.61e-05
1.14166	1.33e-05	2.11e-05	2.5e-06	4.31e-05	-2.8e-06	-4.9e-06	1.6e-05	-1.05e-05	1.73e-05	-6.8e-06	7.2e-06	-2.31e-05	1.11e-05	-6.8e-06	6e-06	2.61e-05	1.26e-05	4.51e-05	-1.9e-06	3.5e-06	3.46e-05	1.42e-05	1.28e-05	-1.06e-05	1.3e-06	-2.5e-05	4e-06	5.9e-06	3.2e-05	5.48e-05	2.22e-05	-1.6e-06	-3e-07	3.94e-05	1.12e-05	-3.8e-06	-4.9e-06	5.2e-06	1.55e-05	1.83e-05	-1.22e-05	-5.2e-06	2.2e-05	1.17e-05	1.5e-05	2.9e-05	2.46e-05	-6.6e-06	1.26e-05
1.14333	1.4e-05	1.89e-05	9.4e-06	4.86e-05	5e-07	-6.9e-06	1.43e-05	-4.8e-06	1.57e-05	-1e-05	9e-06	-2.12e-05	1.53e-05	-8.1e-06	1.38e-05	3.09e-05	1.35e-05	4.49e-05	3.6e-06	1.4e-06	3.32e-05	1.4e-05	1.56e-05	-1.09e-05	6.5e-06	-2.2e-05	4.3e-06	1.09e-05	3.23e-05	4.9e-05	1.6e-05	5.2e-06	2.8e-06	4.05e-05	9.7e-06	2.7e-06	-4.9e-06	8.2e-06	2.16e-05	1.9e-05	-3.8e-06	-6.1e-06	2.18e-05	1.63e-05	1.21e-05	3.4e-05	2.61e-05	-8e-06	5e-06
1.145	1.89e-05	2.69e-05	1.58e-05	5.11e-05	3.4e-06	-4.5e-06	1.16e-05	-2.2e-06	1.32e-05	-1.24e-05	1.58e-05	-2.55e-05	1.84e-05	-9.1e-06	2.36e-05	3.26e-05	1.21e-05	4.21e-05	1.05e-05	1.1e-06	2.75e-05	1.23e-05	2.27e-05	-1.08e-05	6.7e-06	-1.97e-05	6e-06	1.45e-05	3.03e-05	4.06e-05	1.3e-05	1.3e-05	6.5e-06	3.8e-05	7.1e-06	1.45e-05	-4.8e-06	1.21e-05	2.53e-05	1.58e-05	4.1e-06	-4.6e-06	2e-05	2.09e-05	1.11e-05	3.83e-05	2.63e-05	-1.8e-06	3.3e-06
1.14666	2.04e-05	2.55e-05	2.13e-05	4.46e-05	3.7e-06	-2.7e-06	7.8e-06	-4.1e-06	1.33e-05	-1.33e-05	1.82e-05	-2.03e-05	2e-05	-9.2e-06	2.96e-05	3.06e-05	9.8e-06	4.24e-05	1.23e-05	2.4e-06	2.02e-05	1.11e-05	2.8e-05	-8.9e-06	6.2e-06	-2.23e-05	3.7e-06	1.29e-05	2.83e-05	3.12e-05	1.01e-05	1.6e-05	6.3e-06	3.08e-05	6.1e-06	1.82e-05	-5.6e-06	1.53e-05	2.34e-05	1.2e-05	9.6e-06	-4.7e-06	1.75e-05	2.43e-05	1.02e-05	3.99e-05	2.24e-05	4e-06	-2.6e-06
1.14833	2.1e-05	2.68e-05	2.49e-05	3.92e-05	2.4e-06	9e-07	9.2e-06	-3.5e-06	1.43e-05	-1.31e-05	1.61e-05	-1.6e-05	2.16e-05	-1.04e-05	3.44e-05	2.87e-05	1.17e-05	4.25e-05	1.48e-05	9e-07	1.16e-05	8.6e-06	3.2e-05	-3.7e-06	8.1e-06	-2.28e-05	2.1e-06	1.28e-05	2.7e-05	2.7e-05	8.1e-06	1.86e-05	6.8e-06	2.45e-05	-1e-07	2.26e-05	-3e-07	1.13e-05	2.28e-05	7e-06	1.26e-05	-2.1e-06	9.6e-06	2.62e-05	1.32e-05	3.72e-05	1.98e-05	3.7e-06	-7e-06
1.15	1.94e-05	3.09e-05	3.11e-05	3.93e-05	1.9e-06	3.4e-06	1.41e-05	-4.4e-06	1.32e-05	-9.2e-06	1.67e-05	-1.35e-05	2.08e-05	-9.3e-06	3.9e-05	3.13e-05	1.48e-05	4.04e-05	1.52e-05	6.1e-06	7.7e-06	9.1e-06	3.06e-05	7e-07	6e-06	-2.2e-05	-5e-07	9.9e-06	2.37e-05	2.56e-05	7.3e-06	1.69e-05	6.2e-06	1.48e-05	-3.2e-06	2.27e-05	8.3e-06	1.13e-05	2.02e-05	2.2e-06	1.16e-05	-4e-07	2.6e-06	2.85e-05	1.7e-05	3.46e-05	1.89e-05	4.7e-06	-9e-06
1.15166	2.16e-05	3.43e-05	3.36e-05	3.81e-05	-2.3e-06	7.2e-06	1.35e-05	-6.9e-06	1.29e-05	-2.9e-06	1.81e-05	-1.23e-05	1.85e-05	-8.1e-06	3.86e-05	2.78e-05	1.94e-05	3.73e-05	1.27e-05	8.9e-06	9.5e-06	1.07e-05	2.75e-05	6.7e-06	5e-07	-2.1e-05	-1.7e-06	1.02e-05	1.68e-05	2.42e-05	1.12e-05	1.61e-05	7.2e-06	9.4e-06	-5.6e-06	2.25e-05	9.7e-06	1.22e-05	2.08e-05	-1.5e-06	5.9e-06	-1.8e-06	-2.1e-06	2.63e-05	1.98e-05	3.58e-05	1.7e-05	6.2e-06	-9.6e-06
1.15333	2.27e-05	3.19e-05	3.45e-05	3.59e-05	-2.3e-06	6.9e-06	1.65e-05	-9.3e-06	1.22e-05	5.4e-06	1.61e-05	-5.8e-06	1.64e-05	-8e-06	3.6e-05	2.64e-05	2.56e-05	3.56e-05	6.1e-06	8.6e-06	1.48e-05	1.7e-05	1.97e-05	1.26e-05	-3.8e-06	-2.04e-05	9e-07	1.02e-05	9.6e-06	2.2e-05	1.55e-05	1.29e-05	2.3e-06	3.8e-06	-4.3e-06	2.04e-05	8.3e-06	1.32e-05	2.03e-05	-4e-07	2e-07	-3.5e-06	-4.2e-06	2.45e-05	2.15e-05	3.49e-05	1.55e-05	2.2e-06	-1.04e-05
1.155	2.26e-05	3.49e-05	3.48e-05	4.04e-05	-8e-07	3.7e-06	1.67e-05	-9.2e-06	1.25e-05	9.6e-06	1.83e-05	-5.4e-06	1.45e-05	-5.4e-06	3.64e-05	2.91e-05	3.03e-05	3.26e-05	1.5e-06	9.1e-06	2.23e-05	2.37e-05	1.54e-05	1.58e-05	-6.6e-06	-1.48e-05	2.9e-06	1.18e-05	4.3e-06	2.2e-05	2.15e-05	1.17e-05	2e-06	7.2e-06	-4.2e-06	2.07e-05	1.16e-05	1.33e-05	2.22e-05	-1e-07	-4.9e-06	-6.1e-06	-2e-06	2.27e-05	2.19e-05	3.51e-05	2.25e-05	-5e-07	-4.8e-06
1.15666	2.09e-05	3.64e-05	3.59e-05	4.4e-05	4.7e-06	-3e-07	1.33e-05	-1.26e-05	1.01e-05	9e-06	2.13e-05	-6.5e-06	1.17e-05	-4.1e-06	3.32e-05	3.32e-05	3.1e-05	2.68e-05	-2.9e-06	1.31e-05	2.95e-05	3.16e-05	1.01e-05	1.51e-05	-1.3e-05	-1.03e-05	3.9e-06	1.11e-05	-1.6e-06	2.13e-05	2.68e-05	4.5e-06	1.9e-06	1.19e-05	1.4e-06	1.98e-05	7.7e-06	2e-05	2.4e-05	1.5e-06	-6.8e-06	-7.8e-06	2.3e-06	1.89e-05	2.02e-05	3.34e-05	2.64e-05	-1.1e-06	1e-06
1.15833	2.26e-05	3.81e-05	3.38e-05	4.15e-05	5.9e-06	-2.6e-06	5.2e-06	-1.33e-05	7.2e-06	5.3e-06	2.03e-05	-5.8e-06	9.1e-06	-6.4e-06	3.03e-05	3.18e-05	3.01e-05	2.13e-05	-5.8e-06	1.26e-05	3.31e-05	3.67e-05	9.5e-06	1.36e-05	-1.79e-05	-7.3e-06	7.8e-06	9.8e-06	-8.3e-06	2.19e-05	3.42e-05	3.3e-06	3.5e-06	1.77e-05	7.1e-06	2.31e-05	3.8e-06	2.42e-05	2.38e-05	3.2e-06	-2.1e-06	-1.08e-05	1e-05	1.73e-05	1.68e-05	3.1e-05	3.14e-05	-9e-07	9.6e-06
1.16	2.28e-05	3.64e-05	3.29e-05	3.91e-05	9.4e-06	-8.2e-06	4.7e-06	-1.52e-05	5.8e-06	2.8e-06	1.84e-05	-2.1e-06	7.3e-06	-4.7e-06	3.03e-05	3.29e-05	2.62e-05	1.9e-05	-5.3e-06	1.42e-05	3.43e-05	3.87e-05	1.03e-05	7.7e-06	-2.23e-05	-6.8e-06	9.8e-06	2.8e-06	-1.03e-05	2.21e-05	3.81e-05	8e-07	-4e-07	2.09e-05	1.21e-05	2.68e-05	3.1e-06	2.78e-05	2.31e-05	5.3e-06	5.8e-06	-7.9e-06	1.86e-05	2.07e-05	1.06e-05	2.51e-05	3.69e-05	-4e-07	1.64e-05
1.16166	2.01e-05	3.21e-05	3.06e-05	3.9e-05	1.03e-05	-7.4e-06	2e-06	-1.53e-05	5.5e-06	-3.8e-06	1.77e-05	-5e-07	5.7e-06	-2.6e-06	3.02e-05	3.29e-05	1.98e-05	2.15e-05	-3e-07	1.79e-05	3.38e-05	4e-05	1.06e-05	5.4e-06	-2.43e-05	-8.5e-06	7.6e-06	-1.8e-06	-9.2e-06	2.61e-05	4.29e-05	2.2e-06	4e-06	3.05e-05	1.52e-05	2.69e-05	5.5e-06	2.66e-05	2.14e-05	6e-06	1.61e-05	-1.6e-06	2.58e-05	2.22e-05	6.3e-06	2.12e-05	4.3e-05	2.5e-06	2.04e-05
1.16333	1.92e-05	2.52e-05	2.76e-05	3.41e-05	1.05e-05	-2.1e-06	2.9e-06	-1.65e-05	3.6e-06	-8.8e-06	1.74e-05	2.1e-06	2.9e-06	-2.4e-06	2.81e-05	3.05e-05	1.49e-05	2.25e-05	5.3e-06	1.97e-05	3e-05	3.88e-05	1.1e-05	1.1e-06	-2.98e-05	-1.19e-05	7.9e-06	-3.5e-06	-8e-06	2.96e-05	4.68e-05	7e-07	3.7e-06	3.43e-05	1.92e-05	2.66e-05	3.2e-06	2.63e-05	1.94e-05	6.7e-06	2.6e-05	4.5e-06	2.74e-05	2.36e-05	3.4e-06	1.72e-05	4.23e-05	5.5e-06	2e-05
1.165	2.08e-05	1.83e-05	2.58e-05	2.95e-05	7.9e-06	3.5e-06	2.2e-06	-1.57e-05	3.7e-06	-9.9e-06	1.89e-05	4.7e-06	1.3e-06	-1.3e-06	2.96e-05	2.41e-05	9.8e-06	2.63e-05	1e-05	2.42e-05	2.61e-05	3.82e-05	1.43e-05	-1e-07	-3.35e-05	-1.61e-05	8.3e-06	-5.1e-06	-4.7e-06	2.99e-05	4.75e-05	6.6e-06	4.4e-06	3.98e-05	2.24e-05	2.35e-05	2.7e-06	2.16e-05	1.57e-05	8.7e-06	3.33e-05	4e-06	3.07e-05	2.65e-05	2.4e-06	1.74e-05	4.14e-05	1.05e-05	1.83e-05
1.16666	1.8e-05	1.06e-05	2.39e-05	2.86e-05	1.11e-05	9.9e-06	8.2e-06	-1.85e-05	7.3e-06	-7e-06	2.2e-05	5.3e-06	3.8e-06	-2.6e-06	3.42e-05	2.22e-05	8.9e-06	3.12e-05	1.42e-05	2.85e-05	2.27e-05	3.62e-05	1.5e-05	7e-07	-3.35e-05	-2.04e-05	4.9e-06	-3.3e-06	1.8e-06	2.53e-05	4.53e-05	1.09e-05	5.9e-06	4.3e-05	2.12e-05	1.68e-05	1.8e-06	1.63e-05	1.11e-05	8.5e-06	3.29e-05	1.1e-06	2.93e-05	2.62e-05	3.1e-06	1.74e-05	3.98e-05	1.43e-05	1.13e-05
1.16833	1.62e-05	6.1e-06	2.3e-05	2.98e-05	1.31e-05	1.8e-05	1.36e-05	-1.8e-05	1.03e-05	-9.4e-06	2.69e-05	1.4e-06	6.6e-06	-5.3e-06	3.32e-05	2.08e-05	7.3e-06	3.35e-05	1.94e-05	3e-05	2.01e-05	3.59e-05	1.53e-05	5.9e-06	-2.91e-05	-2.51e-05	5.8e-06	2.9e-06	8.1e-06	2.43e-05	4.19e-05	1.57e-05	8.9e-06	5.02e-05	2.13e-05	8.7e-06	2.7e-06	1.1e-05	5.9e-06	1.03e-05	2.9e-05	-6.6e-06	2.26e-05	2.5e-05	8.8e-06	1.78e-05	3.64e-05	1.97e-05	1.18e-05
1.17	1.64e-05	5.6e-06	2.33e-05	2.94e-05	1.18e-05	1.88e-05	1.97e-05	-2.04e-05	1.43e-05	-7.4e-06	2.86e-05	-2e-06	1.09e-05	-3.8e-06	3.32e-05	2.16e-05	8.3e-06	3.07e-05	2.35e-05	3.01e-05	1.86e-05	3.15e-05	2.06e-05	8.7e-06	-2.52e-05	-2.78e-05	8.9e-06	5.7e-06	1.29e-05	1.73e-05	3.38e-05	1.89e-05	7.8e-06	4.93e-05	2.19e-05	3.5e-06	4e-06	1.11e-05	2.9e-06	9.5e-06	2.34e-05	-1.59e-05	1.55e-05	2.45e-05	1.17e-05	1.83e-05	3.4e-05	2.49e-05	1.58e-05
1.17166	1.62e-05	7.6e-06	2.48e-05	3.03e-05	1.01e-05	1.77e-05	2.15e-05	-2.28e-05	1.71e-05	-4.8e-06	2.85e-05	-4.2e-06	1.55e-05	-4.5e-06	3.57e-05	1.79e-05	9.8e-06	3.06e-05	2.7e-05	3.02e-05	2e-05	2.88e-05	2.35e-05	1.79e-05	-2.06e-05	-2.83e-05	1.11e-05	6.5e-06	1.66e-05	1.19e-05	2.64e-05	2.59e-05	1.09e-05	4.9e-05	2.52e-05	-4.4e-06	7.6e-06	1.06e-05	2.3e-06	1.07e-05	1.95e-05	-1.98e-05	1.54e-05	2.49e-05	1.12e-05	2.02e-05	3.57e-05	3.03e-05	2.18e-05
1.17333	1.75e-05	1.14e-05	2.23e-05	3.22e-05	1.1e-05	1.48e-05	2.58e-05	-2.4e-05	2.21e-05	-3e-07	2.79e-05	-4.5e-06	1.67e-05	-2.7e-06	3.83e-05	2.04e-05	1.2e-05	2.76e-05	2.96e-05	2.77e-05	2.27e-05	2.54e-05	2.42e-05	2.53e-05	-1.42e-05	-2.77e-05	1.59e-05	9.9e-06	1.91e-05	9.9e-06	2.26e-05	3.04e-05	1.42e-05	4.3e-05	2.26e-05	-8.3e-06	1.31e-05	8.1e-06	-1e-07	1.14e-05	1.87e-05	-1.68e-05	1.17e-05	2.52e-05	9.9e-06	2.08e-05	3.92e-05	3.34e-05	2.62e-05
1.175	2.22e-05	1.52e-05	1.81e-05	3.59e-05	7.4e-06	1.03e-05	2.39e-05	-2.21e-05	2.45e-05	-1.5e-06	2.59e-05	-7e-06	1.36e-05	3.5e-06	3.91e-05	1.97e-05	1.16e-05	2.76e-05	3.04e-05	2.55e-05	2.4e-05	2.53e-05	2.5e-05	2.89e-05	-1.1e-05	-2.48e-05	2.27e-05	9.5e-06	2.11e-05	1.31e-05	1.81e-05	3.2e-05	1.29e-05	3.78e-05	2.44e-05	-1.04e-05	1.79e-05	6.7e-06	5e-07	1.09e-05	2.05e-05	-1.13e-05	8.7e-06	2.75e-05	9.2e-06	2.1e-05	4.11e-05	3.36e-05	3.14e-05
1.17666	2.43e-05	1.56e-05	1.41e-05	3.51e-05	2.5e-06	5.2e-06	1.6e-05	-2.23e-05	2.66e-05	0	2.09e-05	-7.5e-06	9.2e-06	7.6e-06	4.41e-05	2.2e-05	1.76e-05	2.89e-05	2.82e-05	2.24e-05	2.41e-05	2.37e-05	2.44e-05	2.86e-05	-1.13e-05	-1.72e-05	2.75e-05	7.1e-06	2.65e-05	1.35e-05	2.1e-05	3.03e-05	1.78e-05	2.8e-05	2.55e-05	-9.2e-06	1.69e-05	1.9e-06	2e-07	8.1e-06	2.48e-05	-2.7e-06	1.12e-05	2.44e-05	7.5e-06	2.31e-05	4.67e-05	2.99e-05	2.95e-05
1.17833	2.72e-05	1.32e-05	1.13e-05	3.21e-05	8e-07	4.2e-06	6.8e-06	-2.1e-05	2.76e-05	-1.8e-06	1.67e-05	-1.03e-05	2.3e-06	5.3e-06	4.79e-05	2.07e-05	2.26e-05	3.13e-05	2.34e-05	1.99e-05	2.15e-05	2.16e-05	2.19e-05	2.55e-05	-1.63e-05	-1.1e-05	3e-05	4.7e-06	3e-05	1.67e-05	2.45e-05	2.95e-05	2.37e-05	1.85e-05	2.53e-05	-1.02e-05	1.06e-05	-6.7e-06	0	6e-06	2.83e-05	-2e-07	1.49e-05	1.85e-05	4.2e-06	2.3e-05	4.6e-05	2.3e-05	2.42e-05
1.18	3.23e-05	1.06e-05	6.5e-06	3.12e-05	2.5e-06	2.9e-06	3.1e-06	-2.08e-05	3e-05	-1.2e-06	1.08e-05	-1.3e-05	-2.3e-06	7.6e-06	4.75e-05	2.58e-05	2.51e-05	3.1e-05	1.54e-05	1.89e-05	1.99e-05	2.07e-05	2.06e-05	1.8e-05	-2.08e-05	-9.7e-06	2.94e-05	1.9e-06	3.23e-05	1.75e-05	2.39e-05	2.73e-05	2.64e-05	1.01e-05	2.06e-05	-6.8e-06	3.8e-06	-1.06e-05	-4e-07	5e-07	2.93e-05	-5.4e-06	1.26e-05	1.27e-05	3.6e-06	2.03e-05	4.38e-05	1.63e-05	1.7e-05
1.18166	3.91e-05	5.7e-06	5e-06	2.91e-05	0	2.7e-06	-3e-07	-2.14e-05	3.02e-05	-6e-07	4.4e-06	-1.5e-05	-4e-07	6.9e-06	4.68e-05	2.95e-05	2.88e-05	3.17e-05	9.4e-06	1.53e-05	1.75e-05	1.9e-05	2.02e-05	1.36e-05	-2.38e-05	-1.02e-05	3.06e-05	-1.9e-06	3.55e-05	2.09e-05	2.06e-05	2.67e-05	2.66e-05	9.5e-06	2.07e-05	-4.7e-06	-9e-07	-5.9e-06	3.4e-06	-5.6e-06	2.81e-05	-1.13e-05	1.26e-05	1e-05	4.2e-06	1.5e-05	4.36e-05	1.06e-05	1.12e-05
1.18333	4.24e-05	2.3e-06	6.1e-06	2.76e-05	-4e-07	1.2e-06	-4e-06	-2.46e-05	2.81e-05	3.6e-06	-1e-06	-1.35e-05	3.9e-06	3.6e-06	4.48e-05	3.34e-05	3.3e-05	2.64e-05	4.8e-06	1.37e-05	1.74e-05	1.71e-05	2.2e-05	1.02e-05	-2.9e-05	-1.32e-05	2.85e-05	-3.2e-06	3.64e-05	2.34e-05	2.51e-05	2.75e-05	3.07e-05	1.35e-05	1.84e-05	-9e-07	-3.7e-06	0	4.8e-06	-7.4e-06	2.96e-05	-1.42e-05	1.3e-05	5.4e-06	4.8e-06	1.18e-05	4.18e-05	8.5e-06	9.3e-06
1.185	4.55e-05	2.3e-06	6.7e-06	2.91e-05	3.3e-06	1e-06	-6.2e-06	-2.77e-05	2.39e-05	8.8e-06	-4.2e-06	-1.04e-05	8e-06	7e-07	4.1e-05	3.09e-05	2.97e-05	2.15e-05	3e-07	1.58e-05	1.96e-05	1.84e-05	2.38e-05	7.8e-06	-3.39e-05	-2.2e-05	2.42e-05	-4.4e-06	3.04e-05	2.76e-05	2.25e-05	2.87e-05	3.18e-05	1.74e-05	1.28e-05	-7e-07	-1.7e-06	6.9e-06	8.7e-06	-1.11e-05	2.79e-05	-1.76e-05	1.03e-05	5.3e-06	6.7e-06	5.9e-06	3.55e-05	8.6e-06	9e-06
1.18666	4.71e-05	2.7e-06	7.5e-06	3.53e-05	5.7e-06	-2e-06	-7.9e-06	-3.1e-05	1.76e-05	1.31e-05	-5.8e-06	-3.8e-06	1.47e-05	2.2e-06	4.1e-05	3.08e-05	2.47e-05	1.63e-05	4e-07	1.8e-05	2.61e-05	2.21e-05	2.33e-05	8.2e-06	-3.07e-05	-2.87e-05	2.22e-05	-5e-07	2.51e-05	3.54e-05	2.21e-05	2.43e-05	3.01e-05	2.22e-05	7.2e-06	2.5e-06	3.8e-06	1.64e-05	1.09e-05	-1.06e-05	2.58e-05	-1.21e-05	7.1e-06	1.07e-05	7.7e-06	3.9e-06	3.8e-05	1.22e-05	1.16e-05
1.18833	4.37e-05	2.2e-06	1.09e-05	4.11e-05	2e-06	-3.4e-06	-1.08e-05	-3.11e-05	1.32e-05	1.38e-05	-4.5e-06	-1.5e-06	1.95e-05	-1e-07	4.22e-05	2.79e-05	2.19e-05	1.23e-05	3e-06	1.86e-05	3.13e-05	2.34e-05	2.06e-05	7.6e-06	-2.47e-05	-3.29e-05	2.29e-05	4.5e-06	2.02e-05	4.58e-05	2.43e-05	1.75e-05	2.5e-05	2.77e-05	1.4e-06	3.9e-06	9.9e-06	1.97e-05	1.07e-05	-5.5e-06	2.29e-05	-4e-06	5.3e-06	1.5e-05	9.7e-06	4.8e-06	3.86e-05	1.3e-05	1.62e-05
1.19	3.28e-05	1e-06	1.53e-05	4.88e-05	1.9e-06	-1.7e-06	-1.7e-05	-3.25e-05	7.2e-06	8.4e-06	-4.1e-06	-1.5e-06	2.06e-05	-1.2e-06	4.32e-05	2.11e-05	1.7e-05	1.06e-05	2.5e-06	1.75e-05	3.51e-05	2.75e-05	1.84e-05	5.3e-06	-2.05e-05	-3.23e-05	1.66e-05	8e-06	1.71e-05	4.85e-05	2.97e-05	9.3e-06	2.39e-05	2.8e-05	-4.5e-06	6.4e-06	1.36e-05	1.54e-05	1.18e-05	1.7e-06	1.76e-05	2e-06	2.5e-06	1.62e-05	1.15e-05	8.9e-06	3.83e-05	1.24e-05	2.29e-05
1.19166	2.22e-05	-6e-07	2.15e-05	5.1e-05	5.4e-06	3.1e-06	-2.29e-05	-3.07e-05	7e-06	4.7e-06	-2e-06	-2.7e-06	1.84e-05	1.7e-06	4.08e-05	1.52e-05	1.39e-05	1.02e-05	2.7e-06	1.43e-05	3.52e-05	3.29e-05	1.21e-05	5.1e-06	-1.28e-05	-3.52e-05	1.26e-05	8.7e-06	1.45e-05	4.95e-05	2.53e-05	2.8e-06	1.76e-05	2.18e-05	-8.2e-06	5.2e-06	1.7e-05	8.8e-06	1.19e-05	5.9e-06	6.2e-06	1.7e-06	-7e-07	1.99e-05	7.3e-06	1.08e-05	4.08e-05	1.02e-05	2.64e-05
1.19333	1.58e-05	-3e-07	2.67e-05	4.93e-05	5.1e-06	5.6e-06	-2.52e-05	-2.81e-05	8.6e-06	0	-1.3e-06	-7.3e-06	1.81e-05	5.4e-06	3.96e-05	1.49e-05	1.21e-05	1.12e-05	-3e-07	8.6e-06	3.39e-05	3.49e-05	5.2e-06	6.8e-06	-4.5e-06	-3.52e-05	9.3e-06	8.2e-06	1.42e-05	4.35e-05	2.21e-05	3e-07	4.9e-06	1.67e-05	-9.4e-06	5.5e-06	1.84e-05	1e-05	9.9e-06	1.4e-05	-3e-07	1.9e-06	-1e-07	2.47e-05	9e-07	1.52e-05	4.48e-05	8e-06	3.05e-05
1.195	9.8e-06	1.7e-06	3.06e-05	4.29e-05	4e-06	1.33e-05	-2.78e-05	-2.3e-05	1.07e-05	3e-07	-1.7e-06	-1.47e-05	1.88e-05	4.4e-06	3.55e-05	1.46e-05	1.2e-05	1.39e-05	-6.2e-06	2.3e-06	2.78e-05	3.96e-05	1.8e-06	8.1e-06	-7e-07	-3.37e-05	3.7e-06	3.7e-06	1.45e-05	3.48e-05	1.78e-05	1.5e-06	-3.7e-06	1.5e-05	-9.3e-06	4.9e-06	2.1e-05	9.8e-06	1.17e-05	1.75e-05	-5.4e-06	-2.9e-06	-2e-07	2.59e-05	-1.4e-06	1.56e-05	4.18e-05	5.9e-06	3e-05
1.19666	4.9e-06	3.5e-06	3.18e-05	3.76e-05	6.6e-06	1.92e-05	-3.66e-05	-2.02e-05	1.25e-05	2.5e-06	-2.5e-06	-1.66e-05	1.9e-05	4.1e-06	3.27e-05	1.51e-05	9.3e-06	1.91e-05	-1.08e-05	-1.3e-06	1.85e-05	4.42e-05	1.6e-06	1.25e-05	-3.7e-06	-3.34e-05	-2.1e-06	-3.3e-06	1.43e-05	2.47e-05	1.37e-05	3.4e-06	-1.05e-05	1.3e-05	-6.9e-06	7.1e-06	2.06e-05	1.04e-05	1.32e-05	1.63e-05	-1.01e-05	-7.9e-06	-1.8e-06	2.58e-05	-6.7e-06	1.29e-05	4.09e-05	3.9e-06	2.69e-05
1.19833	5.2e-06	6.6e-06	3.01e-05	2.97e-05	6.5e-06	2.01e-05	-4.26e-05	-1.83e-05	1.58e-05	8.8e-06	-8e-07	-1.8e-05	1.64e-05	1.6e-06	2.51e-05	1.7e-05	7.1e-06	2.41e-05	-1.23e-05	7e-07	1.1e-05	4.5e-05	-1e-07	1.18e-05	-1.18e-05	-3.58e-05	-1.7e-06	-7.3e-06	1.19e-05	2.18e-05	5.6e-06	4.2e-06	-2.31e-05	1.22e-05	-4e-06	7.5e-06	1.64e-05	1.14e-05	1.21e-05	1.21e-05	-1.33e-05	-1.09e-05	-2.4e-06	2.61e-05	-1.06e-05	1.16e-05	3.4e-05	1.1e-06	2.13e-05
1.2	6.4e-06	6.1e-06	2.28e-05	2.34e-05	-1.7e-06	2e-05	-4.1e-05	-1.97e-05	1.7e-05	1.1e-05	-2.3e-06	-2.05e-05	1.68e-05	-3.4e-06	2.16e-05	1.66e-05	2e-06	2.97e-05	-1.51e-05	4.2e-06	7.5e-06	3.98e-05	-4e-07	1.12e-05	-1.92e-05	-3.24e-05	4e-07	-1.03e-05	1.33e-05	1.91e-05	1.1e-06	3.5e-06	-3.08e-05	1.27e-05	-6.7e-06	1.07e-05	8.8e-06	1.09e-05	1.2e-05	8.6e-06	-1.06e-05	-7.2e-06	-4.1e-06	2.23e-05	-8e-06	9.9e-06	2.43e-05	0	1.81e-05
1.20166	4.9e-06	1.1e-06	1.45e-05	1.93e-05	-7.9e-06	2.18e-05	-4.21e-05	-2.43e-05	1.71e-05	1.45e-05	-4.5e-06	-2.18e-05	1.51e-05	-1.24e-05	1.62e-05	1.33e-05	-8e-07	3.23e-05	-1.17e-05	7.5e-06	2e-06	3.39e-05	1.8e-06	8e-06	-2.67e-05	-2.83e-05	4.2e-06	-1.15e-05	1.73e-05	2.21e-05	-2.2e-06	-2e-07	-3.46e-05	1.35e-05	-7.2e-06	1.37e-05	-3e-07	6e-07	1.02e-05	2.2e-06	-1.31e-05	-6.2e-06	-1.08e-05	1.77e-05	-5.4e-06	5.1e-06	1.41e-05	-1.8e-06	1.47e-05
1.20333	2.2e-06	-4.5e-06	5.6e-06	2.2e-05	-1.11e-05	1.76e-05	-3.97e-05	-3.12e-05	1.94e-05	1.42e-05	-4.9e-06	-2e-05	9.6e-06	-1.81e-05	7.8e-06	9.2e-06	-5.9e-06	3.09e-05	-5.6e-06	1.16e-05	-4e-06	2.26e-05	-1.2e-06	4.9e-06	-3.64e-05	-2.69e-05	5.8e-06	-1.08e-05	2.13e-05	1.96e-05	-6.1e-06	-3.8e-06	-3.91e-05	1.13e-05	-8.9e-06	1.92e-05	-1.15e-05	-7.8e-06	6.3e-06	-4.9e-06	-1.85e-05	-5.5e-06	-1.34e-05	1.36e-05	-3.4e-06	3.4e-06	7.8e-06	-4.5e-06	1.38e-05
1.205	-5e-07	-9.2e-06	-2.8e-06	2.34e-05	-1.52e-05	1.28e-05	-3.09e-05	-3.81e-05	1.4e-05	9.9e-06	-4.8e-06	-2.29e-05	5.8e-06	-2.12e-05	-2.7e-06	5.3e-06	-9.3e-06	2.39e-05	-1.7e-06	1.14e-05	-6.3e-06	8.7e-06	-8e-06	-5e-07	-3.88e-05	-2.69e-05	7.3e-06	-7e-06	2.72e-05	1.83e-05	-1.02e-05	-7.3e-06	-3.72e-05	6.2e-06	-9.8e-06	1.78e-05	-2.05e-05	-1.38e-05	4.1e-06	-1.12e-05	-2.26e-05	-3.3e-06	-1.23e-05	8.4e-06	-2.6e-06	4.2e-06	-6e-07	-5.8e-06	1.43e-05
1.20666	-9.1e-06	-1.41e-05	-1.02e-05	2.51e-05	-1.78e-05	1.05e-05	-2.32e-05	-4.2e-05	8.9e-06	5.8e-06	-5.7e-06	-2.46e-05	6.2e-06	-2.18e-05	-6.1e-06	3.5e-06	-8.5e-06	1.32e-05	7e-07	7.2e-06	-1.11e-05	-1.8e-06	-1.47e-05	-3e-06	-3.65e-05	-3.15e-05	4.1e-06	-5.7e-06	3.03e-05	1.02e-05	-1.26e-05	-1.02e-05	-3.2e-05	-2.6e-06	-1.34e-05	1.98e-05	-2.23e-05	-1.89e-05	-1.9e-06	-1.93e-05	-2.44e-05	-5.5e-06	-1.31e-05	4.8e-06	-7.2e-06	2.9e-06	-9e-07	-2.6e-06	1.41e-05
1.20833	-1.48e-05	-1.63e-05	-1.44e-05	2.71e-05	-1.66e-05	5.8e-06	-2.35e-05	-4.39e-05	1.8e-06	6.1e-06	-5e-06	-2.58e-05	7.4e-06	-2.49e-05	-9.7e-06	4.3e-06	-8.1e-06	5e-06	6.8e-06	7e-07	-2e-05	-1.07e-05	-1.58e-05	-7.4e-06	-3.88e-05	-3.99e-05	-3.5e-06	-3.3e-06	2.73e-05	1.3e-06	-1.34e-05	-1.49e-05	-2.87e-05	-6.1e-06	-1.35e-05	1.79e-05	-2.03e-05	-2.12e-05	-8.2e-06	-2.54e-05	-2.63e-05	-1.37e-05	-1.11e-05	2.4e-06	-1.28e-05	1.9e-06	4.4e-06	-3.4e-06	1.14e-05
1.21	-2.25e-05	-1.9e-05	-1.54e-05	3.13e-05	-1.82e-05	-4.3e-06	-1.99e-05	-4.36e-05	2e-07	3.4e-06	-3.3e-06	-2.52e-05	9.8e-06	-2.48e-05	-1.13e-05	5.4e-06	-9.2e-06	-4.4e-06	8.3e-06	-5.4e-06	-2.7e-05	-1.5e-05	-2.08e-05	-1.29e-05	-4.19e-05	-4.93e-05	-1.12e-05	-8e-07	2.24e-05	-6.9e-06	-1.43e-05	-1.73e-05	-2.13e-05	-8.1e-06	-1.49e-05	1.75e-05	-1.3e-05	-1.8e-05	-8.4e-06	-2.75e-05	-2.56e-05	-1.62e-05	-7.5e-06	-2.7e-06	-1.87e-05	2.4e-06	8.5e-06	-5.6e-06	6.9e-06
1.21166	-2.85e-05	-2.18e-05	-1.63e-05	2.89e-05	-2.26e-05	-1.3e-05	-1.88e-05	-4.31e-05	-2.9e-06	1.7e-06	-3e-06	-2.95e-05	1.24e-05	-2.35e-05	-1.05e-05	3.2e-06	-8.4e-06	-1.11e-05	4.4e-06	-1.24e-05	-3.07e-05	-1.66e-05	-2.42e-05	-1.66e-05	-4.17e-05	-5.81e-05	-1.38e-05	-4.1e-06	1.57e-05	-8.3e-06	-1.32e-05	-2.27e-05	-1.39e-05	-1.26e-05	-1.65e-05	9.8e-06	-6.5e-06	-2e-05	-1.08e-05	-2.52e-05	-2.44e-05	-1.58e-05	-1.17e-05	-7.4e-06	-2.96e-05	8e-07	1.13e-05	-9.5e-06	-3e-07
1.21333	-3.05e-05	-2.59e-05	-1.62e-05	2.41e-05	-2.6e-05	-2.06e-05	-1.67e-05	-4.16e-05	1.2e-06	3.6e-06	-4.7e-06	-2.73e-05	1.22e-05	-2.55e-05	-5.2e-06	-2e-07	-9.1e-06	-1.26e-05	2.5e-06	-1.39e-05	-3.6e-05	-9.6e-06	-2.42e-05	-2.04e-05	-4.25e-05	-6.08e-05	-1.5e-05	-5.9e-06	7.5e-06	-1.49e-05	-1.15e-05	-2.55e-05	-1.32e-05	-1.48e-05	-2.13e-05	6.9e-06	-1e-07	-2.3e-05	-1.5e-05	-2.27e-05	-2.25e-05	-1.79e-05	-1.68e-05	-9e-06	-3.38e-05	-8e-07	1.12e-05	-1.17e-05	-6.6e-06
1.215	-2.56e-05	-2.99e-05	-1.48e-05	1.79e-05	-3.11e-05	-2.83e-05	-1.15e-05	-4.27e-05	1.6e-06	6.2e-06	-8.7e-06	-2.55e-05	8.3e-06	-3.23e-05	-5e-06	-6.4e-06	-1.61e-05	-1.14e-05	6e-07	-1.3e-05	-3.98e-05	-7.2e-06	-2.27e-05	-2.33e-05	-4.4e-05	-5.61e-05	-1.51e-05	-7.8e-06	2.7e-06	-1.78e-05	-9.1e-06	-3.02e-05	-1.11e-05	-1.15e-05	-2.28e-05	-2.1e-06	-7e-07	-2.14e-05	-1.17e-05	-1.69e-05	-2.25e-05	-1.87e-05	-1.76e-05	-1.48e-05	-3.65e-05	-4.1e-06	7.5e-06	-1.63e-05	-1.27e-05
1.21666	-2.64e-05	-3.37e-05	-1.25e-05	1.12e-05	-3.63e-05	-3.33e-05	-6e-07	-4.59e-05	1.4e-06	3.2e-06	-1.34e-05	-2.22e-05	-2e-07	-3.48e-05	-8.4e-06	-1.06e-05	-2.02e-05	-1.31e-05	-7.3e-06	-1.33e-05	-4.04e-05	-1.5e-06	-2.74e-05	-2.6e-05	-4.5e-05	-5.11e-05	-1.36e-05	-1.04e-05	-1.1e-06	-2.08e-05	-9.3e-06	-3.33e-05	-4.6e-06	-1.34e-05	-2.44e-05	-8.8e-06	-3.8e-06	-1.88e-05	-5.2e-06	-1.57e-05	-2.41e-05	-1.74e-05	-2e-05	-2.18e-05	-4.11e-05	-9.7e-06	-1e-06	-1.91e-05	-2.01e-05
1.21833	-2.55e-05	-3.19e-05	-1.26e-05	1.6e-06	-3.89e-05	-3.29e-05	2.6e-06	-4.83e-05	-4.1e-06	4.2e-06	-1.66e-05	-2.01e-05	-8.4e-06	-3.76e-05	-1.5e-05	-1.49e-05	-2.53e-05	-9.8e-06	-1.53e-05	-1.5e-05	-4.38e-05	-1.8e-06	-2.87e-05	-2.67e-05	-4.63e-05	-4.57e-05	-1.5e-05	-1.45e-05	-8.1e-06	-2.26e-05	-1.15e-05	-3.9e-05	-3.8e-06	-1.81e-05	-2.37e-05	-1.89e-05	-1.1e-05	-1.75e-05	-9.6e-06	-2.15e-05	-2.66e-05	-2.37e-05	-2.35e-05	-2.92e-05	-4.73e-05	-1.62e-05	-6.8e-06	-1.73e-05	-2.63e-05
1.22	-2.44e-05	-2.94e-05	-9.6e-06	-3.9e-06	-3.72e-05	-2.99e-05	6.7e-06	-4.95e-05	-8.9e-06	3.3e-06	-1.94e-05	-1.44e-05	-1.51e-05	-4.43e-05	-1.93e-05	-1.63e-05	-3.24e-05	-6.5e-06	-1.81e-05	-1.57e-05	-4.76e-05	-5e-06	-2.8e-05	-2.92e-05	-4.93e-05	-4.11e-05	-1.76e-05	-1.49e-05	-1.47e-05	-2.81e-05	-1.82e-05	-3.89e-05	-4.4e-06	-1.64e-05	-2.17e-05	-2.67e-05	-1.7e-05	-1.15e-05	-1.36e-05	-3.2e-05	-2.56e-05	-3.53e-05	-2.26e-05	-3.94e-05	-4.66e-05	-2.1e-05	-1.2e-05	-1.28e-05	-2.82e-05
1.22166	-2.71e-05	-2.58e-05	-6.5e-06	-8.2e-06	-3.63e-05	-2.9e-05	5.6e-06	-5.45e-05	-1.39e-05	6e-07	-2.02e-05	-1.35e-05	-2.05e-05	-5.29e-05	-2.56e-05	-1.74e-05	-3.68e-05	-7e-06	-2.25e-05	-2.4e-05	-5.2e-05	-1.41e-05	-2.78e-05	-3.05e-05	-5.84e-05	-4.12e-05	-2.28e-05	-2.16e-05	-2.04e-05	-2.56e-05	-2.15e-05	-3.97e-05	-6.9e-06	-1.76e-05	-1.88e-05	-3.41e-05	-2.29e-05	-6e-06	-1.63e-05	-4.38e-05	-2.59e-05	-4.64e-05	-2.48e-05	-4.92e-05	-5.17e-05	-2.7e-05	-8.9e-06	-9.6e-06	-3.18e-05
1.22333	-3.29e-05	-2.16e-05	-6.2e-06	-1.1e-05	-3.56e-05	-3.06e-05	7e-07	-5.89e-05	-1.2e-05	-5.6e-06	-1.89e-05	-1.58e-05	-2.48e-05	-5.68e-05	-2.98e-05	-1.69e-05	-3.78e-05	-8.8e-06	-2.93e-05	-3.2e-05	-5.46e-05	-1.94e-05	-2.72e-05	-2.93e-05	-6.55e-05	-4.85e-05	-2.9e-05	-2.69e-05	-2.72e-05	-2.29e-05	-2.66e-05	-3.78e-05	-1.37e-05	-2.01e-05	-1.72e-05	-4.09e-05	-2.6e-05	-6.9e-06	-2.45e-05	-5.97e-05	-2.74e-05	-5.35e-05	-3.02e-05	-5.39e-05	-5.27e-05	-3.14e-05	-6.7e-06	-9.5e-06	-3.4e-05
1.225	-3.42e-05	-1.68e-05	-7.4e-06	-1.19e-05	-3.5e-05	-3.39e-05	-8.9e-06	-5.95e-05	-6.6e-06	-9.6e-06	-1.75e-05	-2.15e-05	-2.47e-05	-6.09e-05	-2.88e-05	-2.07e-05	-4.36e-05	-9.4e-06	-3.3e-05	-3.57e-05	-5.8e-05	-2.48e-05	-2.44e-05	-2.72e-05	-7.02e-05	-5.18e-05	-3.28e-05	-3.21e-05	-2.89e-05	-2.02e-05	-3.18e-05	-3.46e-05	-2.63e-05	-1.92e-05	-1.51e-05	-4.77e-05	-2.96e-05	-1.17e-05	-3.68e-05	-7.45e-05	-3.35e-05	-6.03e-05	-3.77e-05	-5.37e-05	-5.29e-05	-3.2e-05	-5.5e-06	-9.6e-06	-3.5e-05
1.22666	-3.58e-05	-1.81e-05	-5.2e-06	-8.7e-06	-3.42e-05	-3.5e-05	-1.45e-05	-6.29e-05	-1e-07	-1.8e-05	-1.55e-05	-2.88e-05	-2.48e-05	-6.39e-05	-2.36e-05	-2.36e-05	-4.67e-05	-1.43e-05	-3.21e-05	-3.63e-05	-5.46e-05	-2.71e-05	-2.3e-05	-2.52e-05	-7.35e-05	-5.75e-05	-3.41e-05	-3.64e-05	-2.87e-05	-2.13e-05	-3.57e-05	-3.03e-05	-3.86e-05	-1.7e-05	-1.57e-05	-5.46e-05	-3.61e-05	-1.97e-05	-4.09e-05	-8.19e-05	-3.76e-05	-6.24e-05	-4.43e-05	-4.78e-05	-4.68e-05	-3.15e-05	-7.4e-06	-1.16e-05	-3.48e-05
1.22833	-3.86e-05	-1.88e-05	-4e-06	-8.5e-06	-3.58e-05	-3.67e-05	-2.47e-05	-7.21e-05	4.4e-06	-2.65e-05	-1.43e-05	-3.7e-05	-2.62e-05	-6.51e-05	-2.24e-05	-2.6e-05	-4.5e-05	-1.78e-05	-3.41e-05	-3.89e-05	-5.42e-05	-2.53e-05	-2.03e-05	-2.28e-05	-7.59e-05	-6.18e-05	-3.4e-05	-3.83e-05	-2.75e-05	-2.15e-05	-3.52e-05	-3.17e-05	-5.17e-05	-1.98e-05	-1.88e-05	-5.76e-05	-4.01e-05	-2.76e-05	-4.33e-05	-8.65e-05	-4.35e-05	-6.17e-05	-4.98e-05	-4.16e-05	-4.32e-05	-3.3e-05	-1.03e-05	-1.53e-05	-3.58e-05
1.23	-4.1e-05	-2.21e-05	-4.7e-06	-8e-06	-3.94e-05	-3.72e-05	-3.29e-05	-7.54e-05	4.2e-06	-3.25e-05	-1.62e-05	-4.68e-05	-2.87e-05	-6.21e-05	-2.55e-05	-2.68e-05	-4.59e-05	-2.01e-05	-3.56e-05	-3.76e-05	-5.15e-05	-2.29e-05	-1.94e-05	-2.05e-05	-7.34e-05	-6.85e-05	-3.45e-05	-3.51e-05	-2.7e-05	-2.69e-05	-3.87e-05	-3.47e-05	-5.6e-05	-1.75e-05	-2.12e-05	-6.38e-05	-4.56e-05	-3.32e-05	-4.79e-05	-8.81e-05	-5.19e-05	-5.77e-05	-5.3e-05	-3.92e-05	-3.68e-05	-3.23e-05	-1.93e-05	-2.21e-05	-3.4e-05
1.23166	-4.37e-05	-2.72e-05	-3.5e-06	-4e-06	-4.01e-05	-3.37e-05	-4.13e-05	-7.71e-05	1e-06	-3.79e-05	-2.02e-05	-5.83e-05	-2.99e-05	-5.74e-05	-2.76e-05	-3.04e-05	-4.68e-05	-2.1e-05	-3.15e-05	-3.97e-05	-4.94e-05	-2.09e-05	-2.45e-05	-2.34e-05	-7.28e-05	-6.95e-05	-2.95e-05	-3.46e-05	-2.26e-05	-3.14e-05	-3.92e-05	-3.73e-05	-5.74e-05	-1.5e-05	-2.5e-05	-6.23e-05	-5.15e-05	-3.82e-05	-5.07e-05	-8.39e-05	-5.86e-05	-5.57e-05	-5.74e-05	-3.67e-05	-3.44e-05	-3.45e-05	-2.85e-05	-2.49e-05	-3.26e-05
1.23333	-4.91e-05	-3.33e-05	-5.1e-06	-2.1e-06	-3.95e-05	-2.9e-05	-4.93e-05	-8.28e-05	-7.9e-06	-4.47e-05	-2.54e-05	-6.66e-05	-3.35e-05	-5.69e-05	-3.37e-05	-3.11e-05	-4.31e-05	-2.47e-05	-2.69e-05	-4.26e-05	-4.78e-05	-2.21e-05	-3.15e-05	-2.7e-05	-6.91e-05	-7.42e-05	-2.92e-05	-3.39e-05	-2.43e-05	-3.3e-05	-3.74e-05	-4.45e-05	-5.79e-05	-1.77e-05	-3.25e-05	-6.07e-05	-5.75e-05	-4.03e-05	-5.19e-05	-7.78e-05	-5.74e-05	-5.56e-05	-5.81e-05	-3.97e-05	-3.3e-05	-3.85e-05	-3.28e-05	-2.65e-05	-3.2e-05
1.235	-5.48e-05	-3.61e-05	-1.16e-05	-3.3e-06	-4.21e-05	-3.05e-05	-5.15e-05	-8.38e-05	-1.84e-05	-4.98e-05	-3.48e-05	-7.2e-05	-3.8e-05	-5.46e-05	-3.82e-05	-3.62e-05	-3.91e-05	-2.56e-05	-2.41e-05	-4.76e-05	-5.2e-05	-2.24e-05	-3.7e-05	-3.2e-05	-6.47e-05	-7.96e-05	-3.11e-05	-3.54e-05	-2.36e-05	-3.43e-05	-3.62e-05	-5.13e-05	-5.44e-05	-1.63e-05	-4.18e-05	-5.82e-05	-6.12e-05	-3.81e-05	-5.45e-05	-7.78e-05	-5.64e-05	-5.7e-05	-5.76e-05	-4.68e-05	-3.55e-05	-4.08e-05	-3.63e-05	-3.24e-05	-3.15e-05
1.23666	-5.84e-05	-4.23e-05	-1.81e-05	-1.9e-06	-4.81e-05	-3.64e-05	-5.36e-05	-7.56e-05	-2.6e-05	-4.95e-05	-4.34e-05	-7.62e-05	-3.99e-05	-5.26e-05	-3.82e-05	-4.13e-05	-4.09e-05	-2.69e-05	-2.08e-05	-5.1e-05	-5.07e-05	-2.46e-05	-4.49e-05	-4.3e-05	-6.28e-05	-8.47e-05	-3.58e-05	-3.88e-05	-1.96e-05	-3.23e-05	-2.95e-05	-5.03e-05	-4.9e-05	-9.9e-06	-4.52e-05	-5.89e-05	-6.59e-05	-3.49e-05	-5.78e-05	-7.8e-05	-5.59e-05	-5.37e-05	-6e-05	-5e-05	-3.73e-05	-4.12e-05	-3.81e-05	-3.6e-05	-3.28e-05
1.23833	-6.17e-05	-4.56e-05	-2.57e-05	1.5e-06	-5.1e-05	-3.83e-05	-5.29e-05	-7.02e-05	-3.06e-05	-5.17e-05	-5.04e-05	-7.74e-05	-3.95e-05	-5.09e-05	-3.36e-05	-4.91e-05	-4.23e-05	-2.77e-05	-1.75e-05	-5.29e-05	-5.08e-05	-3.19e-05	-5.44e-05	-5.51e-05	-6.23e-05	-8.83e-05	-4e-05	-4.36e-05	-1.65e-05	-3.12e-05	-2.55e-05	-4.98e-05	-4.98e-05	-7.5e-06	-4.54e-05	-5.81e-05	-7.05e-05	-3.4e-05	-6.05e-05	-7.72e-05	-5.14e-05	-5.33e-05	-6.19e-05	-4.9e-05	-4.08e-05	-4.54e-05	-3.62e-05	-3.49e-05	-3.96e-05
1.24	-6.24e-05	-4.72e-05	-3.37e-05	-1.2e-06	-5.43e-05	-4.34e-05	-4.77e-05	-6.58e-05	-3.72e-05	-5.16e-05	-5.05e-05	-6.8e-05	-3.91e-05	-5.36e-05	-3.26e-05	-5.42e-05	-4.53e-05	-2.75e-05	-1.61e-05	-5.4e-05	-5.22e-05	-4.11e-05	-5.77e-05	-6.21e-05	-6.46e-05	-9.4e-05	-4.94e-05	-4.37e-05	-1.98e-05	-3.49e-05	-2.4e-05	-5.08e-05	-5.1e-05	-7.8e-06	-4.61e-05	-6.57e-05	-7.45e-05	-2.95e-05	-6.49e-05	-7.95e-05	-4.72e-05	-5.41e-05	-6.11e-05	-5.13e-05	-4.51e-05	-4.44e-05	-3e-05	-3.55e-05	-4.67e-05
1.24166	-6.27e-05	-4.76e-05	-3.72e-05	-2.6e-06	-5.85e-05	-4.84e-05	-4.01e-05	-6.15e-05	-3.85e-05	-4.75e-05	-5.02e-05	-6.14e-05	-3.76e-05	-5.49e-05	-3.09e-05	-5.9e-05	-5.13e-05	-2.31e-05	-1.65e-05	-5.75e-05	-5.3e-05	-4.96e-05	-5.8e-05	-6.92e-05	-7.07e-05	-9.74e-05	-5.24e-05	-4.69e-05	-2.03e-05	-4.02e-05	-2.43e-05	-4.89e-05	-5.25e-05	-5.3e-06	-4.19e-05	-7.26e-05	-7.59e-05	-2.46e-05	-6.7e-05	-7.95e-05	-4.79e-05	-5.38e-05	-6.16e-05	-4.87e-05	-4.73e-05	-3.96e-05	-2.49e-05	-3.4e-05	-5.25e-05
1.24333	-6.45e-05	-4.93e-05	-3.88e-05	-5.1e-06	-5.85e-05	-5.29e-05	-4.12e-05	-5.9e-05	-4.01e-05	-4.1e-05	-4.42e-05	-5.51e-05	-3.85e-05	-6.35e-05	-3.36e-05	-5.92e-05	-6e-05	-2.04e-05	-2.04e-05	-6.04e-05	-5.11e-05	-5.94e-05	-6.19e-05	-7.45e-05	-7.74e-05	-9.62e-05	-5.42e-05	-4.64e-05	-2.24e-05	-4.23e-05	-1.88e-05	-4.66e-05	-5.63e-05	-1.09e-05	-3.51e-05	-7.18e-05	-7.44e-05	-2.13e-05	-6.85e-05	-7.64e-05	-5.05e-05	-5.51e-05	-6.34e-05	-4.72e-05	-4.67e-05	-3.32e-05	-1.69e-05	-2.75e-05	-5.89e-05
1.245	-6.94e-05	-4.78e-05	-4.4e-05	-8.5e-06	-5.63e-05	-5.14e-05	-3.66e-05	-6.28e-05	-4.17e-05	-3.94e-05	-3.93e-05	-5.23e-05	-4.19e-05	-7.11e-05	-4e-05	-5.89e-05	-6.67e-05	-2.14e-05	-2.43e-05	-6.33e-05	-5.43e-05	-6.98e-05	-6.3e-05	-6.96e-05	-8.38e-05	-9.45e-05	-5.51e-05	-4.4e-05	-3.01e-05	-4.89e-05	-2.55e-05	-5.11e-05	-6.18e-05	-2.19e-05	-3.61e-05	-6.93e-05	-7.76e-05	-2.5e-05	-7.07e-05	-6.98e-05	-5.08e-05	-6.51e-05	-6.25e-05	-4.77e-05	-4.6e-05	-2.82e-05	-1.05e-05	-2.28e-05	-6.33e-05
1.24666	-7.1e-05	-4.64e-05	-4.46e-05	-1.65e-05	-5.46e-05	-5.62e-05	-3.69e-05	-6.86e-05	-4.17e-05	-3.45e-05	-3.24e-05	-5.17e-05	-4.77e-05	-7.66e-05	-4.69e-05	-5.89e-05	-6.93e-05	-2.35e-05	-2.86e-05	-6.7e-05	-6.09e-05	-7.06e-05	-5.97e-05	-6.3e-05	-9.24e-05	-8.61e-05	-5.45e-05	-3.93e-05	-3.29e-05	-5.13e-05	-2.65e-05	-5.1e-05	-6.2e-05	-3.27e-05	-4.16e-05	-6.34e-05	-8.07e-05	-2.88e-05	-7.12e-05	-6.76e-05	-5.08e-05	-7.45e-05	-6.14e-05	-4.91e-05	-4.36e-05	-2.1e-05	-5.1e-06	-2.08e-05	-6.5e-05
1.24833	-7.6e-05	-4.54e-05	-4.62e-05	-2.11e-05	-5.31e-05	-6.05e-05	-4.07e-05	-7.25e-05	-4.29e-05	-3.14e-05	-3.26e-05	-5.98e-05	-5.34e-05	-7.99e-05	-5.1e-05	-5.42e-05	-7.07e-05	-2.7e-05	-3.54e-05	-6.89e-05	-6.7e-05	-6.76e-05	-5.59e-05	-5.89e-05	-9.55e-05	-7.69e-05	-5.29e-05	-3.78e-05	-3.13e-05	-4.61e-05	-2.45e-05	-5e-05	-6.37e-05	-4.23e-05	-4.56e-05	-5.29e-05	-8.35e-05	-3.53e-05	-6.94e-05	-6.35e-05	-5.12e-05	-8.17e-05	-6.23e-05	-5.16e-05	-3.54e-05	-1.59e-05	-3.8e-06	-1.87e-05	-6.53e-05
1.25	-7.86e-05	-4.55e-05	-4.8e-05	-2.53e-05	-5.16e-05	-6.63e-05	-4.85e-05	-7.38e-05	-4.6e-05	-2.95e-05	-3.02e-05	-6.58e-05	-5.96e-05	-8.06e-05	-5.52e-05	-5.31e-05	-7e-05	-3.28e-05	-4.21e-05	-6.85e-05	-7.53e-05	-6.18e-05	-5.45e-05	-5.03e-05	-9.65e-05	-6.74e-05	-5.42e-05	-3.36e-05	-3.09e-05	-4.18e-05	-1.86e-05	-4.43e-05	-6.28e-05	-5.19e-05	-5.23e-05	-4.42e-05	-8.76e-05	-4.14e-05	-7.31e-05	-6.48e-05	-5.18e-05	-8.74e-05	-6.32e-05	-5.59e-05	-2.86e-05	-1.36e-05	-7.5e-06	-2.15e-05	-6.34e-05
1.25166	-7.56e-05	-4.42e-05	-4.88e-05	-2.47e-05	-5.58e-05	-6.7e-05	-5.3e-05	-7.7e-05	-4.48e-05	-3e-05	-3.52e-05	-7.04e-05	-5.97e-05	-7.39e-05	-5.85e-05	-5.14e-05	-6.75e-05	-3.74e-05	-4.67e-05	-6.75e-05	-8.5e-05	-5.21e-05	-4.68e-05	-4.19e-05	-9.61e-05	-5.71e-05	-5.52e-05	-2.95e-05	-2.97e-05	-4.2e-05	-2.12e-05	-4.37e-05	-5.96e-05	-5.94e-05	-6.15e-05	-4.58e-05	-9.07e-05	-4.86e-05	-7.77e-05	-6.65e-05	-4.82e-05	-8.86e-05	-6.31e-05	-5.58e-05	-2.49e-05	-1.76e-05	-1.08e-05	-2.52e-05	-6.34e-05
1.25333	-7.2e-05	-4.59e-05	-4.73e-05	-3.01e-05	-5.64e-05	-7.22e-05	-6.25e-05	-8.03e-05	-4.73e-05	-3.1e-05	-4.13e-05	-7.37e-05	-5.76e-05	-6.55e-05	-5.97e-05	-5.12e-05	-6.3e-05	-3.83e-05	-5.02e-05	-6.45e-05	-9.27e-05	-4.3e-05	-4.4e-05	-3.84e-05	-9.15e-05	-5.1e-05	-5.61e-05	-2.83e-05	-2.47e-05	-4.35e-05	-1.68e-05	-4.08e-05	-5.61e-05	-6.32e-05	-6.81e-05	-5.04e-05	-9.07e-05	-4.98e-05	-8.01e-05	-7.44e-05	-5.26e-05	-8.6e-05	-6.37e-05	-5.57e-05	-2.29e-05	-1.69e-05	-1.28e-05	-2.77e-05	-6.56e-05
1.255	-7.23e-05	-4.99e-05	-5.05e-05	-2.86e-05	-5.75e-05	-7.12e-05	-6.88e-05	-8.22e-05	-5.09e-05	-3.7e-05	-5.04e-05	-7.31e-05	-5.18e-05	-6.23e-05	-6.25e-05	-4.76e-05	-6.3e-05	-3.96e-05	-5.25e-05	-6.17e-05	-9.43e-05	-3.94e-05	-4.33e-05	-3.78e-05	-8.04e-05	-5.16e-05	-5.5e-05	-3.38e-05	-2.69e-05	-4.95e-05	-1.74e-05	-4.18e-05	-5.54e-05	-6.44e-05	-7.31e-05	-5.84e-05	-9e-05	-5.06e-05	-7.99e-05	-7.88e-05	-6.12e-05	-8.34e-05	-6.45e-05	-5.75e-05	-2.44e-05	-1.69e-05	-1.74e-05	-3.27e-05	-6.37e-05
1.25666	-7.06e-05	-5.61e-05	-5.31e-05	-2.49e-05	-5.89e-05	-7.03e-05	-7.5e-05	-8.69e-05	-4.88e-05	-4.1e-05	-5.69e-05	-6.99e-05	-4.82e-05	-5.86e-05	-6.44e-05	-5.16e-05	-6.38e-05	-4.28e-05	-5.46e-05	-6e-05	-9.53e-05	-4.03e-05	-4.52e-05	-3.68e-05	-7.16e-05	-5.34e-05	-5.34e-05	-4.17e-05	-3.25e-05	-6.13e-05	-2.18e-05	-4.53e-05	-5.42e-05	-6.62e-05	-7.84e-05	-6.9e-05	-9.04e-05	-5.24e-05	-8.29e-05	-8.74e-05	-6.6e-05	-8.4e-05	-6.67e-05	-5.68e-05	-3.26e-05	-1.99e-05	-2.14e-05	-4.01e-05	-6.59e-05
1.25833	-7.19e-05	-6.33e-05	-5.71e-05	-2.18e-05	-6.15e-05	-6.92e-05	-7.77e-05	-9.13e-05	-4.73e-05	-4.57e-05	-6.66e-05	-6.87e-05	-4.5e-05	-5.8e-05	-6.17e-05	-5.36e-05	-6.75e-05	-4.54e-05	-5.66e-05	-6.32e-05	-9.41e-05	-4.57e-05	-4.5e-05	-4.18e-05	-6.84e-05	-6.18e-05	-5.5e-05	-4.94e-05	-3.78e-05	-7.1e-05	-3.21e-05	-5.5e-05	-5.71e-05	-6.89e-05	-8.08e-05	-7.64e-05	-9.21e-05	-5.73e-05	-8.23e-05	-9.33e-05	-6.86e-05	-8.7e-05	-6.87e-05	-5.85e-05	-4.37e-05	-2.58e-05	-2.22e-05	-4.63e-05	-6.92e-05
1.26	-7.71e-05	-7.31e-05	-6.11e-05	-2.38e-05	-5.9e-05	-7.43e-05	-8.15e-05	-9.34e-05	-4.92e-05	-5.19e-05	-6.77e-05	-7.3e-05	-4.8e-05	-6.39e-05	-5.67e-05	-5.7e-05	-7.35e-05	-4.97e-05	-6.07e-05	-6.85e-05	-9.43e-05	-5.67e-05	-4.81e-05	-4.8e-05	-6.98e-05	-8.17e-05	-5.8e-05	-6.11e-05	-4.46e-05	-7.69e-05	-4.03e-05	-5.97e-05	-6.45e-05	-6.68e-05	-8.12e-05	-8.05e-05	-9.78e-05	-6.33e-05	-8.43e-05	-0.000103	-7.96e-05	-9.18e-05	-6.87e-05	-6.49e-05	-5.8e-05	-2.71e-05	-2.49e-05	-5.4e-05	-6.92e-05
1.26166	-7.98e-05	-7.93e-05	-6.57e-05	-1.8e-05	-5.95e-05	-7.75e-05	-8.23e-05	-9.41e-05	-4.7e-05	-5.62e-05	-6.47e-05	-7.42e-05	-5.54e-05	-7.43e-05	-5.43e-05	-6.08e-05	-7.87e-05	-5.35e-05	-6.77e-05	-7.83e-05	-9.04e-05	-6.45e-05	-4.7e-05	-5.46e-05	-7.33e-05	-9.85e-05	-6.25e-05	-7.18e-05	-5.52e-05	-7.58e-05	-5.08e-05	-6.48e-05	-7.15e-05	-6.65e-05	-7.87e-05	-7.93e-05	-0.0001034	-6.87e-05	-9.03e-05	-0.0001101	-8.21e-05	-9.22e-05	-6.88e-05	-7e-05	-7.04e-05	-3.73e-05	-2.92e-05	-6.14e-05	-6.6e-05
1.26333	-8.25e-05	-8.44e-05	-6.54e-05	-1.9e-05	-6.27e-05	-8.52e-05	-8.57e-05	-9.45e-05	-4.83e-05	-5.77e-05	-5.92e-05	-7.93e-05	-6.64e-05	-8.26e-05	-5.15e-05	-6.56e-05	-8.15e-05	-5.57e-05	-7.68e-05	-9.1e-05	-9.11e-05	-7.05e-05	-4.4e-05	-5.85e-05	-7.9e-05	-0.0001147	-7.13e-05	-7.81e-05	-6.01e-05	-7.4e-05	-5.56e-05	-7.41e-05	-7.91e-05	-6.84e-05	-7.75e-05	-7.94e-05	-0.0001081	-7.44e-05	-0.0001019	-0.0001184	-7.96e-05	-9.34e-05	-7.26e-05	-7.46e-05	-8.04e-05	-4.94e-05	-3.27e-05	-6.24e-05	-6.78e-05
1.265	-8.43e-05	-8.74e-05	-6.5e-05	-2.57e-05	-6.72e-05	-9.48e-05	-8.91e-05	-9.45e-05	-5.44e-05	-6.11e-05	-5.57e-05	-8.51e-05	-7.73e-05	-9.23e-05	-4.94e-05	-6.66e-05	-8.29e-05	-5.57e-05	-8.69e-05	-0.0001014	-9.23e-05	-7.33e-05	-3.95e-05	-6.33e-05	-8.39e-05	-0.0001304	-8.13e-05	-8.03e-05	-6.33e-05	-6.86e-05	-5.96e-05	-8.44e-05	-8.57e-05	-6.88e-05	-7.59e-05	-7.64e-05	-0.0001126	-7.81e-05	-0.000111	-0.0001264	-8.2e-05	-9.26e-05	-7.12e-05	-7.77e-05	-8.63e-05	-5.95e-05	-3.55e-05	-6.29e-05	-6.75e-05
1.26666	-8.53e-05	-8.84e-05	-6.44e-05	-3.42e-05	-7.14e-05	-0.0001037	-9.33e-05	-9.74e-05	-6.06e-05	-6.6e-05	-5.13e-05	-8.83e-05	-8.77e-05	-0.0001016	-5.24e-05	-6.83e-05	-8.31e-05	-5.78e-05	-9.59e-05	-0.0001058	-9.22e-05	-7.43e-05	-4.04e-05	-6.96e-05	-8.4e-05	-0.0001387	-8.98e-05	-8.41e-05	-6.46e-05	-6.66e-05	-5.93e-05	-9.32e-05	-8.64e-05	-6.53e-05	-7.61e-05	-7.68e-05	-0.0001142	-8.37e-05	-0.000118	-0.0001345	-8.87e-05	-8.97e-05	-6.81e-05	-7.63e-05	-8.65e-05	-6.82e-05	-3.68e-05	-6.16e-05	-7.06e-05
1.26833	-8.8e-05	-8.95e-05	-6.67e-05	-4.12e-05	-7.77e-05	-0.0001078	-9.46e-05	-0.000104	-6.81e-05	-6.78e-05	-5.23e-05	-9.07e-05	-9.14e-05	-0.0001038	-5.76e-05	-6.96e-05	-8.14e-05	-6.13e-05	-0.0001043	-0.00011	-8.84e-05	-7.29e-05	-4.53e-05	-7.47e-05	-8.13e-05	-0.0001343	-9.7e-05	-8.32e-05	-6.37e-05	-6.45e-05	-5.87e-05	-0.0001034	-8.29e-05	-6.59e-05	-7.4e-05	-7.8e-05	-0.0001166	-8.39e-05	-0.0001214	-0.0001332	-8.81e-05	-8.67e-05	-7.31e-05	-7.22e-05	-8.29e-05	-7.94e-05	-4.02e-05	-5.99e-05	-7.83e-05
1.27	-9.48e-05	-9.26e-05	-6.87e-05	-5.11e-05	-8.78e-05	-0.0001109	-9.73e-05	-0.0001082	-7.95e-05	-7.03e-05	-5.74e-05	-9.74e-05	-9.05e-05	-0.0001052	-6.11e-05	-6.87e-05	-8.39e-05	-7.01e-05	-0.0001067	-0.0001096	-9.14e-05	-7.44e-05	-5.45e-05	-7.91e-05	-8.01e-05	-0.0001308	-0.000103	-8.18e-05	-5.86e-05	-6.93e-05	-5.89e-05	-0.0001126	-7.73e-05	-6.52e-05	-7.72e-05	-8.3e-05	-0.0001194	-9e-05	-0.0001207	-0.0001342	-8.99e-05	-9.01e-05	-8.11e-05	-7.26e-05	-8.15e-05	-8.53e-05	-4.46e-05	-6.21e-05	-8.94e-05
1.27166	-9.86e-05	-9.58e-05	-7.25e-05	-5.87e-05	-9.55e-05	-0.0001132	-9.38e-05	-0.0001103	-8.41e-05	-7.32e-05	-6.42e-05	-0.0001014	-8.72e-05	-0.0001078	-6.14e-05	-6.6e-05	-9e-05	-7.75e-05	-0.0001085	-0.0001036	-9.34e-05	-7.72e-05	-6.65e-05	-8.45e-05	-8.05e-05	-0.0001291	-0.0001083	-7.75e-05	-5.81e-05	-6.76e-05	-6.41e-05	-0.0001167	-7.6e-05	-6.6e-05	-7.95e-05	-8.38e-05	-0.0001237	-9.61e-05	-0.0001147	-0.0001352	-9.68e-05	-9.13e-05	-8.49e-05	-7.27e-05	-7.99e-05	-8.71e-05	-4.61e-05	-6.76e-05	-9.66e-05
1.27333	-0.0001059	-0.0001001	-7.66e-05	-6.2e-05	-0.0001012	-0.0001086	-9.27e-05	-0.0001112	-8.7e-05	-7.52e-05	-7.17e-05	-0.0001031	-8.49e-05	-0.0001121	-6.39e-05	-6.55e-05	-0.0001002	-8.54e-05	-0.0001062	-9.93e-05	-9.98e-05	-8.11e-05	-8.31e-05	-9.14e-05	-8.45e-05	-0.0001256	-0.0001108	-7.68e-05	-5.68e-05	-7.34e-05	-7.23e-05	-0.0001143	-7.26e-05	-6.71e-05	-8.25e-05	-8.96e-05	-0.0001268	-0.0001006	-0.0001079	-0.0001305	-0.0001043	-9.43e-05	-9.38e-05	-7.72e-05	-8.21e-05	-8.89e-05	-4.94e-05	-6.85e-05	-0.0001025
1.275	-0.0001123	-0.0001043	-8.24e-05	-6.26e-05	-0.000108	-9.98e-05	-9.21e-05	-0.0001092	-8.93e-05	-7.61e-05	-7.7e-05	-0.0001065	-8.44e-05	-0.0001109	-6.62e-05	-6.47e-05	-0.0001083	-8.91e-05	-0.0001039	-9.47e-05	-0.0001091	-8.15e-05	-9.31e-05	-9.14e-05	-9.01e-05	-0.0001242	-0.0001094	-7.09e-05	-5.7e-05	-7.81e-05	-8.26e-05	-0.0001107	-7.32e-05	-7.15e-05	-8.68e-05	-9.42e-05	-0.0001317	-9.73e-05	-0.0001041	-0.0001222	-0.0001059	-9.81e-05	-0.0001057	-8.33e-05	-8.62e-05	-8.79e-05	-5.18e-05	-7.2e-05	-0.0001047
1.27666	-0.0001139	-0.0001063	-8.31e-05	-6.48e-05	-0.0001134	-9.51e-05	-9.53e-05	-0.0001038	-8.83e-05	-7.7e-05	-8.14e-05	-0.0001047	-8.96e-05	-0.0001153	-7.05e-05	-6.71e-05	-0.0001153	-9.22e-05	-9.49e-05	-8.8e-05	-0.0001211	-8.33e-05	-9.68e-05	-9.25e-05	-9.71e-05	-0.000127	-0.0001085	-6.76e-05	-5.71e-05	-8.34e-05	-8.91e-05	-0.0001083	-7.59e-05	-7.47e-05	-9.72e-05	-9.75e-05	-0.0001321	-9.95e-05	-9.92e-05	-0.0001189	-0.0001095	-0.0001042	-0.0001101	-9.24e-05	-8.93e-05	-8.66e-05	-5.31e-05	-7.69e-05	-0.0001033
1.27833	-0.0001127	-0.0001074	-8.49e-05	-6.72e-05	-0.0001113	-8.97e-05	-9.63e-05	-0.0001019	-8.31e-05	-7.8e-05	-8.38e-05	-0.0001012	-9.85e-05	-0.00012	-7.48e-05	-7.19e-05	-0.0001199	-9.14e-05	-9.15e-05	-8.63e-05	-0.0001325	-8.59e-05	-9.62e-05	-9.2e-05	-0.0001051	-0.000129	-0.0001045	-6.69e-05	-6.19e-05	-8.51e-05	-9.21e-05	-0.000109	-8.39e-05	-7.84e-05	-0.0001004	-0.0001016	-0.0001311	-9.83e-05	-9.63e-05	-0.0001129	-0.0001158	-0.0001077	-0.0001112	-9.86e-05	-9.08e-05	-8.52e-05	-5.31e-05	-8.03e-05	-0.0001024
1.28	-0.0001139	-0.000107	-8.84e-05	-6.94e-05	-0.0001105	-8.21e-05	-0.0001039	-0.0001041	-8.36e-05	-7.86e-05	-8.52e-05	-0.0001013	-0.0001079	-0.0001217	-8.5e-05	-8.09e-05	-0.0001201	-9.27e-05	-8.56e-05	-8.61e-05	-0.0001408	-8.75e-05	-9.48e-05	-9.15e-05	-0.0001143	-0.000124	-9.85e-05	-6.96e-05	-6.29e-05	-9.03e-05	-9.47e-05	-0.0001084	-8.76e-05	-7.9e-05	-0.0001038	-0.0001096	-0.0001255	-9.68e-05	-9.69e-05	-0.0001059	-0.0001169	-0.0001151	-0.0001147	-0.0001034	-9.15e-05	-8.56e-05	-5.89e-05	-8.48e-05	-0.0001066
1.28166	-0.0001135	-0.0001058	-9.02e-05	-7.08e-05	-0.0001114	-7.83e-05	-0.0001088	-0.0001086	-8.17e-05	-7.91e-05	-8.37e-05	-0.0001053	-0.0001121	-0.0001196	-9.32e-05	-9.02e-05	-0.0001158	-9.26e-05	-8.24e-05	-8.87e-05	-0.0001421	-9.11e-05	-8.79e-05	-8.55e-05	-0.0001192	-0.0001241	-9.25e-05	-6.75e-05	-6.52e-05	-8.73e-05	-9.43e-05	-0.0001117	-9.45e-05	-7.76e-05	-0.0001055	-0.0001117	-0.0001211	-9.8e-05	-9.84e-05	-0.0001033	-0.0001147	-0.000121	-0.000113	-0.0001033	-8.94e-05	-8.54e-05	-6.42e-05	-9.5e-05	-0.0001123
1.28333	-0.0001127	-0.0001091	-9.11e-05	-7.32e-05	-0.0001076	-8.04e-05	-0.0001112	-0.0001189	-8.15e-05	-8.01e-05	-8.63e-05	-0.0001086	-0.0001141	-0.0001251	-9.85e-05	-9.85e-05	-0.0001126	-9.5e-05	-8.01e-05	-9.67e-05	-0.0001425	-9.92e-05	-8.42e-05	-8.34e-05	-0.0001229	-0.0001254	-8.8e-05	-7.29e-05	-6.5e-05	-8.44e-05	-9.19e-05	-0.0001165	-0.0001003	-7.66e-05	-0.0001088	-0.0001112	-0.0001188	-0.0001051	-0.0001006	-0.0001062	-0.0001166	-0.000126	-0.0001098	-0.0001055	-8.85e-05	-8.71e-05	-7.32e-05	-0.0001012	-0.0001174
1.285	-0.0001165	-0.0001112	-9.64e-05	-7.14e-05	-0.0001069	-8.01e-05	-0.0001093	-0.0001295	-8.14e-05	-8.43e-05	-8.78e-05	-0.0001168	-0.0001116	-0.0001296	-0.0001024	-0.0001045	-0.0001136	-9.28e-05	-8.61e-05	-0.0001037	-0.0001388	-0.000104	-8.38e-05	-7.98e-05	-0.0001257	-0.0001277	-8.6e-05	-7.85e-05	-6.63e-05	-8.32e-05	-9.6e-05	-0.000117	-0.0001056	-7.37e-05	-0.0001046	-0.0001106	-0.0001194	-0.0001091	-0.0001051	-0.0001116	-0.0001198	-0.0001299	-0.000106	-0.0001032	-8.9e-05	-8.63e-05	-7.9e-05	-0.0001043	-0.0001218
1.28666	-0.0001201	-0.0001168	-0.0001015	-6.96e-05	-0.0001099	-7.99e-05	-0.0001094	-0.0001387	-8.27e-05	-8.77e-05	-8.77e-05	-0.0001225	-0.0001054	-0.0001286	-0.0001052	-0.0001086	-0.0001153	-8.82e-05	-8.7e-05	-0.0001076	-0.0001307	-0.000109	-8.53e-05	-8.18e-05	-0.0001273	-0.0001341	-8.83e-05	-7.99e-05	-6.26e-05	-8e-05	-0.0001037	-0.0001145	-0.0001078	-7.31e-05	-0.000105	-0.0001042	-0.0001207	-0.0001112	-0.000111	-0.0001164	-0.0001187	-0.0001355	-0.0001053	-9.82e-05	-9.07e-05	-8.75e-05	-8.32e-05	-0.000104	-0.000121
1.28833	-0.0001259	-0.0001234	-0.000105	-6.79e-05	-0.0001099	-7.98e-05	-0.0001039	-0.0001436	-8.08e-05	-9.15e-05	-8.77e-05	-0.0001251	-0.0001017	-0.0001298	-0.000102	-0.0001124	-0.0001195	-8.45e-05	-9.07e-05	-0.0001142	-0.0001233	-0.0001138	-8.65e-05	-8.52e-05	-0.0001279	-0.0001456	-9.03e-05	-8.1e-05	-6.23e-05	-8.36e-05	-0.0001081	-0.0001114	-0.0001087	-6.96e-05	-0.0001031	-9.53e-05	-0.0001282	-0.0001124	-0.0001149	-0.0001247	-0.000121	-0.000136	-0.0001013	-9.78e-05	-9.02e-05	-8.84e-05	-8.23e-05	-0.0001008	-0.0001137
1.29	-0.0001291	-0.0001282	-0.000109	-6.91e-05	-0.0001084	-8.19e-05	-9.7e-05	-0.0001463	-8.03e-05	-9.55e-05	-8.55e-05	-0.000125	-0.0001006	-0.0001331	-9.65e-05	-0.0001153	-0.0001251	-8.4e-05	-9.46e-05	-0.0001168	-0.0001176	-0.0001159	-9e-05	-9.34e-05	-0.0001309	-0.0001511	-9.53e-05	-8.4e-05	-6.15e-05	-8.85e-05	-0.0001079	-0.000109	-0.0001092	-7.19e-05	-0.0001032	-8.97e-05	-0.0001323	-0.0001138	-0.0001223	-0.000131	-0.0001235	-0.0001348	-0.0001011	-9.98e-05	-8.95e-05	-8.62e-05	-7.89e-05	-9.49e-05	-0.0001034
1.29166	-0.0001346	-0.0001276	-0.0001085	-7.15e-05	-0.0001094	-8.08e-05	-9.35e-05	-0.0001403	-7.49e-05	-9.96e-05	-7.94e-05	-0.0001252	-9.85e-05	-0.0001311	-9.18e-05	-0.0001195	-0.0001288	-8.42e-05	-9.67e-05	-0.0001152	-0.0001112	-0.0001146	-9.31e-05	-0.0001013	-0.0001342	-0.0001563	-0.000102	-8.17e-05	-6.35e-05	-9.05e-05	-0.0001113	-0.0001055	-0.0001083	-7.22e-05	-9.84e-05	-8.96e-05	-0.0001318	-0.0001121	-0.0001306	-0.0001352	-0.0001223	-0.0001351	-0.0001005	-9.9e-05	-8.99e-05	-8.66e-05	-7.38e-05	-8.81e-05	-9.56e-05
1.29333	-0.0001364	-0.0001292	-0.0001049	-7.73e-05	-0.0001049	-7.81e-05	-9.17e-05	-0.0001362	-6.92e-05	-0.0001002	-7.68e-05	-0.0001217	-0.0001029	-0.0001278	-8.51e-05	-0.0001211	-0.0001263	-8.81e-05	-9.57e-05	-0.0001169	-0.0001103	-0.0001137	-9.59e-05	-0.000112	-0.0001347	-0.000159	-0.000106	-7.82e-05	-6.53e-05	-9.04e-05	-0.000107	-0.0001064	-0.0001111	-7.42e-05	-9.8e-05	-9.08e-05	-0.0001307	-0.0001107	-0.0001372	-0.0001373	-0.0001196	-0.0001344	-0.0001025	-9.94e-05	-9.09e-05	-8.74e-05	-7.45e-05	-8.28e-05	-8.67e-05
1.295	-0.0001389	-0.0001257	-9.76e-05	-7.89e-05	-0.0001007	-7.92e-05	-9.07e-05	-0.0001319	-6.5e-05	-0.0001015	-7.84e-05	-0.0001228	-0.0001087	-0.0001293	-7.92e-05	-0.000126	-0.0001237	-9.66e-05	-0.0001011	-0.000117	-0.0001133	-0.0001088	-9.56e-05	-0.0001158	-0.0001336	-0.000152	-0.0001069	-7.99e-05	-6.87e-05	-9.3e-05	-9.9e-05	-0.0001087	-0.0001106	-7.63e-05	-0.0001006	-9.61e-05	-0.0001312	-0.0001111	-0.0001409	-0.0001392	-0.0001183	-0.0001292	-0.0001007	-0.0001038	-9.01e-05	-8.41e-05	-7.27e-05	-8.03e-05	-7.81e-05
1.29666	-0.0001368	-0.0001231	-9.09e-05	-8.15e-05	-0.0001	-8.52e-05	-9.42e-05	-0.0001336	-6.01e-05	-0.0001022	-8.14e-05	-0.0001236	-0.0001129	-0.0001294	-7.61e-05	-0.0001277	-0.0001201	-0.0001041	-0.0001075	-0.0001185	-0.0001203	-0.0001055	-9.55e-05	-0.0001158	-0.000135	-0.0001462	-0.0001116	-8.13e-05	-6.99e-05	-8.52e-05	-9.49e-05	-0.0001116	-0.0001138	-8.23e-05	-0.0001076	-0.0001007	-0.0001303	-0.0001131	-0.0001465	-0.0001361	-0.0001152	-0.0001289	-0.000104	-0.0001038	-9.64e-05	-8.11e-05	-7.12e-05	-8.05e-05	-7.57e-05
1.29833	-0.0001359	-0.0001235	-8.65e-05	-8.5e-05	-9.99e-05	-9e-05	-9.86e-05	-0.0001324	-5.75e-05	-0.0001046	-8.73e-05	-0.0001262	-0.000119	-0.000131	-7.9e-05	-0.0001313	-0.0001176	-0.0001088	-0.0001109	-0.0001215	-0.0001277	-0.0001052	-9.42e-05	-0.0001136	-0.0001352	-0.000143	-0.0001145	-8.32e-05	-6.71e-05	-8.03e-05	-9.57e-05	-0.0001131	-0.0001127	-8.11e-05	-0.0001147	-0.0001038	-0.0001326	-0.0001157	-0.0001471	-0.0001351	-0.0001132	-0.0001306	-0.0001062	-0.0001037	-0.000103	-8.36e-05	-7.42e-05	-7.68e-05	-7.59e-05
1.3	-0.0001339	-0.0001229	-8.67e-05	-8.65e-05	-9.96e-05	-9.67e-05	-0.0001038	-0.0001376	-5.84e-05	-0.0001043	-9.38e-05	-0.0001301	-0.0001267	-0.0001345	-8.22e-05	-0.0001339	-0.0001187	-0.000113	-0.0001154	-0.0001263	-0.0001357	-0.000109	-9.51e-05	-0.0001101	-0.0001371	-0.0001372	-0.0001174	-8.54e-05	-6.55e-05	-8.07e-05	-9.31e-05	-0.000113	-0.0001141	-8.4e-05	-0.0001231	-0.0001019	-0.0001403	-0.0001197	-0.0001424	-0.0001337	-0.0001155	-0.0001315	-0.0001084	-0.0001052	-0.000108	-8.21e-05	-7.75e-05	-7.91e-05	-7.44e-05
1.30166	-0.0001315	-0.0001204	-8.7e-05	-8.66e-05	-0.0001028	-0.0001029	-0.0001087	-0.0001416	-6.25e-05	-0.0001065	-9.66e-05	-0.0001346	-0.0001275	-0.0001382	-8.81e-05	-0.0001387	-0.0001243	-0.0001152	-0.0001175	-0.0001281	-0.0001392	-0.0001167	-9.63e-05	-0.0001043	-0.0001418	-0.0001348	-0.000117	-8.81e-05	-6.25e-05	-8.61e-05	-8.97e-05	-0.0001097	-0.0001091	-9.03e-05	-0.0001315	-9.95e-05	-0.0001491	-0.0001257	-0.0001439	-0.0001329	-0.0001185	-0.0001313	-0.0001127	-0.0001098	-0.0001124	-8.51e-05	-7.58e-05	-8.13e-05	-7.89e-05
1.30333	-0.0001271	-0.00012	-9.13e-05	-9.19e-05	-0.0001043	-0.0001051	-0.0001108	-0.0001454	-6.3e-05	-0.0001054	-9.63e-05	-0.0001307	-0.0001288	-0.0001393	-9.74e-05	-0.0001395	-0.0001281	-0.0001142	-0.0001161	-0.000131	-0.0001402	-0.00013	-0.0001038	-0.0001022	-0.0001458	-0.0001389	-0.0001151	-8.9e-05	-6.06e-05	-9.19e-05	-8.71e-05	-0.0001044	-0.0001119	-9.28e-05	-0.0001314	-9.5e-05	-0.0001537	-0.0001306	-0.000146	-0.0001335	-0.0001221	-0.0001332	-0.0001156	-0.0001102	-0.0001181	-9.01e-05	-7.76e-05	-8.11e-05	-8.66e-05
1.305	-0.0001229	-0.0001189	-9.51e-05	-9.62e-05	-0.0001025	-0.0001015	-0.0001109	-0.0001423	-6.66e-05	-0.0001053	-9.5e-05	-0.0001287	-0.0001296	-0.0001404	-0.0001071	-0.0001429	-0.0001319	-0.0001132	-0.0001116	-0.0001299	-0.0001373	-0.0001393	-0.0001107	-0.000101	-0.0001464	-0.0001398	-0.000111	-8.95e-05	-5.83e-05	-0.0001073	-8.14e-05	-0.0001045	-0.0001099	-9.72e-05	-0.0001268	-9.51e-05	-0.0001583	-0.0001355	-0.0001481	-0.0001353	-0.0001247	-0.0001292	-0.0001137	-0.0001076	-0.0001182	-9.27e-05	-8.16e-05	-8.24e-05	-8.91e-05
1.30666	-0.0001207	-0.0001155	-9.68e-05	-9.59e-05	-0.0001007	-9.64e-05	-0.0001107	-0.0001465	-6.82e-05	-0.0001015	-9.8e-05	-0.0001223	-0.0001273	-0.0001393	-0.0001136	-0.0001421	-0.0001343	-0.0001133	-0.0001102	-0.0001265	-0.0001358	-0.000143	-0.000117	-0.0001023	-0.0001454	-0.0001382	-0.0001068	-9.16e-05	-6.27e-05	-0.000118	-7.59e-05	-0.000103	-0.0001159	-0.0001056	-0.0001209	-9.9e-05	-0.0001628	-0.0001369	-0.0001492	-0.0001338	-0.000126	-0.0001252	-0.0001114	-0.000106	-0.0001182	-9.14e-05	-8.04e-05	-8.63e-05	-9.23e-05
1.30833	-0.000117	-0.0001148	-9.82e-05	-9.66e-05	-9.73e-05	-9.12e-05	-0.0001064	-0.0001475	-6.92e-05	-9.82e-05	-0.0001031	-0.0001129	-0.000122	-0.0001378	-0.0001231	-0.0001395	-0.000134	-0.0001121	-0.0001101	-0.0001215	-0.0001321	-0.0001418	-0.0001192	-0.0001051	-0.0001381	-0.0001384	-9.95e-05	-9.62e-05	-6.49e-05	-0.0001256	-7.31e-05	-0.0001019	-0.0001193	-0.0001059	-0.0001151	-0.0001054	-0.000161	-0.0001385	-0.0001503	-0.0001305	-0.0001262	-0.0001217	-0.0001092	-0.0001045	-0.000114	-9.12e-05	-7.9e-05	-8.5e-05	-9.74e-05
1.31	-0.0001157	-0.0001145	-0.0001029	-9.57e-05	-9.44e-05	-9.11e-05	-0.0001052	-0.0001465	-6.85e-05	-9.2e-05	-0.0001091	-0.0001035	-0.0001194	-0.0001354	-0.0001296	-0.0001359	-0.0001332	-0.0001141	-0.0001134	-0.0001179	-0.0001321	-0.0001361	-0.0001182	-0.0001037	-0.0001291	-0.0001358	-9.69e-05	-0.0001016	-6.99e-05	-0.0001247	-7.83e-05	-0.0001021	-0.0001218	-0.0001005	-0.0001076	-0.0001117	-0.0001564	-0.0001387	-0.0001421	-0.0001256	-0.0001216	-0.0001214	-0.0001037	-0.0001003	-0.0001091	-8.77e-05	-7.89e-05	-8.51e-05	-9.83e-05
1.31166	-0.0001166	-0.0001145	-0.0001067	-8.93e-05	-9.01e-05	-9.38e-05	-0.0001052	-0.0001462	-7.09e-05	-9.32e-05	-0.0001151	-0.0001021	-0.0001164	-0.0001347	-0.0001316	-0.0001331	-0.000134	-0.0001182	-0.000113	-0.0001148	-0.0001327	-0.0001229	-0.0001123	-0.0001016	-0.0001209	-0.0001328	-9.81e-05	-0.0001055	-7.65e-05	-0.0001234	-8.26e-05	-0.0001024	-0.0001193	-9.99e-05	-0.0001074	-0.0001257	-0.0001542	-0.0001378	-0.0001348	-0.0001212	-0.0001148	-0.0001235	-0.000102	-0.0001032	-0.0001032	-8.71e-05	-8.17e-05	-8.8e-05	-0.0001
1.31333	-0.0001179	-0.0001127	-0.0001088	-8.01e-05	-8.9e-05	-9.72e-05	-0.000108	-0.0001508	-7.29e-05	-9.26e-05	-0.0001176	-9.91e-05	-0.0001151	-0.0001355	-0.0001354	-0.0001269	-0.0001359	-0.0001229	-0.0001113	-0.0001134	-0.000136	-0.0001146	-0.0001053	-0.0001007	-0.000111	-0.00013	-9.63e-05	-0.0001101	-8.32e-05	-0.0001174	-8.65e-05	-9.69e-05	-0.0001219	-9.49e-05	-0.0001101	-0.0001374	-0.000149	-0.0001338	-0.0001272	-0.0001194	-0.0001131	-0.0001288	-0.0001034	-0.0001126	-9.89e-05	-8.84e-05	-8.03e-05	-8.71e-05	-0.0001059
1.315	-0.0001169	-0.0001127	-0.0001113	-7.38e-05	-8.87e-05	-0.0001015	-0.0001133	-0.0001525	-7.46e-05	-9.28e-05	-0.0001111	-0.0001004	-0.0001119	-0.0001347	-0.0001375	-0.0001224	-0.0001366	-0.000123	-0.0001063	-0.0001168	-0.0001402	-0.0001118	-0.000101	-0.0001007	-0.0001066	-0.0001321	-9.68e-05	-0.0001117	-8.69e-05	-0.0001139	-8.56e-05	-9.51e-05	-0.0001174	-9.28e-05	-0.0001127	-0.0001441	-0.0001428	-0.0001303	-0.0001208	-0.0001204	-0.0001141	-0.000134	-0.0001067	-0.0001207	-9.56e-05	-9.07e-05	-8.14e-05	-8.93e-05	-0.0001116
1.31666	-0.0001156	-0.0001139	-0.0001111	-6.67e-05	-9.32e-05	-0.0001045	-0.0001198	-0.0001551	-7.58e-05	-9.64e-05	-0.0001019	-0.0001015	-0.000113	-0.0001349	-0.0001334	-0.000122	-0.0001362	-0.0001229	-0.0001006	-0.0001209	-0.0001468	-0.0001119	-9.61e-05	-0.0001024	-0.0001081	-0.0001326	-9.95e-05	-0.000112	-9.03e-05	-0.000108	-8.23e-05	-9.55e-05	-0.0001159	-9.55e-05	-0.0001169	-0.0001494	-0.0001395	-0.0001263	-0.000119	-0.0001241	-0.000111	-0.0001405	-0.0001109	-0.0001281	-9.48e-05	-9.12e-05	-8.11e-05	-9.31e-05	-0.0001135
1.31833	-0.0001147	-0.0001204	-0.0001104	-6.27e-05	-9.75e-05	-0.0001028	-0.0001222	-0.0001589	-7.61e-05	-0.0001045	-9.16e-05	-0.0001031	-0.0001133	-0.0001356	-0.0001326	-0.0001223	-0.000135	-0.0001195	-9.3e-05	-0.0001251	-0.0001507	-0.000117	-9.42e-05	-0.0001099	-0.0001115	-0.0001343	-0.0001019	-0.0001108	-9.03e-05	-0.000104	-7.63e-05	-9.69e-05	-0.0001194	-0.0001023	-0.0001204	-0.0001534	-0.0001373	-0.0001255	-0.0001219	-0.0001277	-0.0001143	-0.0001443	-0.0001177	-0.0001344	-9.63e-05	-9.03e-05	-8.33e-05	-9.49e-05	-0.0001157
1.32	-0.0001155	-0.0001247	-0.0001071	-6.33e-05	-0.0001064	-9.96e-05	-0.000125	-0.0001611	-7.49e-05	-0.0001063	-8.19e-05	-0.0001019	-0.0001115	-0.0001367	-0.0001319	-0.0001196	-0.0001321	-0.0001141	-9.18e-05	-0.0001291	-0.0001541	-0.0001258	-9.24e-05	-0.0001158	-0.0001146	-0.000135	-0.0001058	-0.0001083	-8.44e-05	-0.0001019	-7.17e-05	-9.98e-05	-0.0001212	-0.0001028	-0.000124	-0.00015	-0.0001365	-0.0001265	-0.0001244	-0.0001293	-0.0001209	-0.0001445	-0.0001251	-0.0001317	-9.98e-05	-8.54e-05	-8e-05	-9.66e-05	-0.0001179
1.32166	-0.0001191	-0.0001317	-0.000107	-6.58e-05	-0.0001105	-9.62e-05	-0.0001225	-0.0001617	-7.54e-05	-0.0001089	-7.82e-05	-0.0001013	-0.0001042	-0.0001375	-0.0001274	-0.0001195	-0.0001283	-0.0001065	-9.57e-05	-0.0001319	-0.0001556	-0.0001321	-9.14e-05	-0.000123	-0.0001183	-0.0001385	-0.0001123	-0.0001019	-7.95e-05	-9.69e-05	-6.95e-05	-0.0001058	-0.0001187	-0.000101	-0.0001257	-0.0001455	-0.0001378	-0.0001256	-0.0001238	-0.0001308	-0.0001212	-0.0001451	-0.0001312	-0.0001257	-0.0001032	-8.01e-05	-8.29e-05	-9.84e-05	-0.0001166
1.32333	-0.000122	-0.0001372	-0.0001079	-6.86e-05	-0.0001137	-9.34e-05	-0.0001169	-0.00016	-7.44e-05	-0.0001129	-7.97e-05	-0.0001007	-0.0001024	-0.000139	-0.0001236	-0.0001193	-0.0001274	-0.0001055	-0.0001042	-0.0001285	-0.0001535	-0.0001348	-8.72e-05	-0.0001212	-0.000119	-0.0001403	-0.0001166	-9.97e-05	-7.44e-05	-9.53e-05	-7.39e-05	-0.0001129	-0.0001193	-9.3e-05	-0.0001256	-0.0001442	-0.0001383	-0.0001291	-0.0001287	-0.0001315	-0.0001184	-0.0001447	-0.0001358	-0.0001174	-0.0001068	-7.78e-05	-8.65e-05	-9.89e-05	-0.0001103
1.325	-0.0001276	-0.0001387	-0.000113	-7.36e-05	-0.0001118	-9.19e-05	-0.0001103	-0.0001555	-7.67e-05	-0.0001142	-7.98e-05	-0.0001009	-9.68e-05	-0.0001381	-0.0001238	-0.0001152	-0.0001287	-0.0001053	-0.000113	-0.0001211	-0.0001512	-0.0001345	-8.71e-05	-0.0001109	-0.0001184	-0.0001391	-0.0001215	-9.7e-05	-7.14e-05	-9.73e-05	-7.92e-05	-0.0001179	-0.0001167	-8.5e-05	-0.0001259	-0.0001416	-0.0001378	-0.0001315	-0.0001338	-0.00013	-0.0001173	-0.0001404	-0.0001414	-0.00011	-0.0001152	-7.68e-05	-9.08e-05	-9.71e-05	-0.000107
1.32666	-0.0001316	-0.0001332	-0.0001145	-7.53e-05	-0.000112	-9.27e-05	-0.0001056	-0.0001536	-7.86e-05	-0.000108	-7.93e-05	-0.0001031	-9.27e-05	-0.0001389	-0.0001196	-0.0001095	-0.0001288	-0.0001039	-0.0001223	-0.0001139	-0.0001485	-0.0001309	-8.74e-05	-0.0001018	-0.0001164	-0.000139	-0.0001261	-9.69e-05	-7.13e-05	-0.0001033	-8.4e-05	-0.0001241	-0.0001135	-7.45e-05	-0.0001292	-0.0001389	-0.0001371	-0.0001259	-0.0001383	-0.0001308	-0.0001143	-0.0001353	-0.0001456	-0.000106	-0.00012	-7.96e-05	-9.15e-05	-9.55e-05	-0.0001018
1.32833	-0.0001319	-0.0001293	-0.0001172	-7.89e-05	-0.0001087	-9.18e-05	-0.0001017	-0.0001514	-8.44e-05	-0.0001029	-8.03e-05	-0.0001075	-9.15e-05	-0.000138	-0.0001163	-0.0001116	-0.0001312	-0.000101	-0.0001277	-0.0001091	-0.0001451	-0.0001285	-9.14e-05	-9.45e-05	-0.0001165	-0.000138	-0.0001247	-9.47e-05	-7.73e-05	-0.0001067	-8.92e-05	-0.000129	-0.0001115	-7.08e-05	-0.0001317	-0.0001374	-0.0001351	-0.0001169	-0.0001384	-0.0001328	-0.0001133	-0.0001322	-0.0001464	-0.0001056	-0.0001218	-8.69e-05	-9.47e-05	-8.97e-05	-9.81e-05
1.33	-0.0001315	-0.0001255	-0.0001203	-8.27e-05	-0.0001078	-9.65e-05	-0.000101	-0.000146	-8.63e-05	-9.64e-05	-7.69e-05	-0.0001117	-9.45e-05	-0.0001381	-0.0001143	-0.0001135	-0.0001338	-9.96e-05	-0.0001313	-0.0001071	-0.0001409	-0.0001263	-9.68e-05	-8.73e-05	-0.0001182	-0.000136	-0.0001271	-9.71e-05	-8.44e-05	-0.0001112	-9.37e-05	-0.000134	-0.0001105	-7.78e-05	-0.0001326	-0.0001356	-0.0001311	-0.0001157	-0.0001435	-0.0001303	-0.0001161	-0.0001272	-0.0001454	-0.0001035	-0.0001233	-9.59e-05	-9.34e-05	-8.66e-05	-9.58e-05
1.33166	-0.0001306	-0.0001211	-0.0001211	-8.43e-05	-0.0001055	-0.0001019	-0.0001008	-0.0001414	-9.32e-05	-8.82e-05	-7.47e-05	-0.0001136	-9.49e-05	-0.0001415	-0.0001106	-0.0001129	-0.0001339	-9.41e-05	-0.0001308	-0.0001081	-0.0001381	-0.0001235	-0.0001064	-9.21e-05	-0.000119	-0.0001327	-0.0001272	-9.27e-05	-9.16e-05	-0.0001116	-9.46e-05	-0.000133	-0.0001117	-8.89e-05	-0.0001383	-0.0001314	-0.0001314	-0.0001062	-0.0001415	-0.0001286	-0.0001206	-0.0001228	-0.0001427	-0.0001041	-0.0001252	-0.000104	-9.01e-05	-8.65e-05	-0.0001011
1.33333	-0.0001261	-0.0001224	-0.0001192	-8.22e-05	-0.0001076	-0.0001089	-0.0001012	-0.0001407	-9.46e-05	-7.79e-05	-7.73e-05	-0.0001176	-9.67e-05	-0.0001466	-0.0001051	-0.0001131	-0.0001343	-9.01e-05	-0.0001262	-0.0001161	-0.0001321	-0.0001245	-0.0001148	-0.0001051	-0.0001203	-0.0001385	-0.0001244	-8.97e-05	-9.35e-05	-0.0001087	-9.5e-05	-0.0001333	-0.0001162	-0.0001014	-0.000142	-0.0001298	-0.0001331	-9.97e-05	-0.0001368	-0.0001309	-0.0001269	-0.0001202	-0.0001361	-0.0001006	-0.0001216	-0.000112	-8.59e-05	-8.87e-05	-0.0001069
1.335	-0.0001237	-0.0001273	-0.0001201	-8.28e-05	-0.0001057	-0.0001114	-0.0001016	-0.0001374	-9.89e-05	-7.56e-05	-8.31e-05	-0.0001199	-9.77e-05	-0.0001507	-0.0001008	-0.000116	-0.000138	-9.17e-05	-0.0001214	-0.0001246	-0.0001287	-0.0001246	-0.0001227	-0.0001119	-0.0001232	-0.0001433	-0.0001197	-8.4e-05	-9.51e-05	-0.0001032	-9.49e-05	-0.0001303	-0.0001201	-0.0001142	-0.0001426	-0.0001316	-0.0001333	-9.9e-05	-0.0001332	-0.000133	-0.0001326	-0.0001222	-0.0001301	-9.21e-05	-0.0001203	-0.0001178	-8.48e-05	-9.13e-05	-0.0001158
1.33666	-0.0001195	-0.0001318	-0.0001221	-7.82e-05	-0.0001063	-0.0001163	-0.0001038	-0.0001366	-9.77e-05	-7.26e-05	-8.66e-05	-0.0001203	-9.68e-05	-0.0001573	-9.54e-05	-0.0001132	-0.0001378	-9.74e-05	-0.0001174	-0.0001296	-0.000126	-0.0001189	-0.0001269	-0.0001199	-0.0001269	-0.000146	-0.0001188	-8.47e-05	-9.27e-05	-9.57e-05	-9.53e-05	-0.0001309	-0.0001244	-0.000121	-0.000137	-0.0001309	-0.0001347	-0.0001019	-0.0001335	-0.0001339	-0.0001305	-0.0001214	-0.0001254	-8.54e-05	-0.0001203	-0.0001183	-7.96e-05	-9.81e-05	-0.0001171
1.33833	-0.0001138	-0.0001318	-0.0001197	-7.63e-05	-0.0001116	-0.0001161	-0.0001083	-0.000138	-9.65e-05	-7.48e-05	-9.23e-05	-0.0001233	-9.47e-05	-0.0001617	-8.95e-05	-0.0001114	-0.0001373	-0.0001031	-0.0001104	-0.0001292	-0.0001236	-0.0001126	-0.000131	-0.0001238	-0.0001335	-0.0001449	-0.0001119	-8.61e-05	-8.76e-05	-9.17e-05	-9.76e-05	-0.0001265	-0.0001308	-0.0001215	-0.0001342	-0.0001296	-0.0001354	-9.87e-05	-0.0001281	-0.0001381	-0.0001288	-0.0001227	-0.000124	-8.41e-05	-0.0001191	-0.0001191	-7.44e-05	-0.0001022	-0.0001194
1.34	-0.00011	-0.0001311	-0.0001171	-7.45e-05	-0.0001164	-0.0001121	-0.0001122	-0.0001377	-8.91e-05	-7.98e-05	-9.35e-05	-0.0001271	-9.05e-05	-0.0001611	-8.58e-05	-0.0001153	-0.0001365	-0.0001095	-0.0001045	-0.0001295	-0.0001202	-0.000108	-0.0001309	-0.000119	-0.0001374	-0.0001414	-0.0001088	-9e-05	-8.15e-05	-8.82e-05	-9.98e-05	-0.000126	-0.0001327	-0.0001188	-0.0001282	-0.000129	-0.0001332	-0.0001052	-0.000125	-0.0001381	-0.0001253	-0.0001265	-0.0001278	-8.11e-05	-0.0001104	-0.0001184	-7.22e-05	-0.0001006	-0.0001164
1.34166	-0.0001122	-0.0001251	-0.0001146	-7.58e-05	-0.0001164	-0.000104	-0.0001179	-0.0001372	-8.61e-05	-8.89e-05	-9.09e-05	-0.0001292	-8.65e-05	-0.0001618	-8.46e-05	-0.0001204	-0.0001316	-0.0001149	-0.0001028	-0.0001276	-0.0001197	-0.0001058	-0.0001289	-0.0001117	-0.0001396	-0.0001329	-0.0001071	-9.32e-05	-7.99e-05	-8.8e-05	-0.0001012	-0.0001219	-0.0001323	-0.0001141	-0.0001243	-0.0001275	-0.0001304	-0.0001096	-0.0001211	-0.0001344	-0.0001229	-0.0001323	-0.0001333	-8.33e-05	-0.0001035	-0.000118	-7.24e-05	-0.0001007	-0.0001088
1.34333	-0.0001119	-0.0001173	-0.0001099	-7.36e-05	-0.0001175	-0.000101	-0.0001198	-0.0001375	-8.08e-05	-9.27e-05	-8.69e-05	-0.00013	-8.32e-05	-0.0001598	-8.7e-05	-0.0001227	-0.0001211	-0.0001148	-0.0001041	-0.0001254	-0.0001202	-0.0001045	-0.0001239	-0.00011	-0.0001381	-0.0001238	-0.0001082	-9.52e-05	-7.76e-05	-9.19e-05	-9.96e-05	-0.0001166	-0.0001308	-0.0001092	-0.0001197	-0.0001231	-0.0001303	-0.000114	-0.0001156	-0.000129	-0.0001204	-0.0001345	-0.0001372	-9.08e-05	-9.6e-05	-0.0001165	-7.35e-05	-0.0001005	-9.92e-05
1.345	-0.0001164	-0.0001088	-0.0001029	-7.21e-05	-0.0001147	-9.91e-05	-0.0001137	-0.000136	-7.94e-05	-9.88e-05	-8.32e-05	-0.0001296	-8e-05	-0.0001523	-9.14e-05	-0.0001246	-0.0001147	-0.0001096	-0.0001044	-0.0001255	-0.000124	-0.0001084	-0.0001192	-0.0001056	-0.0001329	-0.0001168	-0.0001078	-9.46e-05	-7.57e-05	-9.74e-05	-9.69e-05	-0.0001058	-0.0001284	-0.0001082	-0.0001228	-0.00012	-0.0001277	-0.0001214	-0.0001143	-0.0001253	-0.0001233	-0.0001394	-0.0001412	-9.67e-05	-8.93e-05	-0.000117	-7.9e-05	-9.8e-05	-9.26e-05
1.34666	-0.0001226	-0.0001026	-0.0001005	-6.83e-05	-0.0001082	-9.75e-05	-0.0001014	-0.0001371	-7.95e-05	-0.0001008	-7.88e-05	-0.0001273	-7.89e-05	-0.0001435	-9.76e-05	-0.0001236	-0.0001077	-0.000107	-0.0001082	-0.0001277	-0.0001304	-0.0001142	-0.0001123	-0.0001046	-0.0001202	-0.0001136	-0.0001109	-9.28e-05	-7.49e-05	-9.69e-05	-8.93e-05	-9.85e-05	-0.0001194	-0.0001061	-0.0001249	-0.0001181	-0.0001277	-0.0001325	-0.0001142	-0.0001201	-0.0001239	-0.0001453	-0.0001413	-9.7e-05	-8.15e-05	-0.0001155	-8.64e-05	-9.63e-05	-8.5e-05
1.34833	-0.0001271	-9.82e-05	-0.0001002	-6.46e-05	-0.0001047	-9.92e-05	-9.09e-05	-0.0001405	-8.3e-05	-0.0001014	-7.94e-05	-0.000124	-8.3e-05	-0.0001378	-0.0001043	-0.0001188	-0.0001025	-0.0001047	-0.0001118	-0.000129	-0.0001398	-0.0001187	-0.0001082	-0.0001099	-0.0001117	-0.000113	-0.0001109	-9.57e-05	-7.61e-05	-9.73e-05	-8.54e-05	-9.06e-05	-0.0001081	-0.0001047	-0.0001284	-0.0001159	-0.0001251	-0.0001393	-0.0001156	-0.0001177	-0.0001256	-0.000145	-0.0001364	-0.000102	-8.47e-05	-0.0001117	-9.12e-05	-9.6e-05	-7.91e-05
1.35	-0.000127	-9.67e-05	-9.85e-05	-5.8e-05	-0.0001032	-0.000102	-8.11e-05	-0.0001428	-8.51e-05	-0.0001035	-8.1e-05	-0.0001214	-9.06e-05	-0.000128	-0.0001107	-0.0001146	-0.0001026	-0.0001001	-0.0001149	-0.0001271	-0.0001501	-0.0001153	-0.0001043	-0.0001134	-0.0001079	-0.0001112	-0.0001133	-9.77e-05	-7.88e-05	-9.58e-05	-7.86e-05	-8.73e-05	-9.68e-05	-0.0001061	-0.0001273	-0.0001147	-0.0001243	-0.0001462	-0.0001199	-0.0001167	-0.0001243	-0.0001401	-0.0001322	-0.0001029	-8.9e-05	-0.0001075	-9.28e-05	-9.22e-05	-8e-05
1.35166	-0.0001278	-9.46e-05	-9.71e-05	-5.7e-05	-0.0001024	-0.0001028	-7.7e-05	-0.0001423	-8.68e-05	-0.0001074	-8.26e-05	-0.0001222	-9.62e-05	-0.0001205	-0.0001139	-0.0001112	-0.0001058	-9.92e-05	-0.000113	-0.0001221	-0.0001527	-0.0001119	-0.0001059	-0.0001164	-0.0001073	-0.0001089	-0.0001115	-0.0001002	-7.94e-05	-9.03e-05	-7.73e-05	-9.01e-05	-8.46e-05	-0.0001068	-0.0001306	-0.0001137	-0.0001221	-0.0001514	-0.0001237	-0.0001152	-0.0001195	-0.0001348	-0.0001243	-0.0001015	-9.37e-05	-0.0001022	-9.25e-05	-8.81e-05	-8.35e-05
1.35333	-0.0001241	-9.61e-05	-9.76e-05	-5.81e-05	-0.000108	-0.0001014	-7.82e-05	-0.0001425	-8.45e-05	-0.0001105	-8.84e-05	-0.0001249	-0.0001032	-0.0001202	-0.0001145	-0.0001128	-0.0001071	-0.0001029	-0.0001109	-0.0001173	-0.0001497	-0.0001062	-0.000107	-0.0001189	-0.000109	-0.0001096	-0.0001129	-0.0001031	-8.42e-05	-8.65e-05	-7.74e-05	-9.65e-05	-7.86e-05	-0.0001058	-0.0001273	-0.0001147	-0.0001201	-0.0001531	-0.0001219	-0.0001161	-0.0001112	-0.00013	-0.0001157	-0.0001045	-9.79e-05	-9.7e-05	-9.33e-05	-8.58e-05	-8.45e-05
1.355	-0.0001193	-9.86e-05	-9.33e-05	-5.87e-05	-0.0001103	-0.0001011	-8.69e-05	-0.0001382	-8.43e-05	-0.0001107	-9.07e-05	-0.0001276	-0.0001093	-0.0001232	-0.0001149	-0.0001155	-0.00011	-0.0001004	-0.0001064	-0.0001146	-0.0001443	-9.88e-05	-0.0001095	-0.0001204	-0.0001179	-0.0001105	-0.000112	-0.0001045	-9.06e-05	-8.88e-05	-7.96e-05	-0.0001028	-7.74e-05	-0.0001047	-0.0001256	-0.0001149	-0.000118	-0.0001504	-0.0001242	-0.0001192	-0.0001028	-0.0001182	-0.0001096	-0.0001114	-0.0001089	-9.16e-05	-9.36e-05	-8.31e-05	-8.6e-05
1.35666	-0.0001165	-0.0001007	-9.1e-05	-6.29e-05	-0.0001105	-9.99e-05	-9.41e-05	-0.000133	-8.41e-05	-0.000108	-8.91e-05	-0.0001313	-0.0001098	-0.0001243	-0.000114	-0.0001182	-0.0001133	-9.66e-05	-0.0001042	-0.0001105	-0.0001359	-9.27e-05	-0.0001077	-0.0001153	-0.0001237	-0.0001125	-0.0001151	-0.0001011	-9.47e-05	-9.07e-05	-7.62e-05	-0.0001067	-8.25e-05	-0.000108	-0.0001202	-0.000117	-0.0001186	-0.0001452	-0.0001238	-0.0001248	-9.65e-05	-0.0001131	-0.0001021	-0.0001145	-0.0001116	-8.79e-05	-9.36e-05	-8.26e-05	-8.91e-05
1.35833	-0.000112	-0.0001019	-9.06e-05	-7.22e-05	-0.0001103	-0.000101	-9.99e-05	-0.0001264	-8.29e-05	-0.0001015	-9.03e-05	-0.0001336	-0.0001045	-0.0001288	-0.0001111	-0.0001173	-0.0001122	-9.67e-05	-0.0001028	-0.0001106	-0.0001248	-9.13e-05	-0.0001067	-0.0001179	-0.0001239	-0.000115	-0.0001159	-9.97e-05	-9.59e-05	-9.14e-05	-7.93e-05	-0.0001111	-9.1e-05	-0.0001062	-0.0001194	-0.0001152	-0.0001161	-0.0001381	-0.0001177	-0.0001284	-9.14e-05	-0.0001095	-9.56e-05	-0.0001215	-0.0001118	-8.58e-05	-9.43e-05	-8.47e-05	-8.88e-05
1.36	-0.0001065	-0.0001083	-9.17e-05	-7.75e-05	-0.0001092	-0.0001046	-0.0001016	-0.0001237	-8.44e-05	-9.7e-05	-9.11e-05	-0.0001332	-9.76e-05	-0.0001332	-0.0001059	-0.0001153	-0.0001163	-9.35e-05	-0.0001064	-0.0001146	-0.0001207	-8.98e-05	-0.0001014	-0.0001189	-0.0001257	-0.0001188	-0.0001204	-0.000101	-9.77e-05	-9.04e-05	-7.96e-05	-0.0001067	-0.0001037	-0.0001053	-0.0001141	-0.0001153	-0.0001161	-0.0001311	-0.0001103	-0.0001345	-9.33e-05	-0.0001078	-9.81e-05	-0.0001261	-0.0001089	-8.84e-05	-9.01e-05	-8.72e-05	-8.67e-05
1.36166	-0.0001052	-0.0001089	-9.35e-05	-7.98e-05	-0.0001007	-0.0001057	-0.0001067	-0.0001202	-8.98e-05	-9.18e-05	-8.66e-05	-0.000132	-9.12e-05	-0.0001344	-0.0001019	-0.0001129	-0.0001204	-8.91e-05	-0.0001125	-0.0001165	-0.0001214	-9.21e-05	-0.0001011	-0.0001217	-0.0001264	-0.0001209	-0.0001207	-0.0001021	-9.47e-05	-8.99e-05	-8.11e-05	-0.000104	-0.0001095	-0.0001039	-0.0001148	-0.0001149	-0.0001194	-0.000124	-0.0001059	-0.000135	-0.0001003	-0.0001033	-0.0001025	-0.0001249	-0.0001042	-9.27e-05	-8.2e-05	-8.92e-05	-9.14e-05
1.36333	-0.0001022	-0.0001123	-9.96e-05	-8.01e-05	-9.48e-05	-0.0001067	-0.000105	-0.0001182	-9.24e-05	-9.11e-05	-8.82e-05	-0.0001268	-8.44e-05	-0.0001306	-9.39e-05	-0.0001093	-0.0001211	-8.88e-05	-0.0001202	-0.0001178	-0.000123	-9.58e-05	-9.85e-05	-0.0001194	-0.0001239	-0.00012	-0.0001234	-0.0001031	-8.89e-05	-8.55e-05	-8.16e-05	-0.0001016	-0.0001181	-9.98e-05	-0.0001084	-0.0001117	-0.0001241	-0.0001206	-0.0001013	-0.0001353	-0.0001091	-0.0001073	-0.0001077	-0.0001232	-9.13e-05	-9.62e-05	-7.05e-05	-9.3e-05	-9.89e-05
1.365	-9.96e-05	-0.0001161	-9.88e-05	-7.57e-05	-9e-05	-0.0001055	-0.0001049	-0.0001195	-9.55e-05	-9.66e-05	-9.02e-05	-0.0001204	-7.95e-05	-0.0001292	-8.6e-05	-0.000106	-0.0001211	-9.01e-05	-0.0001274	-0.0001215	-0.0001244	-9.87e-05	-9.95e-05	-0.0001223	-0.0001241	-0.0001185	-0.0001219	-0.0001051	-8.36e-05	-8.19e-05	-8.52e-05	-0.0001025	-0.0001262	-9.07e-05	-0.0001056	-0.0001075	-0.0001277	-0.0001177	-9.63e-05	-0.0001324	-0.0001137	-0.0001084	-0.0001183	-0.0001211	-8.38e-05	-9.84e-05	-5.67e-05	-9.33e-05	-0.0001045
1.36666	-9.92e-05	-0.0001207	-9.64e-05	-6.67e-05	-8.67e-05	-0.0001044	-0.0001052	-0.000123	-0.0001008	-0.0001024	-9.03e-05	-0.0001156	-7.86e-05	-0.000127	-7.99e-05	-0.0001051	-0.0001283	-8.9e-05	-0.0001319	-0.0001238	-0.0001296	-0.0001004	-0.0001031	-0.0001141	-0.0001278	-0.0001165	-0.0001212	-0.0001051	-7.88e-05	-7.88e-05	-8.8e-05	-9.66e-05	-0.0001298	-8.58e-05	-0.0001044	-0.0001076	-0.0001362	-0.0001167	-9.84e-05	-0.0001311	-0.0001227	-0.0001096	-0.0001296	-0.0001187	-7.94e-05	-0.0001007	-4.82e-05	-9.39e-05	-0.0001098
1.36833	-0.0001	-0.0001179	-9.4e-05	-5.94e-05	-8.05e-05	-9.85e-05	-0.0001094	-0.000126	-0.0001013	-0.0001041	-9.25e-05	-0.0001115	-8.29e-05	-0.0001258	-8.01e-05	-0.0001068	-0.0001288	-9.28e-05	-0.0001319	-0.0001222	-0.0001328	-0.0001014	-0.0001063	-0.000105	-0.0001287	-0.0001145	-0.0001193	-0.0001035	-7.48e-05	-7.84e-05	-8.98e-05	-9.57e-05	-0.0001278	-7.9e-05	-0.000105	-0.0001036	-0.0001394	-0.0001168	-0.000103	-0.0001268	-0.0001265	-0.0001081	-0.0001331	-0.0001197	-8.25e-05	-0.0001002	-4.63e-05	-9.48e-05	-0.0001152
1.37	-9.82e-05	-0.0001208	-8.99e-05	-5.47e-05	-7.91e-05	-9.69e-05	-0.0001089	-0.000131	-9.86e-05	-0.0001057	-9.62e-05	-0.0001072	-8.56e-05	-0.000127	-8.03e-05	-0.0001065	-0.0001298	-9.67e-05	-0.0001312	-0.0001224	-0.0001334	-9.72e-05	-0.0001031	-9.52e-05	-0.0001314	-0.000112	-0.0001197	-0.0001021	-7.29e-05	-7.53e-05	-8.9e-05	-9.02e-05	-0.000127	-7.52e-05	-0.0001003	-9.66e-05	-0.0001361	-0.0001149	-0.0001068	-0.0001246	-0.0001264	-0.0001096	-0.0001356	-0.0001213	-8.89e-05	-9.55e-05	-5.01e-05	-9.49e-05	-0.0001208
1.37166	-9.72e-05	-0.0001189	-8.43e-05	-5.25e-05	-7.87e-05	-9.62e-05	-0.0001113	-0.0001367	-9.41e-05	-0.0001055	-9.37e-05	-0.0001071	-8.7e-05	-0.0001316	-8.55e-05	-0.0001063	-0.0001327	-0.0001004	-0.0001332	-0.0001215	-0.0001337	-9.3e-05	-0.0001034	-9.18e-05	-0.0001336	-0.0001165	-0.0001165	-0.0001028	-7.01e-05	-7.84e-05	-8.92e-05	-8.69e-05	-0.0001219	-8e-05	-0.0001072	-9.76e-05	-0.0001298	-0.0001116	-0.0001081	-0.0001214	-0.0001242	-0.000108	-0.0001334	-0.0001202	-9.97e-05	-9.18e-05	-5.77e-05	-9.35e-05	-0.0001201
1.37333	-9.48e-05	-0.0001182	-8.45e-05	-5.47e-05	-7.89e-05	-0.0001016	-0.0001131	-0.000135	-8.91e-05	-0.0001009	-9.46e-05	-0.0001116	-9.38e-05	-0.0001371	-9.17e-05	-0.0001073	-0.0001339	-0.0001051	-0.0001327	-0.0001201	-0.0001355	-9.21e-05	-0.0001058	-8.72e-05	-0.0001356	-0.0001187	-0.0001164	-0.0001033	-6.88e-05	-7.99e-05	-9.49e-05	-8.45e-05	-0.0001126	-8.68e-05	-0.0001132	-9.72e-05	-0.0001234	-0.0001138	-0.0001135	-0.00012	-0.0001253	-0.0001043	-0.0001292	-0.0001186	-0.0001094	-9.12e-05	-6.85e-05	-9.64e-05	-0.0001161
1.375	-9.52e-05	-0.0001159	-8.76e-05	-6.33e-05	-8.06e-05	-0.0001072	-0.0001172	-0.0001324	-8.12e-05	-9.63e-05	-9.23e-05	-0.0001162	-9.77e-05	-0.0001406	-9.58e-05	-0.0001091	-0.0001281	-0.0001098	-0.000135	-0.0001197	-0.0001378	-9.09e-05	-0.0001046	-8.93e-05	-0.0001364	-0.0001242	-0.0001159	-0.0001036	-7.07e-05	-8.23e-05	-9.78e-05	-8.61e-05	-0.0001067	-9.19e-05	-0.0001131	-9.51e-05	-0.000114	-0.0001158	-0.0001147	-0.0001189	-0.0001182	-0.0001036	-0.000123	-0.0001143	-0.0001154	-8.95e-05	-7.18e-05	-9.78e-05	-0.0001129
1.37666	-9.56e-05	-0.000116	-8.97e-05	-7.43e-05	-8.83e-05	-0.0001202	-0.00012	-0.0001303	-7.71e-05	-9.61e-05	-8.77e-05	-0.0001226	-0.0001015	-0.0001423	-9.75e-05	-0.0001082	-0.0001246	-0.0001098	-0.0001369	-0.000124	-0.000142	-9.06e-05	-0.0001053	-9.46e-05	-0.0001389	-0.000129	-0.0001174	-0.000103	-7.49e-05	-8.65e-05	-0.0001018	-9.26e-05	-0.0001052	-9.88e-05	-0.0001135	-9.62e-05	-0.0001112	-0.0001164	-0.0001173	-0.0001219	-0.0001141	-0.000105	-0.0001213	-0.0001108	-0.0001153	-8.82e-05	-7.36e-05	-0.0001007	-0.0001101
1.37833	-9.91e-05	-0.0001104	-9.29e-05	-8.49e-05	-9.54e-05	-0.0001309	-0.0001242	-0.000128	-7.55e-05	-9.6e-05	-8.46e-05	-0.0001285	-0.0001072	-0.0001403	-0.0001021	-0.0001061	-0.0001228	-0.0001085	-0.0001385	-0.0001272	-0.000145	-9.42e-05	-0.0001087	-0.0001016	-0.0001398	-0.0001356	-0.0001165	-9.94e-05	-7.97e-05	-9.43e-05	-0.000107	-0.0001016	-0.0001044	-0.0001014	-0.0001168	-0.0001021	-0.000115	-0.0001182	-0.0001164	-0.0001277	-0.0001125	-0.0001101	-0.0001187	-0.0001093	-0.0001132	-9.18e-05	-6.88e-05	-0.0001043	-0.0001054
1.38	-0.0001063	-0.0001069	-9.6e-05	-9.72e-05	-0.0001028	-0.0001363	-0.00013	-0.0001262	-8.2e-05	-9.61e-05	-8.72e-05	-0.0001339	-0.0001165	-0.0001391	-0.0001055	-0.0001053	-0.0001203	-0.0001081	-0.0001336	-0.0001327	-0.0001498	-9.77e-05	-0.000111	-0.0001081	-0.0001417	-0.0001333	-0.0001199	-9.54e-05	-9.1e-05	-9.72e-05	-0.0001115	-0.0001073	-0.0001083	-9.36e-05	-0.0001144	-0.0001045	-0.0001193	-0.0001205	-0.0001147	-0.0001328	-0.0001151	-0.0001139	-0.0001199	-0.0001119	-0.0001139	-9.87e-05	-6.64e-05	-0.0001078	-0.0001052
1.38166	-0.0001135	-0.0001023	-9.57e-05	-0.0001065	-0.0001082	-0.000137	-0.0001349	-0.0001323	-8.84e-05	-9.57e-05	-8.79e-05	-0.0001359	-0.0001206	-0.0001351	-0.0001109	-0.0001033	-0.0001208	-0.0001067	-0.0001314	-0.0001375	-0.000154	-9.54e-05	-0.0001068	-0.0001145	-0.0001411	-0.0001356	-0.0001194	-9.15e-05	-0.0001011	-0.000102	-0.0001046	-0.0001104	-0.0001159	-8.61e-05	-0.0001097	-0.0001075	-0.0001267	-0.0001194	-0.0001102	-0.0001374	-0.0001171	-0.0001188	-0.000119	-0.0001156	-0.0001128	-0.000105	-6.73e-05	-0.0001084	-0.0001092
1.38333	-0.000118	-0.0001002	-9.36e-05	-0.0001091	-0.0001092	-0.0001336	-0.0001364	-0.0001375	-9.66e-05	-9.53e-05	-9.53e-05	-0.000138	-0.0001291	-0.0001341	-0.0001183	-0.0001008	-0.0001228	-0.000105	-0.0001269	-0.0001398	-0.0001521	-9.7e-05	-0.0001043	-0.0001205	-0.0001385	-0.0001342	-0.0001186	-9.04e-05	-0.000107	-0.0001085	-0.0001018	-0.000115	-0.0001231	-7.71e-05	-0.0001075	-0.0001099	-0.0001353	-0.000119	-0.0001096	-0.0001392	-0.0001238	-0.0001236	-0.0001172	-0.0001221	-0.0001144	-0.0001133	-7.13e-05	-0.0001078	-0.0001136
1.385	-0.0001237	-9.88e-05	-9.22e-05	-0.0001074	-0.0001053	-0.000122	-0.0001345	-0.0001412	-0.0001035	-9.2e-05	-0.0001023	-0.0001372	-0.0001343	-0.000133	-0.0001252	-0.0001016	-0.0001253	-0.0001055	-0.000125	-0.0001361	-0.0001468	-0.0001035	-0.0001039	-0.0001235	-0.0001323	-0.0001364	-0.0001126	-9.18e-05	-0.000108	-0.0001119	-9.8e-05	-0.0001127	-0.0001311	-6.96e-05	-0.0001074	-0.0001131	-0.0001374	-0.0001221	-0.000107	-0.0001376	-0.0001254	-0.0001271	-0.0001134	-0.0001253	-0.0001189	-0.0001201	-7.25e-05	-0.0001056	-0.0001168
1.38666	-0.0001247	-0.0001017	-8.96e-05	-0.0001062	-0.000101	-0.0001092	-0.0001325	-0.0001429	-0.0001082	-9.15e-05	-0.0001061	-0.0001342	-0.0001367	-0.0001318	-0.000128	-0.0001038	-0.0001273	-0.0001066	-0.0001251	-0.0001307	-0.0001469	-0.0001097	-0.0001028	-0.0001268	-0.000128	-0.0001374	-0.0001134	-9.75e-05	-0.0001086	-0.0001136	-9.34e-05	-0.000113	-0.0001368	-7e-05	-0.0001104	-0.0001143	-0.0001372	-0.0001256	-0.0001098	-0.0001348	-0.0001237	-0.0001246	-0.0001128	-0.0001272	-0.000127	-0.000125	-7.92e-05	-0.0001041	-0.0001166
1.38833	-0.0001203	-0.0001038	-8.96e-05	-0.0001011	-9.7e-05	-0.0001042	-0.0001275	-0.0001442	-0.000105	-9.07e-05	-0.0001058	-0.0001324	-0.0001361	-0.0001313	-0.0001287	-0.0001076	-0.0001332	-0.0001078	-0.0001289	-0.0001216	-0.0001438	-0.0001144	-0.0001047	-0.0001287	-0.0001262	-0.0001405	-0.0001135	-0.0001017	-0.0001036	-0.0001142	-9.09e-05	-0.0001134	-0.0001369	-7.76e-05	-0.0001103	-0.0001132	-0.0001381	-0.0001281	-0.0001118	-0.0001314	-0.0001163	-0.0001236	-0.0001122	-0.0001264	-0.0001312	-0.0001289	-8.11e-05	-0.000104	-0.0001139
1.39	-0.0001179	-0.0001053	-9.2e-05	-9.32e-05	-9.74e-05	-9.95e-05	-0.0001242	-0.0001405	-0.0001032	-9.48e-05	-0.0001065	-0.0001312	-0.0001342	-0.0001305	-0.0001269	-0.0001107	-0.0001382	-0.0001093	-0.000129	-0.0001122	-0.0001404	-0.0001237	-0.0001127	-0.0001313	-0.0001245	-0.0001403	-0.0001182	-0.0001084	-9.86e-05	-0.0001128	-9.46e-05	-0.0001144	-0.0001383	-8.42e-05	-0.000116	-0.0001115	-0.0001358	-0.0001303	-0.0001167	-0.0001291	-0.0001074	-0.000124	-0.0001128	-0.0001241	-0.0001378	-0.000134	-7.96e-05	-0.0001041	-0.0001136
1.39166	-0.0001144	-0.000105	-9.49e-05	-8.55e-05	-9.97e-05	-9.57e-05	-0.0001196	-0.0001388	-0.0001003	-0.0001006	-0.0001003	-0.0001289	-0.0001269	-0.000127	-0.0001237	-0.0001152	-0.0001414	-0.0001107	-0.0001303	-0.0001054	-0.0001403	-0.0001285	-0.0001203	-0.0001317	-0.0001257	-0.0001418	-0.0001221	-0.0001116	-9.35e-05	-0.0001096	-9.48e-05	-0.0001166	-0.0001329	-9.4e-05	-0.0001203	-0.0001117	-0.0001311	-0.0001336	-0.0001173	-0.0001293	-9.46e-05	-0.0001219	-0.0001129	-0.0001219	-0.0001419	-0.0001316	-7.91e-05	-0.0001073	-0.0001115
1.39333	-0.0001094	-0.000104	-9.82e-05	-7.76e-05	-0.000106	-9.6e-05	-0.0001193	-0.0001368	-9.87e-05	-0.0001069	-9.69e-05	-0.0001274	-0.0001213	-0.000126	-0.0001187	-0.0001177	-0.0001403	-0.0001094	-0.0001313	-0.0001034	-0.0001406	-0.0001256	-0.0001237	-0.0001332	-0.0001295	-0.0001371	-0.0001287	-0.0001139	-9.47e-05	-0.0001057	-9.63e-05	-0.0001186	-0.0001204	-0.0001009	-0.0001234	-0.0001089	-0.000131	-0.000133	-0.0001201	-0.0001292	-9.04e-05	-0.0001242	-0.0001139	-0.0001213	-0.0001474	-0.0001312	-8.12e-05	-0.0001124	-0.000115
1.395	-0.0001082	-0.0001026	-0.0001018	-6.57e-05	-0.0001118	-0.0001027	-0.0001186	-0.0001359	-9.74e-05	-0.0001095	-9.83e-05	-0.0001321	-0.0001155	-0.0001277	-0.0001149	-0.0001217	-0.0001371	-0.0001066	-0.0001281	-0.0001059	-0.0001338	-0.0001213	-0.0001298	-0.00013	-0.0001314	-0.0001308	-0.0001264	-0.0001124	-9.25e-05	-9.98e-05	-9.63e-05	-0.0001168	-0.0001121	-9.78e-05	-0.0001212	-0.0001042	-0.0001319	-0.0001351	-0.0001202	-0.000127	-9.31e-05	-0.000129	-0.000111	-0.0001184	-0.000148	-0.0001288	-7.94e-05	-0.0001164	-0.0001186
1.39666	-0.0001108	-0.0001025	-0.0001015	-5.77e-05	-0.0001163	-0.0001032	-0.0001181	-0.0001358	-9.84e-05	-0.0001137	-0.0001029	-0.0001389	-0.000109	-0.0001275	-0.0001142	-0.0001243	-0.00013	-0.0001032	-0.0001269	-0.0001098	-0.0001294	-0.0001192	-0.000131	-0.0001292	-0.0001282	-0.0001281	-0.000122	-0.0001117	-9.27e-05	-9.49e-05	-9.61e-05	-0.0001171	-0.0001052	-9.39e-05	-0.0001236	-0.0001025	-0.0001343	-0.0001376	-0.0001223	-0.0001284	-0.0001009	-0.0001332	-0.0001111	-0.0001155	-0.0001479	-0.000124	-7.91e-05	-0.0001197	-0.0001224
1.39833	-0.0001129	-0.0001027	-0.0001006	-5.38e-05	-0.0001132	-0.0001028	-0.0001162	-0.0001371	-9.76e-05	-0.0001095	-0.0001052	-0.0001442	-0.0001056	-0.0001323	-0.0001132	-0.0001317	-0.0001209	-0.0001003	-0.0001285	-0.0001142	-0.0001292	-0.0001162	-0.0001304	-0.0001268	-0.000129	-0.0001256	-0.0001156	-0.0001102	-9.51e-05	-8.97e-05	-9.27e-05	-0.0001171	-9.57e-05	-9.08e-05	-0.0001206	-0.0001038	-0.0001365	-0.0001401	-0.0001239	-0.0001271	-0.0001106	-0.0001389	-0.0001097	-0.000115	-0.0001448	-0.0001129	-7.86e-05	-0.0001229	-0.0001234
1.4	-0.0001162	-0.0001039	-9.67e-05	-5.11e-05	-0.0001133	-0.0001039	-0.0001171	-0.0001373	-0.0001	-0.0001048	-0.0001092	-0.0001489	-0.0001043	-0.0001386	-0.0001098	-0.0001384	-0.0001158	-9.97e-05	-0.0001303	-0.000118	-0.0001276	-0.000115	-0.0001307	-0.0001286	-0.0001292	-0.000122	-0.0001111	-0.0001121	-0.0001004	-8.57e-05	-8.73e-05	-0.0001149	-9.74e-05	-8.92e-05	-0.0001223	-0.0001039	-0.0001424	-0.0001405	-0.0001285	-0.0001264	-0.0001295	-0.0001467	-0.0001115	-0.0001139	-0.0001474	-0.0001088	-7.72e-05	-0.0001229	-0.0001257
1.40166	-0.0001211	-0.0001085	-9.43e-05	-5.22e-05	-0.0001131	-0.000103	-0.0001135	-0.0001399	-0.0001011	-9.94e-05	-0.000108	-0.0001532	-0.0001024	-0.0001462	-0.0001107	-0.0001436	-0.0001122	-0.0001032	-0.0001299	-0.000121	-0.0001269	-0.0001167	-0.0001328	-0.0001294	-0.0001282	-0.0001232	-0.0001114	-0.000114	-0.0001013	-8.55e-05	-8.08e-05	-0.0001188	-0.000107	-8.98e-05	-0.0001192	-0.000107	-0.0001483	-0.0001402	-0.0001309	-0.0001249	-0.0001442	-0.0001498	-0.0001132	-0.0001119	-0.0001439	-0.0001036	-7.69e-05	-0.0001168	-0.0001203
1.40333	-0.0001239	-0.0001117	-9.36e-05	-5.9e-05	-0.0001135	-9.44e-05	-0.0001098	-0.0001433	-0.0001047	-9.45e-05	-9.89e-05	-0.0001528	-0.0001027	-0.000151	-0.0001094	-0.0001452	-0.000109	-0.0001083	-0.0001303	-0.0001224	-0.0001288	-0.000117	-0.0001314	-0.0001347	-0.0001269	-0.0001256	-0.0001179	-0.0001191	-0.0001055	-8.72e-05	-7.46e-05	-0.0001206	-0.0001153	-9.48e-05	-0.0001204	-0.0001128	-0.000152	-0.0001387	-0.0001331	-0.0001248	-0.0001548	-0.0001516	-0.0001184	-0.0001161	-0.0001411	-0.0001014	-7.87e-05	-0.000113	-0.0001177
[truncated: 17,158 more rows]
[truncated: 198 more columns]
