# Supplementary material for: Cell Based Drug Delivery: Micrococcus luteus Loaded Neutrophils as Chlorhexidine Delivery Vehicles in a Mouse Model of Liver Abscesses in Cattle
Source: PLoS One. 2015 May 26;10(5):e0128144. doi: 10.1371/journal.pone.0128144 (PMC4444037; doi:10.1371/journal.pone.0128144)
Supplement: S2 File — (XLSX) [file pone.0128144.s002.xlsx]

## Sheet: E. coli first run using ML
CH + N+ ML	N+ ML	Neutrophils only	RPMI
0	1380000	1460000	2800000
0	1180000	1520000	3800000

## Sheet: E. coli second run using ML
CH + N+ ML	N+ ML	Neutrophils only	RPMI
0	2320000	2740000	8400000
0	2520000	2680000	5400000
0	2400000	2860000	6200000

## Sheet: Fuso 1st run using ML as micro
CH+N+ML	N+ML	Neutrophils only	RPMI
0	6960000	8640000	38000000
0	7920000	8160000	42000000

## Sheet: Fuso 2nd run using ML
CH + N+ ML	N+ ML	Neutrophils only	RPMI
0	86400000	84800000	172000000
0	81600000	95200000	184000000
0	102400000	86400000	178000000
