# Supplementary material for: Cell Based Drug Delivery: Micrococcus luteus Loaded Neutrophils as Chlorhexidine Delivery Vehicles in a Mouse Model of Liver Abscesses in Cattle
Source: PLoS One. 2015 May 26;10(5):e0128144. doi: 10.1371/journal.pone.0128144 (PMC4444037; doi:10.1371/journal.pone.0128144)
Supplement: S3 File — (XLSX) [file pone.0128144.s003.xlsx]

## Sheet: Group 1
Group 1	MPN
Gp1-1	0
Gp1-2	40000
Gp1-3	70000
Gp1-4	500000
Gp1-5	110000
Gp1-6	13000
Gp1-7	300000
Gp1-8	0
Gp1-9	14000

## Sheet: Group 2
Group 2	MPN
Gp2-1	4500000
Gp2-2	3500000
Gp2-3	2500
Gp2-4	350000
Gp2-5	0
Gp2-6	4000
Gp2-7	8500
Gp2-8	7000
Gp2-9	0

## Sheet: Group 3
Group 3	MPN
Gp3-1	6000000
Gp3-2	4000000
Gp3-3	1500000
Gp3-4	1750000
Gp3-5	4000000
Gp3-6	800000
Gp3-7	2500000
Gp3-8	400000
Gp3-9	0

## Sheet: Group 4
Group 4	MPN
Gp4-1	250000
Gp4-2	1100000
Gp4-3	2500000
Gp4-4	2500000
Gp4-5	4500000
Gp4-6	4500000
Gp4-7	750000
Gp4-8	450000
Gp4-9	1400000

## Sheet: Group 5
Group 5	MPN
Gp5-1	110000
Gp5-2	400000
Gp5-3	8000000
Gp5-4	3000000
Gp5-5	850000
Gp5-6	110000
Gp5-7	450000
Gp5-8	500000
Gp5-9	1700000
