# Supplementary material for: Cell Based Drug Delivery: Micrococcus luteus Loaded Neutrophils as Chlorhexidine Delivery Vehicles in a Mouse Model of Liver Abscesses in Cattle
Source: PLoS One. 2015 May 26;10(5):e0128144. doi: 10.1371/journal.pone.0128144 (PMC4444037; doi:10.1371/journal.pone.0128144)
Supplement: S4 File — (XLSX) [file pone.0128144.s004.xlsx]

## Sheet: Neutrophil survival 3h
Current Date - 25-FEB-2014
Instrument Serial Number - 3630080338
Software Name - ExpressPro
Version Number - 5.2.7
							Plot5															P5.M1 - LL (Plot5)												P5.M1 - LR (Plot5)												P5.M1 - UL (Plot5)
Sample Number	Sample ID	Number of Events	Termination Count	Count Gate	Dilution Factor	Original Volume	Type	Params	Gated On	Count	%Total	%Gated	X-Geometric Mean	Y-Geometric Mean	X-Arithmetic Mean	Y-Arithmetic Mean	X-Median	Y-Median	X-%CV	Y-%CV	Cells/mL	Count	%Total	%Gated	X-Geometric Mean	Y-Geometric Mean	X-Arithmetic Mean	Y-Arithmetic Mean	X-Median	Y-Median	X-%CV	Y-%CV	Cells/mL	Count	%Total	%Gated	X-Geometric Mean	Y-Geometric Mean	X-Arithmetic Mean	Y-Arithmetic Mean	X-Median	Y-Median	X-%CV	Y-%CV	Cells/mL	Count	%Total	%Gated	X-Geometric Mean
1	control-1	491	5000	All Events	1	10	DotPlot	Green Fluorescence (GRN-HLog) vs Red Fluorescence (RED-HLog)	All Events	491	100	---	6.85	37.32	32.29	283.72	3.36	22.46	190.44	252.4	3969.26	292	59.47	---	2.22	12.81	2.98	16.04	1.98	15.72	105.77	52.19	2360.54	41	8.35	---	55.82	16.27	65.91	18.45	54.69	17.69	61.08	43.45	331.45	49	9.98	---	3.29
2	control-2	463	5000	All Events	1	10	DotPlot	Green Fluorescence (GRN-HLog) vs Red Fluorescence (RED-HLog)	All Events	463	100	---	6.91	35.54	38.84	247.74	3.17	21.84	233.41	282.38	3745.84	269	58.1	---	2.16	11.85	2.83	15.06	2.03	14.58	99.33	55	2176.31	28	6.05	---	53.39	14.76	59.28	16.96	51.3	17.16	49.04	46.98	226.53	59	12.74	---	3.37
3	control-3	556	5000	All Events	1	10	DotPlot	Green Fluorescence (GRN-HLog) vs Red Fluorescence (RED-HLog)	All Events	556	100	---	5.23	28.13	29.65	196.02	2.64	20.07	227.27	310.99	4498.24	389	69.96	---	2.16	12.14	2.77	15.44	2.04	14.8	100.48	54.55	3147.15	23	4.14	---	57.47	18.9	64.2	20.4	52.91	20.16	50.42	38.24	186.08	45	8.09	---	3.6
4	10?-1	1139	5000	All Events	1	10	DotPlot	Green Fluorescence (GRN-HLog) vs Red Fluorescence (RED-HLog)	All Events	1139	100	---	4.3	61.71	20.93	269.64	2.23	49.06	246.51	253.31	9214.92	476	41.79	---	2.3	12.29	3.09	15.54	2.03	15.32	103.5	53.89	3851.01	40	3.51	---	50.14	20.88	62.03	22.52	47.62	24.26	86.85	34.38	323.61	425	37.31	---	1.82
5	10?-2	1072	5000	All Events	1	10	DotPlot	Green Fluorescence (GRN-HLog) vs Red Fluorescence (RED-HLog)	All Events	1072	100	---	3.91	52.34	18.62	240.93	2.14	31.2	288.13	214.82	8672.87	515	48.04	---	2.15	12.39	2.81	15.71	1.98	15.53	104.56	53.58	4166.54	40	3.73	---	46.18	11.42	51.54	16.82	43.47	17.85	48.11	62.07	323.61	355	33.12	---	1.87
6	10?-3	1038	5000	All Events	1	10	DotPlot	Green Fluorescence (GRN-HLog) vs Red Fluorescence (RED-HLog)	All Events	1038	100	---	4.34	58.87	20.23	306.99	2.31	34.8	228.68	239.95	8397.8	480	46.24	---	2.31	12.76	3.05	15.89	2.08	15.58	98.68	53.74	3883.37	34	3.28	---	49.74	13.46	57.47	17.79	48.19	17.89	60.7	55.18	275.07	349	33.62	---	1.95
7	20?-1	2541	5000	All Events	1	10	DotPlot	Green Fluorescence (GRN-HLog) vs Red Fluorescence (RED-HLog)	All Events	2541	100	---	3	68.78	12.26	256.5	1.94	89.73	290.37	255.25	20557.6	986	38.8	---	2.09	12.76	2.73	16.31	1.94	16.09	105.79	53.48	7977.1	42	1.65	---	40.4	18.31	47.07	20.42	36.37	21.11	79.78	39.57	339.8	1264	49.74	---	1.96
8	20?-2	1078	5000	All Events	1	10	DotPlot	Green Fluorescence (GRN-HLog) vs Red Fluorescence (RED-HLog)	All Events	1078	100	---	5.31	68.03	25.66	321.77	2.67	40.78	219.67	226.52	8721.41	460	42.67	---	2.36	13.45	3.16	16.68	2.3	16.82	106.22	50.89	3721.57	45	4.17	---	42.1	15.57	49.91	18.35	33.97	18.51	69.01	47.58	364.07	353	32.75	---	2.16
9	20?-2	1764	5000	All Events	1	10	DotPlot	Green Fluorescence (GRN-HLog) vs Red Fluorescence (RED-HLog)	All Events	1764	100	---	4.34	75.14	22.3	300.83	2.29	86.57	272.5	203.68	14271.4	666	37.76	---	2.14	13	2.88	16.65	1.97	16.48	110.63	53.61	5388.18	56	3.17	---	42.86	12.53	48.14	16.2	43.81	16.55	67.98	52.96	453.06	757	42.91	---	2.22
5	100?-1	5000	5000	All Events	1	10	DotPlot	Green Fluorescence (GRN-HLog) vs Red Fluorescence (RED-HLog)	All Events	5000	100	---	2.38	370.58	12.7	647.24	1.66	374	504.25	135.37	336367	164	3.28	---	2.02	9.72	3.21	14.59	1.48	13.45	133.95	68.88	11032.9	24	0.48	---	52.54	14.15	73.09	18.41	49.39	21.03	125.81	54.08	1614.56	4502	90.04	---	1.81
6	100?-2	5000	5000	All Events	1	10	DotPlot	Green Fluorescence (GRN-HLog) vs Red Fluorescence (RED-HLog)	All Events	5000	100	---	2.12	351	8.74	573.61	1.52	346.52	463.18	118.78	432129	143	2.86	---	2.22	8.9	3.69	13.82	1.52	12.67	133.22	69.94	12358.9	12	0.24	---	64.85	22.44	78.7	24.89	62.73	27.82	82.44	38.64	1037.11	4579	91.58	---	1.69
7	100?-3	5000	5000	All Events	1	10	DotPlot	Green Fluorescence (GRN-HLog) vs Red Fluorescence (RED-HLog)	All Events	5000	100	---	2.2	316.9	12.73	525.86	1.55	324.9	455.26	125.36	298661	192	3.84	---	1.95	8.48	2.9	13.31	1.53	11.51	129.1	74.57	11468.6	24	0.48	---	41	9.78	45.16	16.04	37.15	14.05	49.51	77.22	1433.57	4472	89.44	---	1.64
[truncated: 51 more columns]

## Sheet: Neutrophil survival 6h
Current Date - 25-FEB-2014
Instrument Serial Number - 3630080338
Software Name - ExpressPro
Version Number - 5.2.7
							Plot5															P5.M1 - LL (Plot5)												P5.M1 - LR (Plot5)												P5.M1 - UL (Plot5)
Sample Number	Sample ID	Number of Events	Termination Count	Count Gate	Dilution Factor	Original Volume	Type	Params	Gated On	Count	%Total	%Gated	X-Geometric Mean	Y-Geometric Mean	X-Arithmetic Mean	Y-Arithmetic Mean	X-Median	Y-Median	X-%CV	Y-%CV	Cells/mL	Count	%Total	%Gated	X-Geometric Mean	Y-Geometric Mean	X-Arithmetic Mean	Y-Arithmetic Mean	X-Median	Y-Median	X-%CV	Y-%CV	Cells/mL	Count	%Total	%Gated	X-Geometric Mean	Y-Geometric Mean	X-Arithmetic Mean	Y-Arithmetic Mean	X-Median	Y-Median	X-%CV	Y-%CV	Cells/mL	Count	%Total	%Gated	X-Geometric Mean
1	control-1	1641	5000	All Events	1	10	DotPlot	Green Fluorescence (GRN-HLog) vs Red Fluorescence (RED-HLog)	All Events	1641	100	---	14.86	63.11	49.74	308.98	23.54	33.78	150.43	186.21	13276.3	650	39.61	---	2.46	12.17	3.77	14.97	2.02	14.7	121.73	52.23	5258.74	175	10.66	---	48.56	15.72	55.65	18.36	46.18	18.08	57.18	45.72	1415.81	157	9.57	---	5.71
2	control-2	1564	5000	All Events	1	10	DotPlot	Green Fluorescence (GRN-HLog) vs Red Fluorescence (RED-HLog)	All Events	1564	100	---	15.52	73.59	55.95	393.75	23.24	33.57	156.26	182.89	12653.3	634	40.54	---	2.57	13.09	3.89	15.72	2.19	15.41	116.96	48.2	5129.29	155	9.91	---	53.83	17.87	65.89	19.74	48.79	19.37	79.92	39.59	1254.01	145	9.27	---	5.99
3	control-3	1667	5000	All Events	1	10	DotPlot	Green Fluorescence (GRN-HLog) vs Red Fluorescence (RED-HLog)	All Events	1667	100	---	13.78	56.72	46.79	294.44	17.68	30.08	189.18	215.77	13486.6	736	44.15	---	2.73	13.15	3.97	16.02	2.38	15.82	108.96	50.94	5954.51	157	9.42	---	50.34	15.2	57.53	18.22	48.23	18.32	59	48.15	1270.19	143	8.58	---	5.53
4	100?-1	1412	5000	All Events	1	10	DotPlot	Green Fluorescence (GRN-HLog) vs Red Fluorescence (RED-HLog)	All Events	1412	100	---	8.54	87.27	38.98	418.31	4.7	87.85	281.56	217.41	11423.6	507	35.91	---	2.6	13.38	3.9	16.34	2.31	16.01	113.52	51.22	4101.81	83	5.88	---	46.85	16.56	56.06	19.73	42.73	20.99	78.8	44.54	671.5	400	28.33	---	2.63
5	100?-2	2081	5000	All Events	1	10	DotPlot	Green Fluorescence (GRN-HLog) vs Red Fluorescence (RED-HLog)	All Events	2081	100	---	8.39	85.78	33.66	368.7	4.42	87.77	218.01	201.34	16836	728	34.98	---	2.4	13.49	3.31	16.63	2.26	16.35	106.63	51.99	5889.79	124	5.96	---	45.05	17.21	51.43	19.92	44.16	19.94	56.99	41.17	1003.21	578	27.78	---	2.56
6	100?-3	2265	5000	All Events	1	10	DotPlot	Green Fluorescence (GRN-HLog) vs Red Fluorescence (RED-HLog)	All Events	2265	100	---	8.22	89.39	31.5	361.64	4.89	109.4	184.72	185.84	18324.7	763	33.69	---	2.48	13.06	3.76	16.12	2.17	15.68	118.46	51.96	6172.95	131	5.78	---	43.93	16.82	48.04	19.11	40.8	18.6	47.37	42.78	1059.84	681	30.07	---	2.64
7	200?-1	1924	5000	All Events	1	10	DotPlot	Green Fluorescence (GRN-HLog) vs Red Fluorescence (RED-HLog)	All Events	1924	100	---	9.09	88.2	38.72	433.34	4.65	88.14	199.97	227.47	15565.9	680	35.34	---	2.53	13.78	3.6	16.91	2.31	16.57	112.12	50.16	5501.45	109	5.67	---	44.55	14.5	50.61	17.92	43.89	18.21	59.47	49.82	881.85	517	26.87	---	2.6
8	200?-2	1642	5000	All Events	1	10	DotPlot	Green Fluorescence (GRN-HLog) vs Red Fluorescence (RED-HLog)	All Events	1642	100	---	8.01	70.45	33.14	345.11	4.27	47.46	192.25	247.41	13284.4	652	39.71	---	2.52	12.99	3.55	16.32	2.3	16.1	108.75	52.6	5274.92	79	4.81	---	44.43	16.67	50.06	19.95	41.12	20.52	56.03	46.16	639.14	429	26.13	---	2.8
9	200?-2	1543	5000	All Events	1	10	DotPlot	Green Fluorescence (GRN-HLog) vs Red Fluorescence (RED-HLog)	All Events	1543	100	---	9.91	89.16	41.88	408.77	5.57	91.82	170.18	215.99	12483.4	501	32.47	---	2.39	12.26	3.34	15.94	2.16	15.99	109.83	55.48	4053.27	95	6.16	---	46.2	17.9	53.54	20.71	40.21	19.91	64.44	42.22	768.58	430	27.87	---	2.76
5	CHX-1	5000	5000	All Events	1	10	DotPlot	Green Fluorescence (GRN-HLog) vs Red Fluorescence (RED-HLog)	All Events	5000	100	---	2.53	304.56	8.44	550.84	1.76	281.45	341.15	158.73	454313	117	2.34	---	3.22	10.18	5.34	15.26	2.76	15.25	103.46	65.9	10630.9	8	0.16	---	45.42	12.28	50.28	15.41	37.74	12.12	50.85	65.77	726.9	4540	90.8	---	1.97
6	CHX-2	5000	5000	All Events	1	10	DotPlot	Green Fluorescence (GRN-HLog) vs Red Fluorescence (RED-HLog)	All Events	5000	100	---	2.81	313.96	8.84	569.39	1.9	301.37	280.35	159.54	733907	99	1.98	---	3.11	6.4	5.35	12.78	2.47	10.05	106.31	87.69	14531.4	8	0.16	---	37.05	10.84	39.4	15.82	35.7	13.75	39.58	67.45	1174.25	4489	89.78	---	2.12
7	CHX-3	5000	5000	All Events	1	10	DotPlot	Green Fluorescence (GRN-HLog) vs Red Fluorescence (RED-HLog)	All Events	5000	100	---	2.63	290.01	8.63	535.18	1.8	274.05	334.78	171.11	696762	120	2.4	---	3.87	7.57	6.07	13.09	3.84	9.98	93.13	80.71	16722.3	19	0.38	---	35.9	24.08	40.33	25.51	30.25	27	60.75	29.99	2647.7	4513	90.26	---	2.02
[truncated: 51 more columns]
