# Supplementary material for: Cell Based Drug Delivery: Micrococcus luteus Loaded Neutrophils as Chlorhexidine Delivery Vehicles in a Mouse Model of Liver Abscesses in Cattle
Source: PLoS One. 2015 May 26;10(5):e0128144. doi: 10.1371/journal.pone.0128144 (PMC4444037; doi:10.1371/journal.pone.0128144)
Supplement: S5 File — (XLSX) [file pone.0128144.s005.xlsx]

## Sheet: Zeta potential data
Run #	CHX Concentration	Mean Zeta Potential	Std. Error
2	0	-32.87	0.039
2	100	-18.96	0.59
2	200	-13.5	0.17
2	300	-14.5	0.54
2	400	-13.3	0.35
2	500	-11.94	0.3
2	600	-12.45	0.37
2	700	-10.31	0.4
2	800	-10.12	0.28
2	900	-9.09	0.3
2	1000	-9.81	0.48

## Sheet: Correlation Data
Initial CHX concentration	Zeta Potential	Intracellular CHX concentration	x-StDev	y-St-Dev
0	-32.87	0.01248	0.039	0.00523803
100	-18.96	0.06656	0.59	0.0210046
500	-11.94	0.06918	0.3	0.0067513
800	-10.12	0.1002	0.28	0.0131068
1000	-9.81	0.0825	0.48	0.0190938
