# Supplementary material for: Cell Based Drug Delivery: Micrococcus luteus Loaded Neutrophils as Chlorhexidine Delivery Vehicles in a Mouse Model of Liver Abscesses in Cattle
Source: PLoS One. 2015 May 26;10(5):e0128144. doi: 10.1371/journal.pone.0128144 (PMC4444037; doi:10.1371/journal.pone.0128144)
Supplement: S6 File — (XLSX) [file pone.0128144.s006.xlsx]

## Sheet: Day 1
Software Version	2.05.5
Experiment File Path:	C:\Documents and Settings\All Users\Documents\Experiments\Sebastian\Day 1 Retention Lauren.xpt
Protocol File Path:	C:\Documents and Settings\All Users\Documents\Protocols\Sebastian\CHX Retention Lauren.prt
Plate Number	Plate 1
Date	2014-06-04
Time	12:13:38
Reader Type:	Synergy H1
Reader Serial Number:	14041620
Reading Type	Reader
Procedure Details
Plate Type	96 WELL PLATE
Read	Absorbance Spectrum
	Random
	Start: 550 nm, Stop: 700 nm, Step: 1 nm
	Calibrate Before Read
	Read Speed: Normal, Delay: 100 msec, Measurements/Data Point: 8
Read	Absorbance Spectrum
	A3..F3
	Start: 550 nm, Stop: 700 nm, Step: 1 nm
	Calibrate Before Read
	Read Speed: Normal, Delay: 100 msec, Measurements/Data Point: 8
Layout
		Loading Supernatant	Cell Fragments	Lysis Supernatant	4	5	6	7	8	9	10	11	12
	A	SPL1	SPL2	SPL3										Well ID
														Conc/Dil
	B	SPL1	SPL2	SPL3										Well ID
														Conc/Dil
	C	SPL1	SPL2	SPL3										Well ID
														Conc/Dil
	D	SPL1	SPL2	SPL3										Well ID
														Conc/Dil
	E	SPL1	SPL2	SPL3										Well ID
														Conc/Dil
	F	BLK		BLK										Well ID
														Conc/Dil
	G	STD1	STD2	STD3	STD4	STD5	STD6							Well ID
		0	400	800	1200	1600	2000							Conc/Dil
	H	STD1	STD2	STD3	STD4	STD5	STD6							Well ID
		0	400	800	1200	1600	2000							Conc/Dil
Read 1:Spectrum
	Wavelength	A1	A2	A3	B1	B2	B3	C1	C2	C3	D1	D2	D3	E1	E2	E3	F1	F3	G1	G2	G3	G4	G5	G6	H1	H2	H3	H4	H5	H6
	550	0.039	2.225		0.039	2.221		0.045	2.221		0.041	2.216		0.04	2.22		0.038		0.04	0.049	0.067	0.072	0.086	0.095	0.039	0.048	0.059	0.071	0.081	0.092
	551	0.039	2.226		0.039	2.222		0.045	2.221		0.041	2.217		0.041	2.222		0.038		0.041	0.049	0.068	0.073	0.088	0.097	0.038	0.049	0.06	0.072	0.083	0.094
	552	0.039	2.226		0.039	2.221		0.045	2.221		0.041	2.216		0.041	2.221		0.038		0.04	0.049	0.069	0.074	0.089	0.098	0.038	0.049	0.06	0.073	0.084	0.095
	553	0.039	2.225		0.039	2.221		0.045	2.22		0.041	2.215		0.041	2.22		0.038		0.04	0.05	0.07	0.075	0.091	0.1	0.038	0.049	0.061	0.074	0.085	0.097
	554	0.039	2.224		0.039	2.22		0.045	2.219		0.041	2.215		0.041	2.22		0.038		0.041	0.05	0.07	0.076	0.093	0.102	0.038	0.05	0.062	0.075	0.087	0.099
	555	0.039	2.224		0.039	2.219		0.045	2.219		0.041	2.214		0.041	2.219		0.039		0.041	0.051	0.071	0.078	0.094	0.104	0.039	0.05	0.062	0.076	0.088	0.101
	556	0.039	2.223		0.039	2.218		0.045	2.218		0.041	2.213		0.041	2.218		0.038		0.041	0.051	0.072	0.079	0.096	0.106	0.039	0.05	0.063	0.078	0.09	0.104
	557	0.039	2.221		0.039	2.217		0.045	2.217		0.041	2.212		0.041	2.217		0.038		0.041	0.051	0.073	0.08	0.099	0.109	0.038	0.051	0.064	0.079	0.092	0.106
	558	0.039	2.22		0.039	2.216		0.045	2.216		0.041	2.211		0.041	2.216		0.038		0.041	0.052	0.074	0.082	0.101	0.112	0.039	0.051	0.066	0.081	0.095	0.11
	559	0.039	2.219		0.039	2.215		0.045	2.215		0.041	2.209		0.041	2.215		0.038		0.04	0.052	0.075	0.083	0.103	0.114	0.038	0.052	0.066	0.082	0.096	0.112
	560	0.039	2.219		0.039	2.214		0.045	2.214		0.041	2.208		0.041	2.214		0.038		0.041	0.053	0.076	0.086	0.106	0.118	0.039	0.052	0.068	0.084	0.099	0.115
	561	0.039	2.217		0.039	2.213		0.045	2.213		0.041	2.208		0.041	2.213		0.038		0.04	0.053	0.078	0.087	0.109	0.121	0.039	0.053	0.069	0.086	0.102	0.119
	562	0.039	2.216		0.039	2.212		0.045	2.212		0.041	2.206		0.041	2.212		0.038		0.04	0.054	0.079	0.09	0.112	0.125	0.038	0.054	0.07	0.088	0.105	0.123
	563	0.039	2.216		0.039	2.211		0.045	2.21		0.041	2.205		0.041	2.211		0.038		0.04	0.055	0.08	0.091	0.114	0.127	0.038	0.054	0.071	0.089	0.107	0.125
	564	0.039	2.214		0.039	2.209		0.045	2.209		0.041	2.204		0.041	2.209		0.038		0.04	0.056	0.083	0.095	0.119	0.134	0.039	0.055	0.074	0.093	0.112	0.132
	565	0.039	2.213		0.039	2.208		0.045	2.208		0.041	2.204		0.041	2.208		0.038		0.041	0.057	0.084	0.097	0.123	0.138	0.039	0.056	0.075	0.095	0.115	0.135
	566	0.039	2.212		0.039	2.207		0.045	2.207		0.041	2.202		0.041	2.207		0.038		0.041	0.057	0.086	0.1	0.126	0.142	0.038	0.057	0.077	0.098	0.119	0.14
	567	0.039	2.211		0.039	2.206		0.045	2.206		0.041	2.201		0.041	2.206		0.038		0.04	0.058	0.087	0.101	0.128	0.144	0.039	0.057	0.078	0.099	0.12	0.142
	568	0.039	2.21		0.039	2.206		0.045	2.205		0.041	2.2		0.041	2.205		0.038		0.04	0.059	0.089	0.104	0.133	0.15	0.038	0.058	0.08	0.102	0.124	0.147
	569	0.039	2.209		0.039	2.204		0.045	2.204		0.041	2.199		0.041	2.204		0.038		0.04	0.059	0.091	0.107	0.137	0.154	0.038	0.059	0.082	0.105	0.129	0.152
	570	0.039	2.208		0.039	2.203		0.045	2.203		0.041	2.198		0.041	2.204		0.038		0.04	0.06	0.092	0.11	0.14	0.159	0.038	0.06	0.083	0.107	0.132	0.157
	571	0.039	2.207		0.039	2.202		0.045	2.202		0.041	2.197		0.041	2.202		0.038		0.04	0.061	0.094	0.111	0.143	0.162	0.038	0.06	0.085	0.109	0.135	0.161
	572	0.039	2.206		0.039	2.202		0.045	2.201		0.041	2.196		0.041	2.201		0.038		0.04	0.062	0.095	0.113	0.146	0.165	0.038	0.061	0.086	0.111	0.137	0.164
	573	0.039	2.205		0.039	2.2		0.045	2.2		0.041	2.195		0.041	2.2		0.038		0.04	0.062	0.097	0.116	0.15	0.169	0.038	0.062	0.087	0.113	0.14	0.168
	574	0.039	2.204		0.039	2.2		0.045	2.199		0.041	2.194		0.041	2.2		0.038		0.04	0.063	0.098	0.118	0.153	0.173	0.038	0.063	0.089	0.116	0.144	0.172
	575	0.039	2.204		0.039	2.2		0.045	2.199		0.041	2.194		0.041	2.199		0.038		0.04	0.064	0.1	0.12	0.156	0.177	0.039	0.063	0.09	0.118	0.147	0.175
	576	0.039	2.203		0.039	2.199		0.045	2.198		0.041	2.193		0.041	2.199		0.038		0.04	0.065	0.101	0.122	0.159	0.181	0.038	0.064	0.092	0.12	0.15	0.18
	577	0.039	2.202		0.039	2.198		0.045	2.197		0.041	2.192		0.041	2.197		0.038		0.04	0.066	0.103	0.125	0.163	0.185	0.038	0.065	0.094	0.123	0.153	0.184
	578	0.039	2.201		0.039	2.197		0.045	2.196		0.041	2.191		0.041	2.196		0.038		0.04	0.066	0.104	0.127	0.167	0.189	0.038	0.066	0.095	0.125	0.157	0.189
	579	0.039	2.201		0.039	2.196		0.045	2.196		0.041	2.191		0.041	2.196		0.038		0.04	0.067	0.106	0.129	0.17	0.193	0.038	0.066	0.096	0.127	0.159	0.192
	580	0.039	2.2		0.039	2.195		0.045	2.195		0.041	2.19		0.041	2.195		0.038		0.04	0.068	0.107	0.132	0.173	0.198	0.038	0.067	0.098	0.13	0.163	0.197
	581	0.039	2.199		0.039	2.194		0.045	2.193		0.041	2.189		0.041	2.194		0.038		0.04	0.069	0.11	0.135	0.178	0.203	0.038	0.068	0.1	0.133	0.167	0.203
	582	0.039	2.197		0.039	2.193		0.045	2.193		0.041	2.188		0.041	2.192		0.038		0.04	0.07	0.111	0.138	0.182	0.208	0.038	0.069	0.102	0.135	0.171	0.207
	583	0.039	2.197		0.039	2.192		0.045	2.191		0.041	2.187		0.041	2.192		0.038		0.04	0.07	0.113	0.14	0.185	0.21	0.038	0.07	0.103	0.137	0.173	0.21
	584	0.039	2.196		0.039	2.191		0.045	2.191		0.041	2.186		0.041	2.191		0.038		0.04	0.071	0.114	0.143	0.189	0.216	0.038	0.07	0.105	0.14	0.177	0.215
	585	0.039	2.194		0.039	2.191		0.045	2.19		0.041	2.185		0.041	2.19		0.038		0.04	0.072	0.116	0.145	0.192	0.22	0.038	0.071	0.107	0.142	0.181	0.22
	586	0.039	2.194		0.039	2.189		0.045	2.189		0.041	2.183		0.041	2.189		0.038		0.04	0.073	0.118	0.148	0.196	0.224	0.038	0.072	0.109	0.145	0.184	0.224
	587	0.039	2.193		0.039	2.188		0.045	2.188		0.041	2.183		0.041	2.188		0.038		0.04	0.073	0.12	0.15	0.2	0.228	0.038	0.073	0.11	0.147	0.188	0.228
	588	0.039	2.191		0.039	2.187		0.045	2.187		0.041	2.182		0.041	2.187		0.038		0.04	0.074	0.121	0.153	0.203	0.233	0.038	0.074	0.112	0.15	0.192	0.233
	589	0.039	2.191		0.039	2.186		0.045	2.185		0.041	2.18		0.041	2.186		0.038		0.04	0.075	0.123	0.155	0.207	0.237	0.038	0.074	0.114	0.152	0.195	0.237
	590	0.039	2.189		0.039	2.185		0.045	2.185		0.041	2.18		0.041	2.185		0.038		0.04	0.076	0.125	0.158	0.211	0.242	0.038	0.075	0.115	0.154	0.198	0.242
	591	0.039	2.189		0.039	2.184		0.045	2.184		0.041	2.179		0.041	2.184		0.038		0.04	0.077	0.127	0.161	0.215	0.246	0.038	0.076	0.117	0.157	0.202	0.246
	592	0.039	2.188		0.039	2.183		0.045	2.183		0.041	2.178		0.041	2.183		0.038		0.04	0.077	0.128	0.162	0.217	0.249	0.038	0.077	0.118	0.159	0.204	0.249
	593	0.039	2.187		0.039	2.183		0.045	2.182		0.041	2.177		0.041	2.182		0.038		0.04	0.078	0.13	0.165	0.22	0.254	0.038	0.078	0.12	0.162	0.207	0.253
	594	0.039	2.186		0.039	2.182		0.045	2.181		0.041	2.176		0.041	2.181		0.038		0.04	0.079	0.131	0.167	0.224	0.258	0.038	0.078	0.121	0.164	0.211	0.258
	595	0.039	2.185		0.039	2.18		0.045	2.18		0.041	2.175		0.041	2.18		0.038		0.04	0.08	0.133	0.17	0.228	0.262	0.038	0.079	0.123	0.166	0.215	0.263
	596	0.039	2.184		0.039	2.18		0.045	2.18		0.041	2.175		0.041	2.18		0.038		0.04	0.08	0.134	0.172	0.231	0.266	0.038	0.08	0.124	0.168	0.217	0.266
	597	0.039	2.184		0.04	2.179		0.045	2.179		0.041	2.174		0.041	2.179		0.038		0.04	0.081	0.136	0.174	0.234	0.27	0.038	0.081	0.126	0.171	0.22	0.27
	598	0.039	2.183		0.039	2.178		0.045	2.178		0.041	2.173		0.041	2.178		0.038		0.04	0.082	0.138	0.177	0.238	0.274	0.038	0.081	0.128	0.173	0.224	0.275
	599	0.039	2.182		0.039	2.177		0.045	2.177		0.041	2.172		0.041	2.177		0.038		0.04	0.083	0.14	0.18	0.244	0.28	0.038	0.082	0.13	0.176	0.229	0.28
	600	0.039	2.181		0.04	2.177		0.045	2.177		0.041	2.172		0.041	2.176		0.038		0.04	0.084	0.141	0.183	0.246	0.284	0.038	0.083	0.131	0.179	0.232	0.285
	601	0.039	2.18		0.04	2.175		0.045	2.176		0.041	2.17		0.041	2.175		0.038		0.04	0.085	0.144	0.186	0.252	0.29	0.038	0.084	0.134	0.182	0.237	0.292
	602	0.039	2.18		0.04	2.175		0.045	2.175		0.041	2.17		0.041	2.175		0.038		0.04	0.086	0.147	0.191	0.258	0.298	0.038	0.086	0.137	0.187	0.244	0.3
	603	0.039	2.179		0.04	2.174		0.045	2.174		0.041	2.169		0.041	2.174		0.038		0.04	0.088	0.15	0.196	0.266	0.307	0.038	0.087	0.14	0.192	0.25	0.307
	604	0.039	2.178		0.04	2.173		0.045	2.173		0.042	2.168		0.041	2.172		0.038		0.04	0.09	0.154	0.202	0.274	0.316	0.038	0.089	0.143	0.197	0.258	0.318
	605	0.039	2.177		0.04	2.172		0.045	2.172		0.042	2.167		0.041	2.172		0.038		0.04	0.091	0.156	0.204	0.277	0.321	0.038	0.09	0.145	0.199	0.261	0.322
	606	0.039	2.176		0.04	2.171		0.045	2.171		0.041	2.166		0.041	2.172		0.038		0.04	0.092	0.16	0.21	0.287	0.332	0.038	0.092	0.149	0.206	0.27	0.333
	607	0.039	2.175		0.04	2.17		0.045	2.17		0.042	2.165		0.041	2.17		0.038		0.04	0.095	0.164	0.217	0.296	0.343	0.039	0.094	0.154	0.211	0.279	0.345
	608	0.039	2.174		0.04	2.169		0.045	2.169		0.041	2.164		0.041	2.169		0.038		0.04	0.097	0.169	0.223	0.305	0.355	0.038	0.096	0.158	0.219	0.288	0.357
	609	0.039	2.173		0.04	2.169		0.045	2.168		0.041	2.163		0.041	2.168		0.038		0.04	0.098	0.172	0.228	0.312	0.362	0.038	0.097	0.161	0.223	0.295	0.365
	610	0.039	2.172		0.04	2.167		0.045	2.167		0.042	2.162		0.041	2.167		0.038		0.04	0.102	0.179	0.239	0.328	0.381	0.038	0.101	0.168	0.234	0.309	0.383
	611	0.039	2.171		0.04	2.166		0.046	2.166		0.042	2.161		0.041	2.167		0.038		0.04	0.104	0.184	0.247	0.341	0.396	0.038	0.103	0.173	0.241	0.321	0.399
	612	0.039	2.17		0.04	2.166		0.046	2.165		0.042	2.161		0.041	2.165		0.038		0.04	0.107	0.191	0.256	0.353	0.411	0.038	0.106	0.179	0.25	0.333	0.415
	613	0.039	2.169		0.04	2.164		0.046	2.164		0.042	2.159		0.041	2.165		0.038		0.04	0.11	0.197	0.265	0.368	0.428	0.038	0.109	0.185	0.26	0.345	0.43
	614	0.039	2.169		0.04	2.164		0.046	2.164		0.042	2.159		0.041	2.164		0.038		0.04	0.112	0.201	0.272	0.376	0.44	0.038	0.112	0.19	0.266	0.355	0.444
	615	0.039	2.167		0.04	2.163		0.046	2.163		0.042	2.158		0.041	2.163		0.038		0.04	0.116	0.208	0.282	0.391	0.457	0.038	0.115	0.197	0.275	0.368	0.461
	616	0.039	2.167		0.04	2.162		0.046	2.162		0.042	2.157		0.041	2.162		0.038		0.04	0.119	0.215	0.292	0.405	0.473	0.038	0.117	0.202	0.285	0.382	0.476
	617	0.039	2.166		0.04	2.161		0.046	2.161		0.042	2.156		0.041	2.161		0.038		0.04	0.121	0.221	0.301	0.418	0.489	0.038	0.12	0.208	0.294	0.395	0.493
	618	0.039	2.165		0.04	2.16		0.046	2.16		0.042	2.155		0.041	2.161		0.038		0.04	0.124	0.226	0.309	0.43	0.501	0.038	0.123	0.214	0.301	0.405	0.507
	619	0.039	2.164		0.04	2.159		0.046	2.159		0.042	2.154		0.041	2.16		0.038		0.04	0.126	0.231	0.316	0.442	0.515	0.038	0.125	0.219	0.309	0.416	0.521
	620	0.039	2.164		0.04	2.159		0.046	2.158		0.042	2.153		0.041	2.159		0.038		0.04	0.129	0.237	0.326	0.454	0.531	0.038	0.128	0.225	0.319	0.429	0.537
	621	0.039	2.163		0.04	2.158		0.046	2.157		0.042	2.153		0.041	2.158		0.038		0.04	0.132	0.243	0.335	0.468	0.547	0.038	0.131	0.231	0.327	0.441	0.553
	622	0.039	2.162		0.04	2.157		0.046	2.157		0.042	2.152		0.041	2.157		0.038		0.04	0.135	0.249	0.345	0.482	0.564	0.038	0.134	0.237	0.336	0.454	0.571
	623	0.039	2.161		0.04	2.156		0.046	2.156		0.042	2.152		0.041	2.156		0.038		0.04	0.137	0.254	0.351	0.491	0.575	0.038	0.136	0.241	0.343	0.463	0.581
	624	0.039	2.161		0.04	2.156		0.046	2.156		0.042	2.15		0.041	2.155		0.038		0.04	0.14	0.26	0.36	0.505	0.591	0.038	0.139	0.247	0.351	0.477	0.598
	625	0.039	2.16		0.04	2.155		0.046	2.155		0.042	2.15		0.041	2.155		0.037		0.04	0.143	0.266	0.369	0.517	0.607	0.038	0.141	0.253	0.36	0.488	0.613
	626	0.039	2.159		0.04	2.154		0.046	2.154		0.042	2.149		0.041	2.154		0.037		0.04	0.146	0.272	0.378	0.529	0.623	0.038	0.144	0.258	0.369	0.5	0.629
	627	0.039	2.158		0.04	2.153		0.046	2.153		0.042	2.148		0.041	2.153		0.037		0.04	0.148	0.278	0.386	0.543	0.637	0.038	0.147	0.264	0.378	0.511	0.644
	628	0.039	2.157		0.04	2.152		0.046	2.152		0.042	2.147		0.041	2.153		0.037		0.04	0.15	0.281	0.391	0.549	0.645	0.038	0.149	0.267	0.382	0.518	0.653
	629	0.039	2.156		0.04	2.152		0.046	2.151		0.042	2.146		0.041	2.151		0.037		0.04	0.152	0.286	0.398	0.559	0.657	0.038	0.151	0.272	0.389	0.528	0.665
	630	0.039	2.156		0.04	2.15		0.045	2.15		0.042	2.145		0.041	2.15		0.037		0.039	0.154	0.29	0.404	0.569	0.667	0.038	0.153	0.276	0.395	0.536	0.675
	631	0.039	2.154		0.04	2.149		0.045	2.149		0.041	2.144		0.041	2.149		0.037		0.039	0.156	0.293	0.409	0.575	0.675	0.038	0.155	0.279	0.399	0.542	0.684
	632	0.039	2.153		0.04	2.148		0.045	2.148		0.042	2.143		0.041	2.148		0.037		0.039	0.157	0.295	0.412	0.58	0.681	0.038	0.156	0.281	0.403	0.547	0.689
	633	0.039	2.152		0.04	2.147		0.045	2.147		0.041	2.142		0.041	2.147		0.037		0.039	0.158	0.297	0.414	0.583	0.684	0.038	0.156	0.283	0.405	0.55	0.693
	634	0.039	2.151		0.04	2.146		0.045	2.146		0.041	2.141		0.041	2.146		0.037		0.039	0.158	0.297	0.415	0.584	0.685	0.038	0.157	0.283	0.406	0.551	0.694
	635	0.039	2.15		0.04	2.145		0.045	2.144		0.041	2.14		0.041	2.145		0.037		0.039	0.158	0.297	0.414	0.582	0.683	0.038	0.156	0.283	0.405	0.549	0.692
	636	0.039	2.149		0.04	2.144		0.045	2.143		0.041	2.139		0.041	2.143		0.037		0.039	0.157	0.295	0.411	0.578	0.679	0.038	0.156	0.281	0.402	0.545	0.687
	637	0.039	2.148		0.04	2.142		0.045	2.142		0.041	2.138		0.041	2.143		0.037		0.039	0.156	0.292	0.408	0.571	0.67	0.038	0.154	0.278	0.398	0.539	0.679
	638	0.039	2.147		0.04	2.142		0.045	2.141		0.041	2.136		0.041	2.141		0.037		0.039	0.154	0.289	0.403	0.566	0.663	0.038	0.153	0.276	0.394	0.533	0.672
	639	0.039	2.145		0.039	2.141		0.045	2.14		0.041	2.136		0.041	2.14		0.037		0.039	0.152	0.286	0.398	0.557	0.654	0.038	0.151	0.272	0.388	0.525	0.662
	640	0.039	2.144		0.039	2.14		0.045	2.139		0.041	2.135		0.041	2.14		0.037		0.039	0.15	0.281	0.391	0.547	0.642	0.038	0.149	0.268	0.381	0.517	0.649
	641	0.038	2.143		0.039	2.139		0.045	2.138		0.041	2.134		0.04	2.138		0.037		0.039	0.148	0.276	0.383	0.536	0.627	0.038	0.147	0.263	0.374	0.506	0.634
	642	0.038	2.142		0.039	2.137		0.045	2.137		0.041	2.132		0.04	2.138		0.037		0.039	0.145	0.27	0.373	0.52	0.609	0.038	0.144	0.256	0.365	0.491	0.618
	643	0.038	2.141		0.039	2.136		0.045	2.136		0.041	2.131		0.04	2.136		0.037		0.039	0.142	0.264	0.365	0.51	0.597	0.037	0.141	0.251	0.356	0.481	0.605
	644	0.038	2.14		0.039	2.136		0.044	2.135		0.041	2.13		0.04	2.136		0.037		0.039	0.139	0.258	0.356	0.496	0.58	0.037	0.138	0.245	0.348	0.469	0.587
	645	0.038	2.139		0.039	2.134		0.044	2.134		0.041	2.129		0.04	2.134		0.037		0.039	0.135	0.25	0.344	0.478	0.559	0.038	0.135	0.238	0.337	0.453	0.567
	646	0.038	2.138		0.039	2.133		0.044	2.133		0.041	2.128		0.04	2.133		0.037		0.039	0.132	0.243	0.333	0.462	0.539	0.037	0.131	0.23	0.326	0.437	0.545
	647	0.038	2.136		0.039	2.131		0.044	2.132		0.04	2.127		0.04	2.132		0.037		0.039	0.128	0.234	0.321	0.446	0.517	0.037	0.127	0.222	0.312	0.419	0.525
	648	0.038	2.136		0.039	2.131		0.044	2.131		0.04	2.126		0.04	2.131		0.037		0.039	0.125	0.227	0.31	0.431	0.503	0.037	0.124	0.216	0.303	0.407	0.507
	649	0.037	2.135		0.039	2.129		0.044	2.129		0.04	2.124		0.04	2.129		0.037		0.039	0.121	0.218	0.298	0.41	0.481	0.037	0.119	0.208	0.289	0.386	0.481
	650	0.037	2.133		0.039	2.128		0.044	2.127		0.04	2.123		0.04	2.128		0.037		0.039	0.114	0.206	0.278	0.386	0.446	0.037	0.114	0.195	0.273	0.364	0.452
	651	0.037	2.132		0.039	2.127		0.044	2.126		0.04	2.122		0.04	2.127		0.037		0.039	0.11	0.197	0.265	0.364	0.423	0.038	0.11	0.186	0.259	0.343	0.426
	652	0.037	2.13		0.038	2.125		0.044	2.125		0.04	2.12		0.039	2.125		0.037		0.039	0.105	0.187	0.249	0.342	0.397	0.037	0.105	0.176	0.244	0.324	0.401
	653	0.037	2.129		0.038	2.123		0.044	2.123		0.04	2.119		0.04	2.124		0.037		0.039	0.102	0.181	0.24	0.329	0.382	0.037	0.102	0.17	0.235	0.312	0.384
	654	0.037	2.127		0.038	2.122		0.044	2.122		0.04	2.117		0.039	2.122		0.037		0.039	0.098	0.171	0.226	0.308	0.357	0.037	0.097	0.16	0.221	0.29	0.36
	655	0.037	2.125		0.038	2.121		0.043	2.121		0.04	2.116		0.039	2.12		0.037		0.039	0.093	0.161	0.212	0.288	0.332	0.037	0.093	0.151	0.208	0.271	0.334
	656	0.037	2.123		0.038	2.118		0.043	2.118		0.04	2.114		0.039	2.118		0.037		0.039	0.086	0.147	0.192	0.26	0.298	0.037	0.086	0.138	0.187	0.244	0.3
	657	0.037	2.122		0.038	2.117		0.043	2.117		0.04	2.112		0.039	2.118		0.037		0.039	0.083	0.139	0.179	0.241	0.278	0.037	0.082	0.129	0.175	0.228	0.28
	658	0.037	2.12		0.038	2.116		0.043	2.115		0.039	2.11		0.039	2.116		0.037		0.039	0.079	0.131	0.167	0.224	0.257	0.037	0.078	0.122	0.164	0.212	0.258
	659	0.037	2.119		0.038	2.114		0.043	2.114		0.039	2.11		0.039	2.115		0.037		0.039	0.076	0.126	0.16	0.216	0.245	0.037	0.076	0.117	0.157	0.201	0.245
	660	0.036	2.118		0.038	2.113		0.043	2.113		0.039	2.108		0.039	2.113		0.037		0.039	0.073	0.12	0.151	0.2	0.229	0.037	0.073	0.11	0.148	0.189	0.228
	661	0.036	2.117		0.038	2.112		0.043	2.111		0.039	2.107		0.039	2.112		0.037		0.039	0.07	0.113	0.142	0.186	0.212	0.037	0.07	0.104	0.139	0.176	0.212
	662	0.036	2.116		0.038	2.11		0.043	2.11		0.039	2.106		0.039	2.111		0.037		0.039	0.067	0.108	0.133	0.174	0.199	0.037	0.067	0.1	0.131	0.166	0.199
	663	0.036	2.114		0.038	2.109		0.043	2.109		0.039	2.104		0.039	2.109		0.037		0.039	0.065	0.103	0.126	0.164	0.186	0.037	0.065	0.094	0.123	0.155	0.186
	664	0.036	2.113		0.038	2.108		0.043	2.108		0.039	2.103		0.039	2.108		0.037		0.039	0.063	0.099	0.121	0.156	0.178	0.037	0.063	0.09	0.118	0.147	0.176
	665	0.036	2.112		0.038	2.107		0.043	2.107		0.039	2.102		0.039	2.107		0.037		0.039	0.061	0.095	0.113	0.147	0.166	0.037	0.061	0.086	0.111	0.138	0.165
	666	0.036	2.111		0.038	2.106		0.043	2.106		0.039	2.101		0.039	2.106		0.037		0.039	0.059	0.09	0.107	0.137	0.155	0.037	0.059	0.082	0.105	0.129	0.154
	667	0.036	2.11		0.038	2.105		0.043	2.105		0.039	2.1		0.039	2.105		0.037		0.039	0.057	0.086	0.101	0.13	0.145	0.037	0.057	0.078	0.099	0.121	0.144
	668	0.036	2.108		0.038	2.104		0.043	2.103		0.039	2.099		0.039	2.104		0.037		0.039	0.055	0.083	0.096	0.122	0.136	0.037	0.055	0.074	0.094	0.114	0.134
	669	0.036	2.107		0.038	2.102		0.043	2.102		0.039	2.097		0.039	2.102		0.037		0.039	0.054	0.079	0.091	0.115	0.128	0.037	0.053	0.071	0.089	0.108	0.126
	670	0.036	2.106		0.037	2.101		0.043	2.101		0.039	2.096		0.039	2.101		0.037		0.039	0.053	0.077	0.088	0.11	0.122	0.037	0.052	0.069	0.086	0.103	0.121
	671	0.036	2.105		0.037	2.1		0.043	2.099		0.039	2.095		0.038	2.1		0.037		0.039	0.051	0.074	0.083	0.104	0.115	0.037	0.051	0.066	0.082	0.097	0.113
	672	0.036	2.103		0.037	2.099		0.043	2.099		0.039	2.094		0.039	2.099		0.037		0.039	0.05	0.071	0.079	0.097	0.108	0.037	0.05	0.064	0.077	0.091	0.105
	673	0.036	2.102		0.037	2.097		0.043	2.097		0.039	2.093		0.038	2.098		0.037		0.039	0.049	0.068	0.075	0.091	0.1	0.037	0.048	0.06	0.073	0.086	0.099
	674	0.036	2.101		0.037	2.095		0.043	2.096		0.039	2.091		0.038	2.096		0.037		0.039	0.047	0.066	0.071	0.086	0.094	0.037	0.047	0.058	0.069	0.08	0.091
	675	0.036	2.1		0.037	2.095		0.043	2.094		0.039	2.09		0.038	2.094		0.037		0.039	0.046	0.064	0.068	0.081	0.089	0.037	0.046	0.056	0.066	0.076	0.086
	676	0.036	2.098		0.037	2.093		0.043	2.093		0.039	2.089		0.038	2.094		0.037		0.039	0.046	0.062	0.066	0.078	0.085	0.037	0.045	0.055	0.065	0.073	0.083
	677	0.036	2.097		0.037	2.092		0.043	2.092		0.039	2.087		0.038	2.092		0.037		0.039	0.045	0.06	0.063	0.074	0.08	0.037	0.044	0.053	0.062	0.07	0.078
	678	0.036	2.095		0.037	2.09		0.043	2.09		0.039	2.085		0.038	2.091		0.037		0.039	0.044	0.059	0.06	0.071	0.076	0.037	0.044	0.051	0.059	0.066	0.073
	679	0.036	2.093		0.037	2.088		0.042	2.088		0.039	2.084		0.038	2.089		0.037		0.039	0.043	0.057	0.058	0.066	0.071	0.037	0.043	0.049	0.057	0.062	0.069
	680	0.035	2.092		0.037	2.087		0.042	2.087		0.039	2.083		0.038	2.087		0.037		0.039	0.042	0.055	0.056	0.064	0.068	0.037	0.042	0.048	0.055	0.06	0.065
	681	0.035	2.091		0.037	2.086		0.042	2.086		0.039	2.081		0.038	2.086		0.037		0.039	0.042	0.054	0.054	0.061	0.065	0.037	0.042	0.047	0.053	0.057	0.062
	682	0.035	2.09		0.037	2.085		0.042	2.085		0.039	2.08		0.038	2.085		0.037		0.039	0.041	0.054	0.053	0.06	0.064	0.037	0.041	0.046	0.052	0.056	0.061
	683	0.035	2.088		0.037	2.083		0.042	2.083		0.039	2.079		0.038	2.084		0.037		0.039	0.041	0.053	0.051	0.058	0.061	0.037	0.041	0.045	0.051	0.054	0.058
	684	0.035	2.088		0.037	2.082		0.042	2.082		0.039	2.078		0.038	2.083		0.037		0.039	0.041	0.052	0.05	0.057	0.059	0.037	0.04	0.044	0.05	0.053	0.056
	685	0.035	2.086		0.037	2.081		0.042	2.081		0.039	2.076		0.038	2.081		0.036		0.039	0.04	0.051	0.049	0.055	0.057	0.037	0.04	0.044	0.049	0.051	0.054
	686	0.035	2.084		0.037	2.079		0.042	2.079		0.038	2.075		0.038	2.08		0.037		0.039	0.04	0.05	0.048	0.054	0.056	0.037	0.04	0.043	0.048	0.05	0.053
	687	0.035	2.084		0.037	2.078		0.042	2.078		0.038	2.073		0.038	2.079		0.037		0.039	0.04	0.05	0.048	0.052	0.054	0.037	0.04	0.043	0.047	0.049	0.051
	688	0.035	2.082		0.037	2.077		0.042	2.077		0.038	2.072		0.038	2.078		0.037		0.038	0.039	0.049	0.047	0.051	0.053	0.037	0.039	0.042	0.046	0.048	0.05
	689	0.035	2.081		0.037	2.076		0.042	2.076		0.039	2.071		0.038	2.076		0.037		0.039	0.039	0.049	0.046	0.051	0.052	0.037	0.039	0.042	0.046	0.047	0.049
	690	0.035	2.08		0.037	2.075		0.042	2.075		0.038	2.07		0.038	2.075		0.036		0.039	0.039	0.049	0.046	0.05	0.051	0.037	0.039	0.041	0.045	0.046	0.048
	691	0.035	2.078		0.037	2.074		0.042	2.073		0.038	2.069		0.038	2.074		0.037		0.039	0.039	0.048	0.045	0.049	0.05	0.037	0.039	0.041	0.044	0.045	0.047
	692	0.035	2.077		0.037	2.072		0.042	2.072		0.039	2.068		0.038	2.073		0.037		0.039	0.039	0.048	0.044	0.048	0.049	0.037	0.039	0.04	0.044	0.045	0.046
	693	0.035	2.076		0.037	2.071		0.042	2.071		0.038	2.066		0.038	2.071		0.037		0.039	0.039	0.048	0.044	0.047	0.049	0.037	0.038	0.04	0.043	0.044	0.045
	694	0.035	2.075		0.037	2.07		0.042	2.07		0.039	2.065		0.038	2.07		0.037		0.039	0.039	0.047	0.044	0.047	0.048	0.037	0.038	0.04	0.043	0.043	0.045
	695	0.035	2.074		0.037	2.069		0.042	2.068		0.039	2.064		0.038	2.069		0.037		0.039	0.038	0.047	0.043	0.046	0.047	0.037	0.038	0.04	0.043	0.043	0.044
	696	0.035	2.072		0.037	2.067		0.042	2.067		0.038	2.063		0.038	2.067		0.037		0.039	0.038	0.047	0.043	0.046	0.047	0.037	0.038	0.039	0.042	0.042	0.043
	697	0.035	2.071		0.037	2.066		0.042	2.066		0.039	2.061		0.038	2.066		0.037		0.039	0.038	0.047	0.043	0.045	0.046	0.037	0.038	0.039	0.042	0.042	0.043
	698	0.035	2.07		0.037	2.064		0.042	2.064		0.039	2.059		0.038	2.065		0.037		0.039	0.038	0.046	0.042	0.045	0.045	0.037	0.038	0.039	0.042	0.042	0.042
	699	0.035	2.068		0.037	2.063		0.042	2.063		0.039	2.058		0.038	2.063		0.037		0.039	0.038	0.046	0.042	0.044	0.045	0.037	0.038	0.039	0.041	0.041	0.042
	700	0.035	2.067		0.037	2.062		0.042	2.061		0.039	2.057		0.038	2.062		0.037		0.039	0.038	0.046	0.042	0.044	0.045	0.037	0.038	0.039	0.041	0.041	0.041
Read 2:Spectrum
	Wavelength	A1	A2	A3	B1	B2	B3	C1	C2	C3	D1	D2	D3	E1	E2	E3	F1	F3	G1	G2	G3	G4	G5	G6	H1	H2	H3	H4	H5	H6
	550			0.072			0.065			0.065			0.065			0.076		0.061
	551			0.072			0.065			0.065			0.066			0.076		0.061
	552			0.073			0.066			0.065			0.066			0.076		0.061
	553			0.073			0.066			0.066			0.066			0.077		0.061
	554			0.074			0.067			0.067			0.067			0.078		0.061
	555			0.074			0.067			0.067			0.068			0.078		0.061
	556			0.075			0.068			0.068			0.068			0.079		0.061
	557			0.076			0.069			0.069			0.069			0.079		0.061
	558			0.077			0.07			0.07			0.07			0.081		0.06
	559			0.077			0.07			0.07			0.07			0.081		0.06
	560			0.078			0.071			0.071			0.071			0.082		0.06
	561			0.079			0.072			0.072			0.072			0.083		0.06
	562			0.08			0.073			0.073			0.073			0.084		0.06
	563			0.081			0.074			0.074			0.074			0.085		0.06
	564			0.083			0.076			0.075			0.076			0.086		0.06
	565			0.084			0.077			0.077			0.077			0.088		0.06
	566			0.085			0.078			0.078			0.078			0.089		0.06
	567			0.086			0.079			0.079			0.079			0.089		0.06
	568			0.087			0.08			0.08			0.08			0.091		0.06
	569			0.088			0.081			0.081			0.082			0.092		0.06
	570			0.089			0.083			0.083			0.083			0.093		0.06
	571			0.09			0.083			0.083			0.084			0.094		0.06
	572			0.091			0.084			0.084			0.084			0.095		0.06
	573			0.092			0.085			0.085			0.085			0.096		0.06
	574			0.093			0.086			0.086			0.086			0.097		0.06
	575			0.094			0.087			0.087			0.087			0.098		0.06
	576			0.095			0.088			0.088			0.088			0.099		0.06
	577			0.096			0.089			0.089			0.089			0.1		0.06
	578			0.097			0.09			0.09			0.091			0.101		0.06
	579			0.098			0.091			0.091			0.091			0.102		0.06
	580			0.099			0.092			0.092			0.092			0.103		0.06
	581			0.1			0.094			0.094			0.094			0.104		0.06
	582			0.101			0.095			0.095			0.095			0.105		0.06
	583			0.102			0.095			0.095			0.095			0.106		0.06
	584			0.103			0.096			0.096			0.096			0.107		0.059
	585			0.104			0.098			0.097			0.098			0.108		0.06
	586			0.105			0.099			0.099			0.099			0.109		0.06
	587			0.106			0.1			0.1			0.1			0.11		0.06
	588			0.108			0.101			0.101			0.101			0.111		0.06
	589			0.109			0.102			0.102			0.102			0.113		0.059
	590			0.11			0.103			0.103			0.103			0.114		0.06
	591			0.111			0.105			0.104			0.105			0.115		0.06
	592			0.112			0.105			0.105			0.105			0.116		0.059
	593			0.113			0.106			0.107			0.107			0.117		0.059
	594			0.115			0.108			0.108			0.108			0.118		0.059
	595			0.116			0.109			0.109			0.109			0.12		0.06
	596			0.117			0.11			0.11			0.11			0.121		0.06
	597			0.118			0.112			0.112			0.112			0.122		0.059
	598			0.12			0.113			0.113			0.113			0.124		0.059
	599			0.122			0.115			0.115			0.115			0.126		0.059
	600			0.123			0.116			0.116			0.116			0.127		0.059
	601			0.125			0.119			0.119			0.118			0.129		0.059
	602			0.128			0.121			0.121			0.121			0.132		0.059
	603			0.13			0.124			0.124			0.124			0.134		0.059
	604			0.133			0.127			0.126			0.127			0.137		0.059
	605			0.134			0.128			0.128			0.128			0.138		0.059
	606			0.138			0.131			0.131			0.131			0.142		0.059
	607			0.141			0.135			0.135			0.135			0.145		0.059
	608			0.145			0.138			0.138			0.138			0.149		0.059
	609			0.147			0.141			0.141			0.141			0.151		0.059
	610			0.153			0.146			0.146			0.146			0.157		0.059
	611			0.156			0.151			0.151			0.15			0.161		0.059
	612			0.161			0.155			0.155			0.154			0.165		0.059
	613			0.166			0.159			0.16			0.16			0.17		0.059
	614			0.169			0.163			0.163			0.163			0.173		0.059
	615			0.173			0.167			0.167			0.166			0.177		0.059
	616			0.178			0.171			0.171			0.171			0.182		0.059
	617			0.182			0.175			0.176			0.175			0.186		0.059
	618			0.185			0.179			0.179			0.179			0.189		0.059
	619			0.188			0.182			0.182			0.182			0.193		0.059
	620			0.192			0.186			0.186			0.185			0.196		0.059
	621			0.195			0.189			0.189			0.189			0.199		0.059
	622			0.198			0.193			0.193			0.193			0.203		0.059
	623			0.201			0.195			0.196			0.195			0.206		0.059
	624			0.204			0.199			0.198			0.198			0.208		0.058
	625			0.207			0.201			0.201			0.201			0.211		0.059
	626			0.209			0.203			0.203			0.203			0.214		0.059
	627			0.211			0.205			0.205			0.205			0.216		0.058
	628			0.212			0.206			0.207			0.206			0.216		0.058
	629			0.213			0.207			0.207			0.207			0.217		0.058
	630			0.213			0.207			0.208			0.207			0.218		0.058
	631			0.213			0.207			0.207			0.207			0.217		0.058
	632			0.212			0.206			0.206			0.206			0.216		0.058
	633			0.21			0.204			0.205			0.204			0.214		0.058
	634			0.207			0.202			0.202			0.202			0.212		0.058
	635			0.204			0.198			0.198			0.198			0.209		0.058
	636			0.2			0.194			0.194			0.194			0.204		0.058
	637			0.195			0.19			0.19			0.19			0.2		0.058
	638			0.192			0.186			0.186			0.186			0.197		0.058
	639			0.187			0.182			0.181			0.181			0.191		0.058
	640			0.182			0.177			0.177			0.176			0.187		0.058
	641			0.178			0.172			0.173			0.173			0.182		0.058
	642			0.172			0.167			0.166			0.166			0.177		0.058
	643			0.168			0.162			0.162			0.162			0.172		0.058
	644			0.163			0.157			0.157			0.157			0.167		0.058
	645			0.156			0.151			0.151			0.151			0.161		0.058
	646			0.15			0.145			0.145			0.145			0.156		0.058
	647			0.144			0.14			0.139			0.139			0.149		0.058
	648			0.14			0.134			0.134			0.135			0.145		0.058
	649			0.134			0.128			0.129			0.129			0.139		0.058
	650			0.126			0.121			0.122			0.122			0.132		0.058
	651			0.121			0.116			0.116			0.116			0.126		0.058
	652			0.116			0.11			0.11			0.111			0.12		0.057
	653			0.112			0.107			0.107			0.107			0.117		0.057
	654			0.107			0.102			0.102			0.102			0.111		0.057
	655			0.102			0.097			0.097			0.097			0.107		0.057
	656			0.095			0.09			0.09			0.09			0.1		0.057
	657			0.091			0.086			0.086			0.086			0.096		0.057
	658			0.087			0.082			0.082			0.082			0.092		0.057
	659			0.085			0.08			0.08			0.08			0.089		0.057
	660			0.082			0.076			0.077			0.076			0.086		0.057
	661			0.079			0.074			0.074			0.073			0.083		0.057
	662			0.077			0.072			0.071			0.071			0.081		0.057
	663			0.074			0.069			0.069			0.07			0.079		0.057
	664			0.072			0.068			0.068			0.068			0.077		0.057
	665			0.071			0.066			0.066			0.066			0.075		0.057
	666			0.069			0.064			0.064			0.064			0.073		0.057
	667			0.067			0.062			0.062			0.062			0.071		0.057
	668			0.065			0.06			0.06			0.06			0.07		0.057
	669			0.064			0.059			0.059			0.059			0.068		0.057
	670			0.063			0.058			0.058			0.058			0.067		0.057
	671			0.062			0.057			0.057			0.057			0.066		0.057
	672			0.06			0.056			0.056			0.056			0.065		0.057
	673			0.059			0.054			0.054			0.054			0.063		0.057
	674			0.058			0.053			0.053			0.053			0.062		0.057
	675			0.057			0.052			0.052			0.052			0.061		0.057
	676			0.056			0.052			0.052			0.052			0.061		0.057
	677			0.055			0.051			0.051			0.051			0.06		0.057
	678			0.055			0.05			0.05			0.05			0.059		0.057
	679			0.054			0.05			0.049			0.05			0.058		0.057
	680			0.053			0.049			0.049			0.049			0.058		0.057
	681			0.053			0.049			0.048			0.049			0.057		0.057
	682			0.052			0.048			0.048			0.048			0.057		0.057
	683			0.052			0.048			0.048			0.048			0.056		0.057
	684			0.051			0.047			0.047			0.047			0.056		0.056
	685			0.051			0.047			0.047			0.047			0.056		0.056
	686			0.051			0.047			0.047			0.047			0.055		0.056
	687			0.051			0.047			0.046			0.047			0.055		0.056
	688			0.05			0.046			0.046			0.046			0.055		0.056
	689			0.05			0.046			0.046			0.046			0.055		0.056
	690			0.05			0.046			0.046			0.046			0.054		0.056
	691			0.05			0.046			0.045			0.046			0.054		0.056
	692			0.05			0.045			0.045			0.045			0.054		0.056
	693			0.05			0.045			0.045			0.045			0.054		0.056
	694			0.049			0.045			0.045			0.045			0.054		0.056
	695			0.049			0.045			0.045			0.045			0.053		0.056
	696			0.049			0.045			0.045			0.045			0.053		0.056
	697			0.049			0.045			0.045			0.045			0.053		0.056
	698			0.049			0.045			0.044			0.045			0.053		0.056
	699			0.049			0.045			0.044			0.045			0.053		0.056
	700			0.048			0.045			0.044			0.045			0.053		0.056
Blank Read 1:Spectrum
	Wavelength	A1	A2	A3	B1	B2	B3	C1	C2	C3	D1	D2	D3	E1	E2	E3	F1	F3	G1	G2	G3	G4	G5	G6	H1	H2	H3	H4	H5	H6
	550	0.001	2.187	?????	0.001	2.183	?????	0.007	2.182	?????	0.003	2.177	?????	0.002	2.181	?????	0	?????	0.002	0.01	0.029	0.034	0.048	0.056	0	0.01	0.02	0.033	0.043	0.054
	551	0.001	2.188	?????	0.001	2.183	?????	0.007	2.183	?????	0.003	2.178	?????	0.002	2.183	?????	0	?????	0.002	0.011	0.03	0.035	0.05	0.058	0	0.01	0.021	0.034	0.044	0.056
	552	0.001	2.188	?????	0.001	2.183	?????	0.007	2.183	?????	0.003	2.178	?????	0.002	2.183	?????	0	?????	0.002	0.011	0.03	0.036	0.051	0.059	0	0.01	0.022	0.034	0.045	0.057
	553	0.001	2.187	?????	0.001	2.182	?????	0.007	2.182	?????	0.003	2.177	?????	0.002	2.182	?????	0	?????	0.002	0.011	0.031	0.037	0.053	0.062	0	0.011	0.023	0.036	0.047	0.059
	554	0.001	2.186	?????	0.001	2.182	?????	0.007	2.181	?????	0.003	2.176	?????	0.002	2.181	?????	0	?????	0.002	0.012	0.032	0.038	0.054	0.064	0	0.011	0.023	0.037	0.048	0.061
	555	0.001	2.185	?????	0.001	2.181	?????	0.007	2.18	?????	0.003	2.175	?????	0.002	2.181	?????	0	?????	0.002	0.012	0.033	0.039	0.056	0.065	0	0.012	0.024	0.038	0.05	0.063
	556	0.001	2.184	?????	0.001	2.18	?????	0.007	2.18	?????	0.003	2.174	?????	0.002	2.179	?????	0	?????	0.002	0.012	0.034	0.04	0.058	0.068	0	0.012	0.025	0.039	0.052	0.065
	557	0.001	2.183	?????	0.001	2.178	?????	0.007	2.178	?????	0.003	2.173	?????	0.002	2.178	?????	0	?????	0.002	0.013	0.035	0.042	0.06	0.071	0	0.012	0.026	0.041	0.054	0.068
	558	0.001	2.182	?????	0.001	2.178	?????	0.007	2.178	?????	0.003	2.172	?????	0.002	2.177	?????	0	?????	0.002	0.014	0.036	0.044	0.063	0.073	0	0.013	0.027	0.042	0.056	0.071
	559	0.001	2.181	?????	0.001	2.177	?????	0.007	2.176	?????	0.003	2.171	?????	0.002	2.176	?????	0	?????	0.002	0.014	0.037	0.045	0.065	0.076	0	0.013	0.028	0.044	0.058	0.073
	560	0.001	2.18	?????	0.001	2.176	?????	0.007	2.176	?????	0.003	2.17	?????	0.002	2.175	?????	0	?????	0.002	0.015	0.038	0.047	0.068	0.079	0	0.014	0.029	0.046	0.061	0.077
	561	0.001	2.179	?????	0.001	2.175	?????	0.007	2.175	?????	0.003	2.169	?????	0.002	2.174	?????	0	?????	0.002	0.015	0.039	0.049	0.07	0.083	0	0.015	0.031	0.048	0.064	0.081
	562	0.001	2.178	?????	0.001	2.173	?????	0.007	2.174	?????	0.003	2.168	?????	0.002	2.173	?????	0	?????	0.002	0.016	0.041	0.051	0.074	0.086	0	0.015	0.032	0.05	0.067	0.084
	563	0.001	2.177	?????	0.001	2.173	?????	0.007	2.172	?????	0.003	2.167	?????	0.002	2.173	?????	0	?????	0.002	0.016	0.042	0.053	0.076	0.089	0	0.016	0.033	0.051	0.069	0.087
	564	0.001	2.176	?????	0.001	2.171	?????	0.007	2.171	?????	0.003	2.166	?????	0.002	2.171	?????	0	?????	0.002	0.018	0.044	0.056	0.081	0.095	0	0.017	0.035	0.055	0.074	0.093
	565	0.001	2.175	?????	0.001	2.17	?????	0.007	2.17	?????	0.003	2.165	?????	0.002	2.17	?????	0	?????	0.002	0.018	0.046	0.059	0.084	0.099	0	0.018	0.037	0.057	0.077	0.097
	566	0.001	2.174	?????	0.001	2.169	?????	0.007	2.169	?????	0.003	2.164	?????	0.002	2.169	?????	0	?????	0.002	0.019	0.048	0.061	0.088	0.104	0	0.019	0.039	0.059	0.08	0.102
	567	0.001	2.172	?????	0.001	2.168	?????	0.007	2.168	?????	0.003	2.162	?????	0.002	2.168	?????	0	?????	0.002	0.02	0.049	0.063	0.09	0.106	0	0.019	0.039	0.061	0.082	0.104
	568	0.001	2.172	?????	0.001	2.168	?????	0.007	2.166	?????	0.003	2.162	?????	0.002	2.167	?????	0	?????	0.002	0.021	0.051	0.066	0.095	0.111	0	0.02	0.041	0.064	0.086	0.109
	569	0.001	2.17	?????	0.001	2.166	?????	0.007	2.166	?????	0.003	2.16	?????	0.002	2.166	?????	0	?????	0.002	0.021	0.052	0.068	0.099	0.116	0	0.021	0.043	0.067	0.09	0.114
	570	0.001	2.17	?????	0.001	2.165	?????	0.007	2.165	?????	0.003	2.16	?????	0.002	2.165	?????	0	?????	0.002	0.022	0.054	0.071	0.102	0.121	0	0.022	0.045	0.069	0.094	0.118
	571	0.001	2.169	?????	0.001	2.164	?????	0.007	2.164	?????	0.003	2.159	?????	0.002	2.164	?????	0	?????	0.002	0.023	0.055	0.073	0.105	0.124	0	0.022	0.046	0.071	0.097	0.122
	572	0.001	2.168	?????	0.001	2.164	?????	0.007	2.163	?????	0.003	2.158	?????	0.002	2.163	?????	0	?????	0.002	0.024	0.057	0.075	0.108	0.127	0	0.023	0.048	0.073	0.099	0.126
	573	0.001	2.167	?????	0.001	2.162	?????	0.007	2.162	?????	0.003	2.157	?????	0.002	2.162	?????	0	?????	0.002	0.024	0.058	0.077	0.112	0.131	0	0.024	0.049	0.075	0.102	0.13
	574	0.001	2.166	?????	0.001	2.161	?????	0.007	2.161	?????	0.003	2.156	?????	0.002	2.162	?????	0	?????	0.002	0.025	0.06	0.08	0.115	0.135	0	0.025	0.051	0.078	0.106	0.134
	575	0.001	2.166	?????	0.001	2.161	?????	0.007	2.161	?????	0.003	2.156	?????	0.003	2.161	?????	0	?????	0.002	0.026	0.061	0.082	0.118	0.139	0	0.025	0.052	0.079	0.108	0.137
	576	0.001	2.165	?????	0.001	2.16	?????	0.007	2.16	?????	0.003	2.155	?????	0.003	2.16	?????	0	?????	0.002	0.027	0.063	0.084	0.121	0.143	0	0.026	0.054	0.082	0.112	0.142
	577	0.001	2.164	?????	0.001	2.16	?????	0.007	2.159	?????	0.003	2.154	?????	0.002	2.159	?????	0	?????	0.002	0.027	0.065	0.086	0.125	0.147	0	0.027	0.056	0.084	0.115	0.146
	578	0.001	2.163	?????	0.001	2.159	?????	0.007	2.158	?????	0.003	2.153	?????	0.003	2.158	?????	0	?????	0.002	0.028	0.066	0.089	0.129	0.151	0	0.028	0.057	0.087	0.119	0.151
	579	0.001	2.163	?????	0.001	2.158	?????	0.007	2.158	?????	0.003	2.153	?????	0.003	2.158	?????	0	?????	0.002	0.029	0.068	0.091	0.132	0.155	0	0.028	0.058	0.089	0.121	0.154
	580	0.001	2.162	?????	0.001	2.157	?????	0.007	2.157	?????	0.003	2.152	?????	0.003	2.157	?????	0	?????	0.002	0.03	0.069	0.094	0.135	0.16	0	0.029	0.06	0.092	0.125	0.159
	581	0.001	2.16	?????	0.001	2.156	?????	0.007	2.155	?????	0.003	2.151	?????	0.002	2.156	?????	0	?????	0.002	0.031	0.072	0.097	0.14	0.165	0	0.03	0.062	0.095	0.129	0.165
	582	0.001	2.159	?????	0.001	2.155	?????	0.007	2.155	?????	0.003	2.15	?????	0.002	2.154	?????	0	?????	0.002	0.031	0.073	0.1	0.144	0.17	0	0.031	0.064	0.097	0.133	0.169
	583	0.001	2.159	?????	0.001	2.154	?????	0.007	2.153	?????	0.003	2.149	?????	0.002	2.154	?????	0	?????	0.002	0.032	0.075	0.102	0.146	0.172	0	0.031	0.065	0.099	0.135	0.172
	584	0.001	2.157	?????	0.001	2.153	?????	0.007	2.152	?????	0.003	2.147	?????	0.002	2.153	?????	0	?????	0.002	0.033	0.076	0.105	0.15	0.178	0	0.032	0.067	0.102	0.139	0.177
	585	0.001	2.156	?????	0.001	2.152	?????	0.007	2.152	?????	0.003	2.147	?????	0.003	2.152	?????	0	?????	0.002	0.034	0.078	0.107	0.154	0.182	0	0.033	0.069	0.104	0.143	0.181
	586	0.001	2.156	?????	0.001	2.151	?????	0.007	2.151	?????	0.003	2.145	?????	0.002	2.151	?????	0	?????	0.002	0.035	0.08	0.11	0.158	0.186	0	0.034	0.07	0.107	0.146	0.186
	587	0.001	2.155	?????	0.001	2.15	?????	0.007	2.15	?????	0.003	2.145	?????	0.002	2.15	?????	0	?????	0.002	0.035	0.082	0.112	0.161	0.19	0	0.035	0.072	0.109	0.15	0.19
	588	0.001	2.153	?????	0.001	2.149	?????	0.007	2.149	?????	0.003	2.144	?????	0.003	2.149	?????	0	?????	0.002	0.036	0.083	0.115	0.165	0.195	0	0.036	0.074	0.112	0.154	0.195
	589	0.001	2.152	?????	0.001	2.148	?????	0.007	2.147	?????	0.003	2.142	?????	0.003	2.148	?????	0	?????	0.002	0.037	0.085	0.117	0.169	0.199	0	0.036	0.075	0.114	0.157	0.199
	590	0.001	2.151	?????	0.001	2.147	?????	0.007	2.147	?????	0.003	2.142	?????	0.003	2.147	?????	0	?????	0.002	0.038	0.087	0.12	0.173	0.204	0	0.037	0.077	0.116	0.16	0.204
	591	0.001	2.151	?????	0.001	2.146	?????	0.007	2.146	?????	0.003	2.141	?????	0.003	2.146	?????	0	?????	0.002	0.039	0.088	0.123	0.176	0.208	0	0.038	0.079	0.119	0.163	0.208
	592	0.001	2.15	?????	0.001	2.145	?????	0.007	2.145	?????	0.003	2.14	?????	0.003	2.145	?????	0	?????	0.002	0.039	0.09	0.124	0.179	0.211	0	0.039	0.08	0.121	0.166	0.211
	593	0.001	2.149	?????	0.001	2.145	?????	0.007	2.144	?????	0.003	2.139	?????	0.003	2.144	?????	0	?????	0.002	0.04	0.092	0.127	0.182	0.216	0	0.04	0.082	0.124	0.169	0.215
	594	0.001	2.148	?????	0.001	2.143	?????	0.007	2.143	?????	0.003	2.138	?????	0.003	2.143	?????	0	?????	0.002	0.041	0.093	0.129	0.186	0.22	0	0.04	0.083	0.126	0.173	0.22
	595	0.001	2.147	?????	0.001	2.142	?????	0.007	2.142	?????	0.003	2.137	?????	0.003	2.142	?????	0	?????	0.002	0.042	0.095	0.131	0.19	0.224	0	0.041	0.085	0.128	0.177	0.225
	596	0.001	2.146	?????	0.001	2.142	?????	0.007	2.142	?????	0.003	2.137	?????	0.003	2.142	?????	0	?????	0.002	0.042	0.096	0.134	0.193	0.228	0	0.042	0.086	0.13	0.179	0.228
	597	0.001	2.146	?????	0.001	2.141	?????	0.007	2.141	?????	0.003	2.136	?????	0.003	2.141	?????	0	?????	0.002	0.043	0.098	0.136	0.196	0.232	0	0.043	0.088	0.132	0.182	0.232
	598	0.001	2.145	?????	0.001	2.14	?????	0.007	2.14	?????	0.003	2.135	?????	0.003	2.14	?????	0	?????	0.002	0.044	0.1	0.139	0.2	0.236	0	0.043	0.09	0.135	0.186	0.237
	599	0.001	2.144	?????	0.001	2.139	?????	0.007	2.139	?????	0.003	2.134	?????	0.003	2.139	?????	0	?????	0.002	0.045	0.102	0.142	0.206	0.242	0	0.044	0.092	0.138	0.191	0.242
	600	0.001	2.143	?????	0.001	2.139	?????	0.007	2.139	?????	0.003	2.133	?????	0.003	2.138	?????	0	?????	0.002	0.046	0.103	0.144	0.208	0.246	0	0.045	0.093	0.141	0.194	0.247
	601	0.001	2.142	?????	0.001	2.137	?????	0.007	2.138	?????	0.003	2.132	?????	0.003	2.137	?????	0	?????	0.002	0.047	0.106	0.148	0.214	0.252	0	0.046	0.096	0.144	0.199	0.254
	602	0.001	2.142	?????	0.001	2.137	?????	0.007	2.137	?????	0.003	2.132	?????	0.003	2.137	?????	0	?????	0.002	0.048	0.109	0.153	0.22	0.26	0	0.048	0.099	0.148	0.206	0.262
	603	0.001	2.141	?????	0.002	2.136	?????	0.007	2.136	?????	0.003	2.131	?????	0.003	2.136	?????	0	?????	0.002	0.05	0.112	0.158	0.228	0.269	0	0.049	0.102	0.154	0.212	0.269
	604	0.001	2.14	?????	0.002	2.135	?????	0.007	2.135	?????	0.003	2.13	?????	0.003	2.134	?????	0	?????	0.002	0.052	0.115	0.164	0.236	0.278	0	0.051	0.105	0.159	0.22	0.28
	605	0.001	2.139	?????	0.002	2.134	?????	0.007	2.134	?????	0.003	2.129	?????	0.003	2.134	?????	0	?????	0.002	0.052	0.117	0.166	0.239	0.282	0	0.052	0.107	0.161	0.223	0.284
	606	0.001	2.138	?????	0.002	2.133	?????	0.007	2.133	?????	0.003	2.128	?????	0.003	2.134	?????	0	?????	0.002	0.055	0.122	0.172	0.249	0.294	0	0.054	0.111	0.168	0.232	0.295
	607	0.001	2.137	?????	0.002	2.132	?????	0.007	2.132	?????	0.004	2.127	?????	0.003	2.132	?????	0	?????	0.002	0.057	0.126	0.179	0.258	0.305	0.001	0.056	0.115	0.173	0.241	0.307
	608	0.001	2.136	?????	0.002	2.131	?????	0.007	2.131	?????	0.003	2.126	?????	0.003	2.131	?????	0	?????	0.002	0.059	0.131	0.185	0.268	0.317	0	0.058	0.12	0.181	0.25	0.319
	609	0.001	2.135	?????	0.002	2.131	?????	0.008	2.131	?????	0.003	2.125	?????	0.003	2.131	?????	0	?????	0.002	0.06	0.134	0.19	0.274	0.324	0	0.059	0.123	0.185	0.257	0.327
	610	0.001	2.134	?????	0.002	2.129	?????	0.008	2.129	?????	0.004	2.124	?????	0.003	2.13	?????	0	?????	0.002	0.064	0.141	0.201	0.29	0.343	0	0.063	0.13	0.196	0.271	0.345
	611	0.001	2.133	?????	0.002	2.128	?????	0.008	2.128	?????	0.004	2.123	?????	0.003	2.129	?????	0	?????	0.002	0.066	0.146	0.209	0.303	0.358	0	0.065	0.136	0.204	0.283	0.361
	612	0.001	2.132	?????	0.002	2.128	?????	0.008	2.127	?????	0.004	2.123	?????	0.003	2.127	?????	0	?????	0.002	0.069	0.153	0.218	0.315	0.374	0	0.068	0.141	0.213	0.295	0.377
	613	0.001	2.131	?????	0.002	2.127	?????	0.008	2.126	?????	0.004	2.122	?????	0.003	2.127	?????	0	?????	0.002	0.072	0.159	0.227	0.33	0.39	0	0.071	0.147	0.222	0.308	0.392
	614	0.002	2.131	?????	0.002	2.126	?????	0.008	2.126	?????	0.004	2.121	?????	0.003	2.126	?????	0	?????	0.002	0.074	0.163	0.234	0.338	0.402	0	0.074	0.152	0.228	0.318	0.407
	615	0.002	2.13	?????	0.002	2.125	?????	0.008	2.125	?????	0.004	2.12	?????	0.003	2.125	?????	0	?????	0.002	0.078	0.17	0.244	0.353	0.419	0	0.077	0.159	0.237	0.33	0.424
	616	0.002	2.129	?????	0.002	2.125	?????	0.008	2.124	?????	0.004	2.119	?????	0.004	2.124	?????	0	?????	0.002	0.081	0.177	0.255	0.367	0.436	0	0.08	0.164	0.247	0.344	0.438
	617	0.002	2.128	?????	0.002	2.123	?????	0.008	2.123	?????	0.004	2.118	?????	0.004	2.123	?????	0	?????	0.002	0.084	0.183	0.263	0.38	0.451	0	0.082	0.17	0.256	0.357	0.456
	618	0.002	2.127	?????	0.002	2.123	?????	0.008	2.123	?????	0.004	2.117	?????	0.004	2.123	?????	0	?????	0.002	0.086	0.188	0.271	0.392	0.463	0	0.085	0.176	0.263	0.367	0.469
	619	0.002	2.127	?????	0.002	2.122	?????	0.008	2.122	?????	0.004	2.116	?????	0.004	2.122	?????	0	?????	0.002	0.088	0.193	0.279	0.404	0.478	0	0.088	0.181	0.272	0.378	0.483
	620	0.002	2.126	?????	0.002	2.121	?????	0.008	2.12	?????	0.004	2.115	?????	0.004	2.121	?????	0	?????	0.002	0.091	0.199	0.288	0.417	0.494	0	0.091	0.187	0.281	0.391	0.499
	621	0.002	2.126	?????	0.002	2.12	?????	0.008	2.12	?????	0.004	2.115	?????	0.004	2.12	?????	0	?????	0.002	0.094	0.206	0.297	0.43	0.51	0	0.094	0.193	0.29	0.404	0.516
	622	0.002	2.124	?????	0.002	2.119	?????	0.008	2.119	?????	0.004	2.114	?????	0.004	2.119	?????	0	?????	0.002	0.098	0.212	0.307	0.445	0.526	0	0.096	0.2	0.299	0.417	0.533
	623	0.002	2.124	?????	0.002	2.119	?????	0.008	2.118	?????	0.004	2.114	?????	0.004	2.119	?????	0	?????	0.002	0.1	0.216	0.313	0.454	0.538	0	0.099	0.204	0.305	0.426	0.543
	624	0.002	2.123	?????	0.002	2.118	?????	0.008	2.118	?????	0.004	2.112	?????	0.004	2.118	?????	0	?????	0.002	0.102	0.222	0.322	0.467	0.554	0	0.101	0.209	0.314	0.44	0.56
	625	0.002	2.122	?????	0.003	2.118	?????	0.008	2.117	?????	0.004	2.112	?????	0.004	2.117	?????	0	?????	0.002	0.105	0.229	0.331	0.479	0.57	0	0.104	0.215	0.323	0.45	0.576
	626	0.002	2.121	?????	0.003	2.117	?????	0.008	2.117	?????	0.004	2.112	?????	0.004	2.117	?????	0	?????	0.002	0.108	0.234	0.34	0.492	0.585	0.001	0.107	0.221	0.332	0.463	0.591
	627	0.002	2.12	?????	0.003	2.115	?????	0.008	2.115	?????	0.004	2.11	?????	0.004	2.115	?????	0	?????	0.002	0.111	0.24	0.348	0.506	0.599	0	0.109	0.226	0.341	0.474	0.607
	628	0.002	2.12	?????	0.002	2.115	?????	0.008	2.115	?????	0.004	2.11	?????	0.004	2.115	?????	0	?????	0.002	0.112	0.243	0.354	0.512	0.607	0	0.111	0.23	0.345	0.481	0.615
	629	0.002	2.119	?????	0.002	2.114	?????	0.008	2.114	?????	0.004	2.109	?????	0.004	2.114	?????	0	?????	0.002	0.115	0.249	0.361	0.522	0.619	0	0.114	0.235	0.351	0.491	0.628
	630	0.002	2.118	?????	0.002	2.113	?????	0.008	2.113	?????	0.004	2.108	?????	0.004	2.113	?????	0	?????	0.002	0.117	0.253	0.367	0.531	0.63	0	0.116	0.238	0.357	0.499	0.638
	631	0.002	2.116	?????	0.002	2.112	?????	0.008	2.112	?????	0.004	2.107	?????	0.004	2.112	?????	0	?????	0.002	0.118	0.256	0.372	0.538	0.638	0	0.117	0.242	0.362	0.505	0.646
	632	0.002	2.116	?????	0.002	2.111	?????	0.008	2.111	?????	0.004	2.106	?????	0.004	2.111	?????	0	?????	0.002	0.119	0.258	0.375	0.543	0.643	0	0.118	0.244	0.365	0.51	0.652
	633	0.002	2.115	?????	0.002	2.11	?????	0.008	2.109	?????	0.004	2.105	?????	0.004	2.11	?????	0	?????	0.002	0.12	0.259	0.377	0.545	0.647	0	0.119	0.245	0.367	0.512	0.655
	634	0.002	2.113	?????	0.002	2.108	?????	0.008	2.108	?????	0.004	2.103	?????	0.004	2.109	?????	0	?????	0.002	0.12	0.26	0.378	0.546	0.647	0	0.119	0.246	0.368	0.513	0.656
	635	0.002	2.112	?????	0.002	2.108	?????	0.008	2.107	?????	0.004	2.102	?????	0.004	2.108	?????	0	?????	0.002	0.12	0.259	0.377	0.545	0.646	0	0.119	0.246	0.367	0.512	0.654
	636	0.002	2.111	?????	0.002	2.106	?????	0.008	2.106	?????	0.004	2.102	?????	0.004	2.106	?????	0	?????	0.002	0.119	0.258	0.374	0.54	0.641	0	0.118	0.244	0.364	0.508	0.649
	637	0.001	2.11	?????	0.002	2.105	?????	0.008	2.105	?????	0.004	2.101	?????	0.004	2.105	?????	0	?????	0.002	0.118	0.255	0.37	0.534	0.633	0	0.117	0.241	0.361	0.501	0.641
	638	0.001	2.11	?????	0.002	2.104	?????	0.008	2.104	?????	0.004	2.099	?????	0.004	2.104	?????	0	?????	0.002	0.117	0.252	0.365	0.528	0.626	0	0.116	0.239	0.356	0.496	0.635
	639	0.001	2.108	?????	0.002	2.104	?????	0.008	2.103	?????	0.004	2.098	?????	0.003	2.103	?????	0	?????	0.002	0.115	0.249	0.361	0.52	0.617	0	0.114	0.235	0.35	0.488	0.625
	640	0.001	2.107	?????	0.002	2.103	?????	0.008	2.102	?????	0.004	2.097	?????	0.003	2.102	?????	0	?????	0.002	0.113	0.244	0.354	0.509	0.605	0	0.112	0.23	0.344	0.48	0.612
	641	0.001	2.106	?????	0.002	2.101	?????	0.008	2.101	?????	0.004	2.096	?????	0.003	2.101	?????	0	?????	0.002	0.111	0.239	0.345	0.499	0.59	0	0.11	0.225	0.337	0.469	0.597
	642	0.001	2.105	?????	0.002	2.1	?????	0.007	2.1	?????	0.004	2.095	?????	0.003	2.101	?????	0	?????	0.002	0.108	0.232	0.336	0.483	0.572	0	0.107	0.219	0.328	0.454	0.581
	643	0.001	2.104	?????	0.002	2.099	?????	0.007	2.099	?????	0.003	2.094	?????	0.003	2.099	?????	0	?????	0.002	0.105	0.227	0.328	0.473	0.559	0	0.104	0.214	0.319	0.444	0.568
	644	0.001	2.103	?????	0.002	2.098	?????	0.007	2.098	?????	0.003	2.093	?????	0.003	2.098	?????	0	?????	0.002	0.102	0.221	0.319	0.459	0.543	0	0.101	0.208	0.311	0.431	0.55
	645	0.001	2.102	?????	0.002	2.097	?????	0.007	2.097	?????	0.003	2.092	?????	0.003	2.097	?????	0	?????	0.002	0.098	0.213	0.307	0.441	0.522	0	0.097	0.201	0.299	0.415	0.529
	646	0.001	2.101	?????	0.002	2.096	?????	0.007	2.095	?????	0.003	2.091	?????	0.003	2.096	?????	0	?????	0.002	0.095	0.205	0.296	0.425	0.502	0	0.094	0.193	0.288	0.4	0.508
	647	0.001	2.099	?????	0.002	2.094	?????	0.007	2.094	?????	0.003	2.09	?????	0.003	2.094	?????	0	?????	0.002	0.091	0.197	0.283	0.409	0.48	0	0.09	0.184	0.275	0.382	0.488
	648	0.001	2.099	?????	0.002	2.093	?????	0.007	2.093	?????	0.003	2.089	?????	0.003	2.094	?????	0	?????	0.002	0.088	0.19	0.273	0.394	0.466	0	0.087	0.179	0.266	0.37	0.47
	649	0	2.097	?????	0.001	2.092	?????	0.007	2.092	?????	0.003	2.087	?????	0.003	2.092	?????	0	?????	0.002	0.084	0.18	0.261	0.373	0.444	0	0.082	0.171	0.252	0.349	0.444
	650	0	2.096	?????	0.001	2.091	?????	0.007	2.09	?????	0.003	2.086	?????	0.002	2.091	?????	0	?????	0.002	0.077	0.169	0.241	0.349	0.409	0	0.076	0.158	0.236	0.326	0.415
	651	0	2.095	?????	0.001	2.089	?????	0.007	2.089	?????	0.003	2.084	?????	0.003	2.089	?????	0	?????	0.002	0.073	0.16	0.228	0.327	0.386	0.001	0.073	0.148	0.222	0.306	0.389
	652	0	2.093	?????	0.001	2.088	?????	0.007	2.088	?????	0.003	2.083	?????	0.002	2.088	?????	0	?????	0.002	0.068	0.149	0.212	0.305	0.36	0	0.068	0.139	0.207	0.287	0.364
	653	0	2.092	?????	0.001	2.086	?????	0.007	2.086	?????	0.003	2.082	?????	0.002	2.087	?????	0	?????	0.002	0.065	0.144	0.203	0.292	0.344	0	0.064	0.133	0.198	0.274	0.347
	654	0	2.09	?????	0.001	2.085	?????	0.007	2.085	?????	0.003	2.08	?????	0.002	2.085	?????	0	?????	0.002	0.061	0.134	0.189	0.271	0.32	0.001	0.06	0.123	0.184	0.254	0.323
	655	0	2.088	?????	0.001	2.084	?????	0.006	2.084	?????	0.003	2.079	?????	0.002	2.083	?????	0	?????	0.002	0.056	0.124	0.175	0.251	0.295	0	0.056	0.114	0.171	0.234	0.297
	656	0	2.087	?????	0.001	2.081	?????	0.006	2.081	?????	0.003	2.077	?????	0.002	2.081	?????	0	?????	0.002	0.049	0.11	0.155	0.223	0.261	0	0.049	0.101	0.15	0.207	0.263
	657	0	2.085	?????	0.001	2.08	?????	0.006	2.08	?????	0.003	2.075	?????	0.002	2.08	?????	0	?????	0.002	0.046	0.102	0.142	0.204	0.241	0	0.045	0.092	0.138	0.191	0.243
	658	0	2.083	?????	0.001	2.079	?????	0.006	2.078	?????	0.002	2.073	?????	0.002	2.079	?????	0	?????	0.002	0.042	0.094	0.13	0.187	0.22	0	0.041	0.085	0.127	0.175	0.221
	659	0	2.083	?????	0.001	2.077	?????	0.006	2.077	?????	0.002	2.073	?????	0.002	2.078	?????	0	?????	0.002	0.039	0.089	0.123	0.179	0.208	0	0.039	0.08	0.12	0.164	0.208
	660	-0.001	2.081	?????	0.001	2.076	?????	0.006	2.076	?????	0.002	2.071	?????	0.002	2.076	?????	0	?????	0.002	0.036	0.083	0.114	0.163	0.192	0	0.036	0.073	0.111	0.152	0.191
	661	-0.001	2.08	?????	0.001	2.075	?????	0.006	2.075	?????	0.002	2.07	?????	0.002	2.075	?????	0	?????	0.002	0.033	0.076	0.105	0.149	0.176	0.001	0.033	0.067	0.102	0.139	0.175
	662	-0.001	2.079	?????	0.001	2.073	?????	0.006	2.073	?????	0.002	2.069	?????	0.002	2.074	?????	0	?????	0.002	0.03	0.071	0.096	0.137	0.162	0.001	0.03	0.063	0.094	0.129	0.162
	663	-0.001	2.077	?????	0.001	2.072	?????	0.006	2.072	?????	0.002	2.067	?????	0.002	2.072	?????	0	?????	0.002	0.028	0.066	0.089	0.127	0.149	0.001	0.028	0.057	0.087	0.118	0.149
	664	-0.001	2.076	?????	0.001	2.071	?????	0.006	2.071	?????	0.002	2.067	?????	0.002	2.071	?????	0	?????	0.002	0.026	0.062	0.084	0.119	0.141	0	0.026	0.053	0.081	0.11	0.139
	665	-0.001	2.075	?????	0.001	2.071	?????	0.006	2.07	?????	0.002	2.065	?????	0.002	2.07	?????	0	?????	0.002	0.024	0.058	0.076	0.11	0.129	0	0.024	0.049	0.074	0.101	0.128
	666	-0.001	2.074	?????	0.001	2.069	?????	0.006	2.069	?????	0.002	2.064	?????	0.002	2.069	?????	0	?????	0.002	0.022	0.053	0.07	0.1	0.118	0	0.022	0.045	0.068	0.092	0.117
	667	-0.001	2.073	?????	0.001	2.068	?????	0.006	2.068	?????	0.002	2.063	?????	0.002	2.068	?????	0	?????	0.002	0.02	0.05	0.064	0.093	0.108	0	0.02	0.041	0.062	0.084	0.107
	668	-0.001	2.071	?????	0.001	2.067	?????	0.006	2.066	?????	0.002	2.062	?????	0.002	2.067	?????	0	?????	0.002	0.018	0.046	0.059	0.085	0.099	0	0.018	0.038	0.057	0.077	0.097
	669	-0.001	2.07	?????	0.001	2.065	?????	0.006	2.065	?????	0.002	2.06	?????	0.002	2.066	?????	0	?????	0.002	0.017	0.043	0.055	0.078	0.091	0.001	0.017	0.035	0.053	0.071	0.09
	670	-0.001	2.069	?????	0.001	2.064	?????	0.006	2.064	?????	0.002	2.059	?????	0.002	2.064	?????	0	?????	0.002	0.016	0.04	0.051	0.073	0.086	0	0.016	0.032	0.049	0.067	0.084
	671	-0.001	2.068	?????	0.001	2.063	?????	0.006	2.063	?????	0.002	2.058	?????	0.002	2.063	?????	0	?????	0.002	0.014	0.037	0.046	0.067	0.079	0	0.014	0.029	0.045	0.06	0.076
	672	-0.001	2.067	?????	0.001	2.062	?????	0.006	2.062	?????	0.002	2.057	?????	0.002	2.062	?????	0	?????	0.002	0.013	0.035	0.042	0.06	0.071	0	0.013	0.027	0.04	0.055	0.068
	673	-0.001	2.065	?????	0.001	2.06	?????	0.006	2.061	?????	0.002	2.056	?????	0.002	2.061	?????	0	?????	0.002	0.012	0.032	0.038	0.055	0.064	0	0.012	0.024	0.037	0.049	0.062
	674	-0.001	2.064	?????	0.001	2.059	?????	0.006	2.059	?????	0.002	2.054	?????	0.002	2.059	?????	0	?????	0.002	0.011	0.029	0.034	0.049	0.057	0	0.01	0.021	0.033	0.043	0.055
	675	-0.001	2.063	?????	0.001	2.058	?????	0.006	2.057	?????	0.002	2.053	?????	0.002	2.058	?????	0	?????	0.002	0.009	0.027	0.031	0.044	0.052	0	0.009	0.019	0.029	0.039	0.049
	676	-0.001	2.062	?????	0.001	2.056	?????	0.006	2.057	?????	0.002	2.052	?????	0.002	2.057	?????	0	?????	0.002	0.009	0.026	0.029	0.041	0.048	0	0.009	0.018	0.028	0.036	0.046
	677	-0.001	2.06	?????	0.001	2.055	?????	0.006	2.055	?????	0.002	2.05	?????	0.001	2.055	?????	0	?????	0.002	0.008	0.024	0.026	0.038	0.044	0	0.008	0.016	0.025	0.033	0.041
	678	-0.001	2.059	?????	0.001	2.054	?????	0.006	2.053	?????	0.002	2.048	?????	0.001	2.054	?????	0	?????	0.002	0.007	0.022	0.024	0.034	0.039	0	0.007	0.014	0.023	0.029	0.037
	679	-0.001	2.057	?????	0.001	2.052	?????	0.006	2.051	?????	0.002	2.047	?????	0.002	2.052	?????	0	?????	0.002	0.006	0.02	0.021	0.03	0.035	0.001	0.006	0.012	0.02	0.026	0.032
	680	-0.001	2.055	?????	0.001	2.05	?????	0.006	2.05	?????	0.002	2.046	?????	0.001	2.05	?????	0	?????	0.002	0.005	0.019	0.019	0.027	0.031	0	0.005	0.011	0.018	0.023	0.028
	681	-0.001	2.054	?????	0.001	2.049	?????	0.006	2.049	?????	0.002	2.044	?????	0.002	2.049	?????	0	?????	0.002	0.005	0.018	0.017	0.025	0.029	0.001	0.005	0.01	0.017	0.021	0.026
	682	-0.001	2.053	?????	0.001	2.048	?????	0.006	2.048	?????	0.002	2.043	?????	0.002	2.049	?????	0	?????	0.002	0.005	0.017	0.016	0.023	0.027	0.001	0.005	0.01	0.016	0.019	0.024
	683	-0.001	2.052	?????	0.001	2.046	?????	0.006	2.047	?????	0.002	2.042	?????	0.001	2.047	?????	0	?????	0.002	0.004	0.016	0.015	0.021	0.025	0	0.004	0.009	0.014	0.017	0.022
	684	-0.001	2.051	?????	0.001	2.045	?????	0.006	2.045	?????	0.002	2.041	?????	0.001	2.046	?????	0	?????	0.002	0.004	0.015	0.014	0.02	0.023	0	0.004	0.008	0.013	0.016	0.019
	685	-0.001	2.049	?????	0.001	2.045	?????	0.006	2.044	?????	0.002	2.04	?????	0.002	2.044	?????	0	?????	0.002	0.004	0.015	0.013	0.018	0.021	0.001	0.004	0.007	0.012	0.014	0.018
	686	-0.001	2.047	?????	0	2.043	?????	0.005	2.043	?????	0.002	2.038	?????	0.001	2.043	?????	0	?????	0.002	0.003	0.014	0.012	0.017	0.019	0	0.003	0.006	0.011	0.013	0.016
	687	-0.001	2.047	?????	0.001	2.042	?????	0.006	2.041	?????	0.002	2.037	?????	0.001	2.042	?????	0	?????	0.002	0.003	0.013	0.011	0.016	0.018	0	0.003	0.006	0.01	0.012	0.015
	688	-0.001	2.046	?????	0.001	2.04	?????	0.006	2.04	?????	0.002	2.035	?????	0.001	2.041	?????	0	?????	0.002	0.003	0.013	0.01	0.014	0.016	0	0.003	0.005	0.01	0.011	0.014
	689	-0.001	2.045	?????	0.001	2.039	?????	0.006	2.039	?????	0.002	2.035	?????	0.001	2.04	?????	0	?????	0.002	0.003	0.012	0.01	0.014	0.016	0	0.002	0.005	0.009	0.01	0.013
	690	-0.001	2.044	?????	0.001	2.038	?????	0.006	2.038	?????	0.002	2.034	?????	0.002	2.039	?????	0	?????	0.002	0.003	0.012	0.009	0.013	0.015	0.001	0.002	0.005	0.009	0.01	0.012
	691	-0.001	2.042	?????	0	2.037	?????	0.005	2.037	?????	0.002	2.032	?????	0.001	2.037	?????	0	?????	0.002	0.002	0.012	0.009	0.012	0.014	0	0.002	0.004	0.008	0.009	0.011
	692	-0.001	2.04	?????	0.001	2.035	?????	0.006	2.035	?????	0.002	2.031	?????	0.001	2.036	?????	0	?????	0.002	0.002	0.011	0.008	0.011	0.013	0	0.002	0.004	0.007	0.008	0.01
	693	-0.001	2.039	?????	0.001	2.034	?????	0.006	2.034	?????	0.002	2.029	?????	0.001	2.035	?????	0	?????	0.002	0.002	0.011	0.007	0.011	0.012	0	0.002	0.003	0.007	0.007	0.009
	694	-0.001	2.038	?????	0.001	2.033	?????	0.006	2.033	?????	0.002	2.028	?????	0.001	2.034	?????	0	?????	0.002	0.002	0.011	0.007	0.01	0.011	0.001	0.002	0.003	0.006	0.007	0.008
	695	-0.001	2.037	?????	0.001	2.032	?????	0.006	2.032	?????	0.002	2.027	?????	0.001	2.032	?????	0	?????	0.002	0.002	0.011	0.007	0.01	0.011	0.001	0.002	0.003	0.006	0.006	0.007
	696	-0.001	2.036	?????	0.001	2.03	?????	0.005	2.03	?????	0.002	2.026	?????	0.001	2.031	?????	0	?????	0.002	0.002	0.01	0.006	0.009	0.01	0	0.001	0.003	0.006	0.006	0.007
	697	-0.001	2.034	?????	0	2.029	?????	0.006	2.029	?????	0.002	2.024	?????	0.001	2.029	?????	0	?????	0.002	0.001	0.01	0.006	0.008	0.009	0	0.001	0.002	0.005	0.005	0.006
	698	-0.001	2.033	?????	0.001	2.028	?????	0.006	2.027	?????	0.002	2.023	?????	0.001	2.028	?????	0	?????	0.002	0.001	0.01	0.006	0.008	0.009	0	0.001	0.002	0.005	0.005	0.006
	699	-0.001	2.032	?????	0.001	2.026	?????	0.006	2.026	?????	0.002	2.022	?????	0.002	2.027	?????	0	?????	0.002	0.001	0.01	0.005	0.008	0.008	0.001	0.001	0.002	0.005	0.004	0.005
	700	-0.001	2.03	?????	0.001	2.025	?????	0.006	2.025	?????	0.002	2.02	?????	0.001	2.025	?????	0	?????	0.002	0.001	0.009	0.005	0.007	0.008	0	0.001	0.002	0.004	0.004	0.005
Blank Read 2:Spectrum
	Wavelength	A1	A2	A3	B1	B2	B3	C1	C2	C3	D1	D2	D3	E1	E2	E3	F1	F3	G1	G2	G3	G4	G5	G6	H1	H2	H3	H4	H5	H6
	550	?????	?????	0.011	?????	?????	0.004	?????	?????	0.004	?????	?????	0.004	?????	?????	0.015	?????	0	?????	?????	?????	?????	?????	?????	?????	?????	?????	?????	?????	?????
	551	?????	?????	0.012	?????	?????	0.005	?????	?????	0.005	?????	?????	0.005	?????	?????	0.016	?????	0	?????	?????	?????	?????	?????	?????	?????	?????	?????	?????	?????	?????
	552	?????	?????	0.012	?????	?????	0.005	?????	?????	0.005	?????	?????	0.005	?????	?????	0.016	?????	0	?????	?????	?????	?????	?????	?????	?????	?????	?????	?????	?????	?????
	553	?????	?????	0.013	?????	?????	0.005	?????	?????	0.005	?????	?????	0.006	?????	?????	0.016	?????	0	?????	?????	?????	?????	?????	?????	?????	?????	?????	?????	?????	?????
	554	?????	?????	0.013	?????	?????	0.006	?????	?????	0.006	?????	?????	0.006	?????	?????	0.017	?????	0	?????	?????	?????	?????	?????	?????	?????	?????	?????	?????	?????	?????
	555	?????	?????	0.014	?????	?????	0.007	?????	?????	0.006	?????	?????	0.007	?????	?????	0.017	?????	0	?????	?????	?????	?????	?????	?????	?????	?????	?????	?????	?????	?????
	556	?????	?????	0.014	?????	?????	0.007	?????	?????	0.007	?????	?????	0.007	?????	?????	0.018	?????	0	?????	?????	?????	?????	?????	?????	?????	?????	?????	?????	?????	?????
	557	?????	?????	0.015	?????	?????	0.008	?????	?????	0.008	?????	?????	0.008	?????	?????	0.019	?????	0	?????	?????	?????	?????	?????	?????	?????	?????	?????	?????	?????	?????
	558	?????	?????	0.016	?????	?????	0.009	?????	?????	0.009	?????	?????	0.009	?????	?????	0.02	?????	0	?????	?????	?????	?????	?????	?????	?????	?????	?????	?????	?????	?????
	559	?????	?????	0.017	?????	?????	0.01	?????	?????	0.01	?????	?????	0.01	?????	?????	0.021	?????	0	?????	?????	?????	?????	?????	?????	?????	?????	?????	?????	?????	?????
	560	?????	?????	0.018	?????	?????	0.011	?????	?????	0.011	?????	?????	0.011	?????	?????	0.022	?????	0	?????	?????	?????	?????	?????	?????	?????	?????	?????	?????	?????	?????
	561	?????	?????	0.019	?????	?????	0.012	?????	?????	0.012	?????	?????	0.012	?????	?????	0.022	?????	0	?????	?????	?????	?????	?????	?????	?????	?????	?????	?????	?????	?????
	562	?????	?????	0.02	?????	?????	0.013	?????	?????	0.013	?????	?????	0.013	?????	?????	0.024	?????	0	?????	?????	?????	?????	?????	?????	?????	?????	?????	?????	?????	?????
	563	?????	?????	0.02	?????	?????	0.013	?????	?????	0.013	?????	?????	0.014	?????	?????	0.024	?????	0	?????	?????	?????	?????	?????	?????	?????	?????	?????	?????	?????	?????
	564	?????	?????	0.022	?????	?????	0.015	?????	?????	0.015	?????	?????	0.015	?????	?????	0.026	?????	0	?????	?????	?????	?????	?????	?????	?????	?????	?????	?????	?????	?????
	565	?????	?????	0.023	?????	?????	0.016	?????	?????	0.016	?????	?????	0.016	?????	?????	0.027	?????	0	?????	?????	?????	?????	?????	?????	?????	?????	?????	?????	?????	?????
	566	?????	?????	0.025	?????	?????	0.017	?????	?????	0.017	?????	?????	0.018	?????	?????	0.028	?????	0	?????	?????	?????	?????	?????	?????	?????	?????	?????	?????	?????	?????
	567	?????	?????	0.025	?????	?????	0.018	?????	?????	0.018	?????	?????	0.018	?????	?????	0.029	?????	0	?????	?????	?????	?????	?????	?????	?????	?????	?????	?????	?????	?????
	568	?????	?????	0.027	?????	?????	0.02	?????	?????	0.02	?????	?????	0.02	?????	?????	0.031	?????	0	?????	?????	?????	?????	?????	?????	?????	?????	?????	?????	?????	?????
	569	?????	?????	0.028	?????	?????	0.021	?????	?????	0.021	?????	?????	0.021	?????	?????	0.032	?????	0	?????	?????	?????	?????	?????	?????	?????	?????	?????	?????	?????	?????
	570	?????	?????	0.029	?????	?????	0.023	?????	?????	0.022	?????	?????	0.023	?????	?????	0.033	?????	0	?????	?????	?????	?????	?????	?????	?????	?????	?????	?????	?????	?????
	571	?????	?????	0.03	?????	?????	0.023	?????	?????	0.023	?????	?????	0.023	?????	?????	0.034	?????	0	?????	?????	?????	?????	?????	?????	?????	?????	?????	?????	?????	?????
	572	?????	?????	0.031	?????	?????	0.024	?????	?????	0.024	?????	?????	0.024	?????	?????	0.035	?????	0	?????	?????	?????	?????	?????	?????	?????	?????	?????	?????	?????	?????
	573	?????	?????	0.032	?????	?????	0.025	?????	?????	0.025	?????	?????	0.025	?????	?????	0.036	?????	0	?????	?????	?????	?????	?????	?????	?????	?????	?????	?????	?????	?????
	574	?????	?????	0.033	?????	?????	0.026	?????	?????	0.026	?????	?????	0.026	?????	?????	0.037	?????	0	?????	?????	?????	?????	?????	?????	?????	?????	?????	?????	?????	?????
	575	?????	?????	0.034	?????	?????	0.027	?????	?????	0.027	?????	?????	0.027	?????	?????	0.038	?????	0	?????	?????	?????	?????	?????	?????	?????	?????	?????	?????	?????	?????
	576	?????	?????	0.035	?????	?????	0.028	?????	?????	0.028	?????	?????	0.028	?????	?????	0.039	?????	0	?????	?????	?????	?????	?????	?????	?????	?????	?????	?????	?????	?????
	577	?????	?????	0.036	?????	?????	0.03	?????	?????	0.03	?????	?????	0.03	?????	?????	0.04	?????	0	?????	?????	?????	?????	?????	?????	?????	?????	?????	?????	?????	?????
	578	?????	?????	0.037	?????	?????	0.031	?????	?????	0.031	?????	?????	0.031	?????	?????	0.041	?????	0	?????	?????	?????	?????	?????	?????	?????	?????	?????	?????	?????	?????
	579	?????	?????	0.038	?????	?????	0.031	?????	?????	0.031	?????	?????	0.031	?????	?????	0.042	?????	0	?????	?????	?????	?????	?????	?????	?????	?????	?????	?????	?????	?????
	580	?????	?????	0.039	?????	?????	0.032	?????	?????	0.032	?????	?????	0.032	?????	?????	0.043	?????	0	?????	?????	?????	?????	?????	?????	?????	?????	?????	?????	?????	?????
	581	?????	?????	0.041	?????	?????	0.034	?????	?????	0.034	?????	?????	0.034	?????	?????	0.045	?????	0	?????	?????	?????	?????	?????	?????	?????	?????	?????	?????	?????	?????
	582	?????	?????	0.041	?????	?????	0.035	?????	?????	0.035	?????	?????	0.035	?????	?????	0.045	?????	0	?????	?????	?????	?????	?????	?????	?????	?????	?????	?????	?????	?????
	583	?????	?????	0.042	?????	?????	0.036	?????	?????	0.036	?????	?????	0.036	?????	?????	0.046	?????	0	?????	?????	?????	?????	?????	?????	?????	?????	?????	?????	?????	?????
	584	?????	?????	0.044	?????	?????	0.037	?????	?????	0.037	?????	?????	0.037	?????	?????	0.048	?????	0	?????	?????	?????	?????	?????	?????	?????	?????	?????	?????	?????	?????
	585	?????	?????	0.045	?????	?????	0.038	?????	?????	0.038	?????	?????	0.038	?????	?????	0.049	?????	0	?????	?????	?????	?????	?????	?????	?????	?????	?????	?????	?????	?????
	586	?????	?????	0.046	?????	?????	0.039	?????	?????	0.039	?????	?????	0.039	?????	?????	0.05	?????	0	?????	?????	?????	?????	?????	?????	?????	?????	?????	?????	?????	?????
	587	?????	?????	0.047	?????	?????	0.04	?????	?????	0.04	?????	?????	0.04	?????	?????	0.051	?????	0	?????	?????	?????	?????	?????	?????	?????	?????	?????	?????	?????	?????
	588	?????	?????	0.048	?????	?????	0.041	?????	?????	0.041	?????	?????	0.041	?????	?????	0.052	?????	0	?????	?????	?????	?????	?????	?????	?????	?????	?????	?????	?????	?????
	589	?????	?????	0.049	?????	?????	0.042	?????	?????	0.042	?????	?????	0.042	?????	?????	0.053	?????	0	?????	?????	?????	?????	?????	?????	?????	?????	?????	?????	?????	?????
	590	?????	?????	0.05	?????	?????	0.043	?????	?????	0.043	?????	?????	0.044	?????	?????	0.054	?????	0	?????	?????	?????	?????	?????	?????	?????	?????	?????	?????	?????	?????
	591	?????	?????	0.051	?????	?????	0.045	?????	?????	0.045	?????	?????	0.045	?????	?????	0.055	?????	0	?????	?????	?????	?????	?????	?????	?????	?????	?????	?????	?????	?????
	592	?????	?????	0.052	?????	?????	0.046	?????	?????	0.046	?????	?????	0.046	?????	?????	0.056	?????	0	?????	?????	?????	?????	?????	?????	?????	?????	?????	?????	?????	?????
	593	?????	?????	0.054	?????	?????	0.047	?????	?????	0.047	?????	?????	0.047	?????	?????	0.058	?????	0	?????	?????	?????	?????	?????	?????	?????	?????	?????	?????	?????	?????
	594	?????	?????	0.055	?????	?????	0.049	?????	?????	0.048	?????	?????	0.048	?????	?????	0.059	?????	0	?????	?????	?????	?????	?????	?????	?????	?????	?????	?????	?????	?????
	595	?????	?????	0.056	?????	?????	0.05	?????	?????	0.05	?????	?????	0.05	?????	?????	0.06	?????	0	?????	?????	?????	?????	?????	?????	?????	?????	?????	?????	?????	?????
	596	?????	?????	0.057	?????	?????	0.051	?????	?????	0.051	?????	?????	0.051	?????	?????	0.061	?????	0	?????	?????	?????	?????	?????	?????	?????	?????	?????	?????	?????	?????
	597	?????	?????	0.058	?????	?????	0.052	?????	?????	0.052	?????	?????	0.052	?????	?????	0.063	?????	0	?????	?????	?????	?????	?????	?????	?????	?????	?????	?????	?????	?????
	598	?????	?????	0.06	?????	?????	0.054	?????	?????	0.053	?????	?????	0.053	?????	?????	0.064	?????	0	?????	?????	?????	?????	?????	?????	?????	?????	?????	?????	?????	?????
	599	?????	?????	0.062	?????	?????	0.056	?????	?????	0.055	?????	?????	0.056	?????	?????	0.066	?????	0	?????	?????	?????	?????	?????	?????	?????	?????	?????	?????	?????	?????
	600	?????	?????	0.063	?????	?????	0.057	?????	?????	0.057	?????	?????	0.057	?????	?????	0.067	?????	0	?????	?????	?????	?????	?????	?????	?????	?????	?????	?????	?????	?????
	601	?????	?????	0.065	?????	?????	0.059	?????	?????	0.059	?????	?????	0.059	?????	?????	0.07	?????	0	?????	?????	?????	?????	?????	?????	?????	?????	?????	?????	?????	?????
	602	?????	?????	0.068	?????	?????	0.061	?????	?????	0.062	?????	?????	0.062	?????	?????	0.072	?????	0	?????	?????	?????	?????	?????	?????	?????	?????	?????	?????	?????	?????
	603	?????	?????	0.071	?????	?????	0.064	?????	?????	0.064	?????	?????	0.064	?????	?????	0.074	?????	0	?????	?????	?????	?????	?????	?????	?????	?????	?????	?????	?????	?????
	604	?????	?????	0.074	?????	?????	0.067	?????	?????	0.067	?????	?????	0.067	?????	?????	0.078	?????	0	?????	?????	?????	?????	?????	?????	?????	?????	?????	?????	?????	?????
	605	?????	?????	0.075	?????	?????	0.068	?????	?????	0.068	?????	?????	0.068	?????	?????	0.079	?????	0	?????	?????	?????	?????	?????	?????	?????	?????	?????	?????	?????	?????
	606	?????	?????	0.079	?????	?????	0.072	?????	?????	0.072	?????	?????	0.072	?????	?????	0.083	?????	0	?????	?????	?????	?????	?????	?????	?????	?????	?????	?????	?????	?????
	607	?????	?????	0.082	?????	?????	0.075	?????	?????	0.076	?????	?????	0.075	?????	?????	0.086	?????	0	?????	?????	?????	?????	?????	?????	?????	?????	?????	?????	?????	?????
	608	?????	?????	0.086	?????	?????	0.079	?????	?????	0.079	?????	?????	0.079	?????	?????	0.09	?????	0	?????	?????	?????	?????	?????	?????	?????	?????	?????	?????	?????	?????
	609	?????	?????	0.088	?????	?????	0.082	?????	?????	0.082	?????	?????	0.082	?????	?????	0.092	?????	0	?????	?????	?????	?????	?????	?????	?????	?????	?????	?????	?????	?????
	610	?????	?????	0.094	?????	?????	0.087	?????	?????	0.087	?????	?????	0.087	?????	?????	0.098	?????	0	?????	?????	?????	?????	?????	?????	?????	?????	?????	?????	?????	?????
	611	?????	?????	0.098	?????	?????	0.092	?????	?????	0.092	?????	?????	0.091	?????	?????	0.102	?????	0	?????	?????	?????	?????	?????	?????	?????	?????	?????	?????	?????	?????
	612	?????	?????	0.102	?????	?????	0.096	?????	?????	0.096	?????	?????	0.095	?????	?????	0.106	?????	0	?????	?????	?????	?????	?????	?????	?????	?????	?????	?????	?????	?????
	613	?????	?????	0.107	?????	?????	0.101	?????	?????	0.101	?????	?????	0.101	?????	?????	0.111	?????	0	?????	?????	?????	?????	?????	?????	?????	?????	?????	?????	?????	?????
	614	?????	?????	0.11	?????	?????	0.104	?????	?????	0.104	?????	?????	0.104	?????	?????	0.115	?????	0	?????	?????	?????	?????	?????	?????	?????	?????	?????	?????	?????	?????
	615	?????	?????	0.114	?????	?????	0.108	?????	?????	0.108	?????	?????	0.108	?????	?????	0.118	?????	0	?????	?????	?????	?????	?????	?????	?????	?????	?????	?????	?????	?????
	616	?????	?????	0.119	?????	?????	0.112	?????	?????	0.112	?????	?????	0.113	?????	?????	0.123	?????	0	?????	?????	?????	?????	?????	?????	?????	?????	?????	?????	?????	?????
	617	?????	?????	0.123	?????	?????	0.117	?????	?????	0.117	?????	?????	0.117	?????	?????	0.127	?????	0	?????	?????	?????	?????	?????	?????	?????	?????	?????	?????	?????	?????
	618	?????	?????	0.126	?????	?????	0.121	?????	?????	0.121	?????	?????	0.12	?????	?????	0.13	?????	0	?????	?????	?????	?????	?????	?????	?????	?????	?????	?????	?????	?????
	619	?????	?????	0.129	?????	?????	0.124	?????	?????	0.124	?????	?????	0.124	?????	?????	0.134	?????	0	?????	?????	?????	?????	?????	?????	?????	?????	?????	?????	?????	?????
	620	?????	?????	0.133	?????	?????	0.127	?????	?????	0.127	?????	?????	0.127	?????	?????	0.137	?????	0	?????	?????	?????	?????	?????	?????	?????	?????	?????	?????	?????	?????
	621	?????	?????	0.137	?????	?????	0.13	?????	?????	0.131	?????	?????	0.13	?????	?????	0.141	?????	0	?????	?????	?????	?????	?????	?????	?????	?????	?????	?????	?????	?????
	622	?????	?????	0.14	?????	?????	0.134	?????	?????	0.135	?????	?????	0.134	?????	?????	0.144	?????	0	?????	?????	?????	?????	?????	?????	?????	?????	?????	?????	?????	?????
	623	?????	?????	0.143	?????	?????	0.136	?????	?????	0.137	?????	?????	0.136	?????	?????	0.147	?????	0	?????	?????	?????	?????	?????	?????	?????	?????	?????	?????	?????	?????
	624	?????	?????	0.146	?????	?????	0.14	?????	?????	0.14	?????	?????	0.14	?????	?????	0.15	?????	0	?????	?????	?????	?????	?????	?????	?????	?????	?????	?????	?????	?????
	625	?????	?????	0.149	?????	?????	0.142	?????	?????	0.142	?????	?????	0.142	?????	?????	0.153	?????	0	?????	?????	?????	?????	?????	?????	?????	?????	?????	?????	?????	?????
	626	?????	?????	0.151	?????	?????	0.145	?????	?????	0.145	?????	?????	0.145	?????	?????	0.155	?????	0	?????	?????	?????	?????	?????	?????	?????	?????	?????	?????	?????	?????
	627	?????	?????	0.153	?????	?????	0.147	?????	?????	0.147	?????	?????	0.147	?????	?????	0.158	?????	0	?????	?????	?????	?????	?????	?????	?????	?????	?????	?????	?????	?????
	628	?????	?????	0.154	?????	?????	0.148	?????	?????	0.148	?????	?????	0.148	?????	?????	0.158	?????	0	?????	?????	?????	?????	?????	?????	?????	?????	?????	?????	?????	?????
	629	?????	?????	0.155	?????	?????	0.149	?????	?????	0.149	?????	?????	0.149	?????	?????	0.159	?????	0	?????	?????	?????	?????	?????	?????	?????	?????	?????	?????	?????	?????
	630	?????	?????	0.155	?????	?????	0.149	?????	?????	0.15	?????	?????	0.149	?????	?????	0.16	?????	0	?????	?????	?????	?????	?????	?????	?????	?????	?????	?????	?????	?????
	631	?????	?????	0.155	?????	?????	0.149	?????	?????	0.149	?????	?????	0.149	?????	?????	0.159	?????	0	?????	?????	?????	?????	?????	?????	?????	?????	?????	?????	?????	?????
	632	?????	?????	0.154	?????	?????	0.148	?????	?????	0.148	?????	?????	0.148	?????	?????	0.158	?????	0	?????	?????	?????	?????	?????	?????	?????	?????	?????	?????	?????	?????
	633	?????	?????	0.152	?????	?????	0.146	?????	?????	0.147	?????	?????	0.146	?????	?????	0.156	?????	0	?????	?????	?????	?????	?????	?????	?????	?????	?????	?????	?????	?????
	634	?????	?????	0.149	?????	?????	0.144	?????	?????	0.144	?????	?????	0.144	?????	?????	0.154	?????	0	?????	?????	?????	?????	?????	?????	?????	?????	?????	?????	?????	?????
	635	?????	?????	0.146	?????	?????	0.14	?????	?????	0.14	?????	?????	0.14	?????	?????	0.151	?????	0	?????	?????	?????	?????	?????	?????	?????	?????	?????	?????	?????	?????
	636	?????	?????	0.142	?????	?????	0.136	?????	?????	0.136	?????	?????	0.136	?????	?????	0.146	?????	0	?????	?????	?????	?????	?????	?????	?????	?????	?????	?????	?????	?????
	637	?????	?????	0.138	?????	?????	0.132	?????	?????	0.132	?????	?????	0.132	?????	?????	0.142	?????	0	?????	?????	?????	?????	?????	?????	?????	?????	?????	?????	?????	?????
	638	?????	?????	0.134	?????	?????	0.128	?????	?????	0.128	?????	?????	0.129	?????	?????	0.139	?????	0	?????	?????	?????	?????	?????	?????	?????	?????	?????	?????	?????	?????
	639	?????	?????	0.13	?????	?????	0.124	?????	?????	0.124	?????	?????	0.123	?????	?????	0.134	?????	0	?????	?????	?????	?????	?????	?????	?????	?????	?????	?????	?????	?????
	640	?????	?????	0.125	?????	?????	0.12	?????	?????	0.119	?????	?????	0.119	?????	?????	0.13	?????	0	?????	?????	?????	?????	?????	?????	?????	?????	?????	?????	?????	?????
	641	?????	?????	0.121	?????	?????	0.114	?????	?????	0.115	?????	?????	0.115	?????	?????	0.125	?????	0	?????	?????	?????	?????	?????	?????	?????	?????	?????	?????	?????	?????
	642	?????	?????	0.115	?????	?????	0.109	?????	?????	0.109	?????	?????	0.109	?????	?????	0.119	?????	0	?????	?????	?????	?????	?????	?????	?????	?????	?????	?????	?????	?????
	643	?????	?????	0.11	?????	?????	0.105	?????	?????	0.104	?????	?????	0.104	?????	?????	0.114	?????	0	?????	?????	?????	?????	?????	?????	?????	?????	?????	?????	?????	?????
	644	?????	?????	0.105	?????	?????	0.1	?????	?????	0.1	?????	?????	0.099	?????	?????	0.109	?????	0	?????	?????	?????	?????	?????	?????	?????	?????	?????	?????	?????	?????
	645	?????	?????	0.099	?????	?????	0.094	?????	?????	0.093	?????	?????	0.093	?????	?????	0.103	?????	0	?????	?????	?????	?????	?????	?????	?????	?????	?????	?????	?????	?????
	646	?????	?????	0.093	?????	?????	0.087	?????	?????	0.088	?????	?????	0.087	?????	?????	0.098	?????	0	?????	?????	?????	?????	?????	?????	?????	?????	?????	?????	?????	?????
	647	?????	?????	0.087	?????	?????	0.082	?????	?????	0.082	?????	?????	0.081	?????	?????	0.092	?????	0	?????	?????	?????	?????	?????	?????	?????	?????	?????	?????	?????	?????
	648	?????	?????	0.082	?????	?????	0.076	?????	?????	0.077	?????	?????	0.077	?????	?????	0.087	?????	0	?????	?????	?????	?????	?????	?????	?????	?????	?????	?????	?????	?????
	649	?????	?????	0.076	?????	?????	0.071	?????	?????	0.071	?????	?????	0.071	?????	?????	0.082	?????	0	?????	?????	?????	?????	?????	?????	?????	?????	?????	?????	?????	?????
	650	?????	?????	0.069	?????	?????	0.063	?????	?????	0.064	?????	?????	0.064	?????	?????	0.074	?????	0	?????	?????	?????	?????	?????	?????	?????	?????	?????	?????	?????	?????
	651	?????	?????	0.064	?????	?????	0.059	?????	?????	0.059	?????	?????	0.058	?????	?????	0.068	?????	0	?????	?????	?????	?????	?????	?????	?????	?????	?????	?????	?????	?????
	652	?????	?????	0.058	?????	?????	0.053	?????	?????	0.053	?????	?????	0.053	?????	?????	0.063	?????	0	?????	?????	?????	?????	?????	?????	?????	?????	?????	?????	?????	?????
	653	?????	?????	0.055	?????	?????	0.049	?????	?????	0.049	?????	?????	0.049	?????	?????	0.059	?????	0	?????	?????	?????	?????	?????	?????	?????	?????	?????	?????	?????	?????
	654	?????	?????	0.05	?????	?????	0.044	?????	?????	0.044	?????	?????	0.044	?????	?????	0.054	?????	0	?????	?????	?????	?????	?????	?????	?????	?????	?????	?????	?????	?????
	655	?????	?????	0.045	?????	?????	0.04	?????	?????	0.039	?????	?????	0.039	?????	?????	0.049	?????	0	?????	?????	?????	?????	?????	?????	?????	?????	?????	?????	?????	?????
	656	?????	?????	0.038	?????	?????	0.033	?????	?????	0.033	?????	?????	0.033	?????	?????	0.042	?????	0	?????	?????	?????	?????	?????	?????	?????	?????	?????	?????	?????	?????
	657	?????	?????	0.034	?????	?????	0.029	?????	?????	0.029	?????	?????	0.029	?????	?????	0.039	?????	0	?????	?????	?????	?????	?????	?????	?????	?????	?????	?????	?????	?????
	658	?????	?????	0.03	?????	?????	0.025	?????	?????	0.025	?????	?????	0.025	?????	?????	0.034	?????	0	?????	?????	?????	?????	?????	?????	?????	?????	?????	?????	?????	?????
	659	?????	?????	0.027	?????	?????	0.022	?????	?????	0.022	?????	?????	0.022	?????	?????	0.032	?????	0	?????	?????	?????	?????	?????	?????	?????	?????	?????	?????	?????	?????
	660	?????	?????	0.024	?????	?????	0.019	?????	?????	0.02	?????	?????	0.019	?????	?????	0.029	?????	0	?????	?????	?????	?????	?????	?????	?????	?????	?????	?????	?????	?????
	661	?????	?????	0.021	?????	?????	0.017	?????	?????	0.017	?????	?????	0.016	?????	?????	0.026	?????	0	?????	?????	?????	?????	?????	?????	?????	?????	?????	?????	?????	?????
	662	?????	?????	0.02	?????	?????	0.015	?????	?????	0.014	?????	?????	0.014	?????	?????	0.024	?????	0	?????	?????	?????	?????	?????	?????	?????	?????	?????	?????	?????	?????
	663	?????	?????	0.017	?????	?????	0.012	?????	?????	0.012	?????	?????	0.012	?????	?????	0.022	?????	0	?????	?????	?????	?????	?????	?????	?????	?????	?????	?????	?????	?????
	664	?????	?????	0.015	?????	?????	0.011	?????	?????	0.011	?????	?????	0.011	?????	?????	0.02	?????	0	?????	?????	?????	?????	?????	?????	?????	?????	?????	?????	?????	?????
	665	?????	?????	0.014	?????	?????	0.009	?????	?????	0.009	?????	?????	0.009	?????	?????	0.018	?????	0	?????	?????	?????	?????	?????	?????	?????	?????	?????	?????	?????	?????
	666	?????	?????	0.011	?????	?????	0.007	?????	?????	0.007	?????	?????	0.007	?????	?????	0.016	?????	0	?????	?????	?????	?????	?????	?????	?????	?????	?????	?????	?????	?????
	667	?????	?????	0.01	?????	?????	0.005	?????	?????	0.005	?????	?????	0.005	?????	?????	0.014	?????	0	?????	?????	?????	?????	?????	?????	?????	?????	?????	?????	?????	?????
	668	?????	?????	0.008	?????	?????	0.004	?????	?????	0.004	?????	?????	0.004	?????	?????	0.013	?????	0	?????	?????	?????	?????	?????	?????	?????	?????	?????	?????	?????	?????
	669	?????	?????	0.007	?????	?????	0.002	?????	?????	0.002	?????	?????	0.002	?????	?????	0.011	?????	0	?????	?????	?????	?????	?????	?????	?????	?????	?????	?????	?????	?????
	670	?????	?????	0.006	?????	?????	0.001	?????	?????	0.001	?????	?????	0.001	?????	?????	0.01	?????	0	?????	?????	?????	?????	?????	?????	?????	?????	?????	?????	?????	?????
	671	?????	?????	0.005	?????	?????	0	?????	?????	0	?????	?????	0	?????	?????	0.009	?????	0	?????	?????	?????	?????	?????	?????	?????	?????	?????	?????	?????	?????
	672	?????	?????	0.003	?????	?????	-0.001	?????	?????	-0.001	?????	?????	-0.001	?????	?????	0.008	?????	0	?????	?????	?????	?????	?????	?????	?????	?????	?????	?????	?????	?????
	673	?????	?????	0.002	?????	?????	-0.002	?????	?????	-0.003	?????	?????	-0.002	?????	?????	0.007	?????	0	?????	?????	?????	?????	?????	?????	?????	?????	?????	?????	?????	?????
	674	?????	?????	0.001	?????	?????	-0.004	?????	?????	-0.004	?????	?????	-0.004	?????	?????	0.005	?????	0	?????	?????	?????	?????	?????	?????	?????	?????	?????	?????	?????	?????
	675	?????	?????	0	?????	?????	-0.004	?????	?????	-0.004	?????	?????	-0.004	?????	?????	0.004	?????	0	?????	?????	?????	?????	?????	?????	?????	?????	?????	?????	?????	?????
	676	?????	?????	-0.001	?????	?????	-0.005	?????	?????	-0.005	?????	?????	-0.005	?????	?????	0.004	?????	0	?????	?????	?????	?????	?????	?????	?????	?????	?????	?????	?????	?????
	677	?????	?????	-0.001	?????	?????	-0.006	?????	?????	-0.006	?????	?????	-0.006	?????	?????	0.003	?????	0	?????	?????	?????	?????	?????	?????	?????	?????	?????	?????	?????	?????
	678	?????	?????	-0.002	?????	?????	-0.006	?????	?????	-0.007	?????	?????	-0.006	?????	?????	0.002	?????	0	?????	?????	?????	?????	?????	?????	?????	?????	?????	?????	?????	?????
	679	?????	?????	-0.003	?????	?????	-0.007	?????	?????	-0.007	?????	?????	-0.007	?????	?????	0.002	?????	0	?????	?????	?????	?????	?????	?????	?????	?????	?????	?????	?????	?????
	680	?????	?????	-0.003	?????	?????	-0.008	?????	?????	-0.008	?????	?????	-0.008	?????	?????	0.001	?????	0	?????	?????	?????	?????	?????	?????	?????	?????	?????	?????	?????	?????
	681	?????	?????	-0.004	?????	?????	-0.008	?????	?????	-0.008	?????	?????	-0.008	?????	?????	0.001	?????	0	?????	?????	?????	?????	?????	?????	?????	?????	?????	?????	?????	?????
	682	?????	?????	-0.004	?????	?????	-0.008	?????	?????	-0.009	?????	?????	-0.008	?????	?????	0	?????	0	?????	?????	?????	?????	?????	?????	?????	?????	?????	?????	?????	?????
	683	?????	?????	-0.005	?????	?????	-0.009	?????	?????	-0.009	?????	?????	-0.009	?????	?????	0	?????	0	?????	?????	?????	?????	?????	?????	?????	?????	?????	?????	?????	?????
	684	?????	?????	-0.005	?????	?????	-0.009	?????	?????	-0.009	?????	?????	-0.009	?????	?????	0	?????	0	?????	?????	?????	?????	?????	?????	?????	?????	?????	?????	?????	?????
	685	?????	?????	-0.005	?????	?????	-0.009	?????	?????	-0.01	?????	?????	-0.009	?????	?????	-0.001	?????	0	?????	?????	?????	?????	?????	?????	?????	?????	?????	?????	?????	?????
	686	?????	?????	-0.006	?????	?????	-0.01	?????	?????	-0.01	?????	?????	-0.01	?????	?????	-0.001	?????	0	?????	?????	?????	?????	?????	?????	?????	?????	?????	?????	?????	?????
	687	?????	?????	-0.006	?????	?????	-0.01	?????	?????	-0.01	?????	?????	-0.01	?????	?????	-0.001	?????	0	?????	?????	?????	?????	?????	?????	?????	?????	?????	?????	?????	?????
	688	?????	?????	-0.006	?????	?????	-0.01	?????	?????	-0.01	?????	?????	-0.01	?????	?????	-0.002	?????	0	?????	?????	?????	?????	?????	?????	?????	?????	?????	?????	?????	?????
	689	?????	?????	-0.006	?????	?????	-0.01	?????	?????	-0.011	?????	?????	-0.01	?????	?????	-0.002	?????	0	?????	?????	?????	?????	?????	?????	?????	?????	?????	?????	?????	?????
	690	?????	?????	-0.006	?????	?????	-0.01	?????	?????	-0.01	?????	?????	-0.01	?????	?????	-0.002	?????	0	?????	?????	?????	?????	?????	?????	?????	?????	?????	?????	?????	?????
	691	?????	?????	-0.007	?????	?????	-0.011	?????	?????	-0.011	?????	?????	-0.011	?????	?????	-0.002	?????	0	?????	?????	?????	?????	?????	?????	?????	?????	?????	?????	?????	?????
	692	?????	?????	-0.007	?????	?????	-0.011	?????	?????	-0.011	?????	?????	-0.011	?????	?????	-0.002	?????	0	?????	?????	?????	?????	?????	?????	?????	?????	?????	?????	?????	?????
	693	?????	?????	-0.007	?????	?????	-0.011	?????	?????	-0.011	?????	?????	-0.011	?????	?????	-0.002	?????	0	?????	?????	?????	?????	?????	?????	?????	?????	?????	?????	?????	?????
	694	?????	?????	-0.007	?????	?????	-0.011	?????	?????	-0.011	?????	?????	-0.011	?????	?????	-0.003	?????	0	?????	?????	?????	?????	?????	?????	?????	?????	?????	?????	?????	?????
	695	?????	?????	-0.007	?????	?????	-0.011	?????	?????	-0.011	?????	?????	-0.011	?????	?????	-0.003	?????	0	?????	?????	?????	?????	?????	?????	?????	?????	?????	?????	?????	?????
	696	?????	?????	-0.007	?????	?????	-0.011	?????	?????	-0.011	?????	?????	-0.011	?????	?????	-0.003	?????	0	?????	?????	?????	?????	?????	?????	?????	?????	?????	?????	?????	?????
	697	?????	?????	-0.008	?????	?????	-0.011	?????	?????	-0.012	?????	?????	-0.012	?????	?????	-0.003	?????	0	?????	?????	?????	?????	?????	?????	?????	?????	?????	?????	?????	?????
	698	?????	?????	-0.008	?????	?????	-0.012	?????	?????	-0.012	?????	?????	-0.011	?????	?????	-0.003	?????	0	?????	?????	?????	?????	?????	?????	?????	?????	?????	?????	?????	?????
	699	?????	?????	-0.008	?????	?????	-0.012	?????	?????	-0.012	?????	?????	-0.012	?????	?????	-0.003	?????	0	?????	?????	?????	?????	?????	?????	?????	?????	?????	?????	?????	?????
	700	?????	?????	-0.008	?????	?????	-0.012	?????	?????	-0.012	?????	?????	-0.012	?????	?????	-0.003	?????	0	?????	?????	?????	?????	?????	?????	?????	?????	?????	?????	?????	?????
Mean Min OD [Blank Read 1:Spectrum]
		1	2	3	4	5	6	7	8	9	10	11	12
	A	-0.001	2.03	?????										Mean Min OD [Blank Read 1:Spectrum]
	B	0	2.025	?????										Mean Min OD [Blank Read 1:Spectrum]
	C	0.005	2.025	?????										Mean Min OD [Blank Read 1:Spectrum]
	D	0.002	2.02	?????										Mean Min OD [Blank Read 1:Spectrum]
	E	0.001	2.025	?????										Mean Min OD [Blank Read 1:Spectrum]
	F	0		?????										Mean Min OD [Blank Read 1:Spectrum]
	G	0.002	0.001	0.009	0.005	0.007	0.008							Mean Min OD [Blank Read 1:Spectrum]
	H	0	0.001	0.002	0.004	0.004	0.005							Mean Min OD [Blank Read 1:Spectrum]
W at Mean Min OD [Blank Read 1:Spectrum]
		1	2	3	4	5	6	7	8	9	10	11	12
	A	697	700	?????										W at Mean Min OD [Blank Read 1:Spectrum]
	B	691	700	?????										W at Mean Min OD [Blank Read 1:Spectrum]
	C	686	700	?????										W at Mean Min OD [Blank Read 1:Spectrum]
	D	686	700	?????										W at Mean Min OD [Blank Read 1:Spectrum]
	E	691	700	?????										W at Mean Min OD [Blank Read 1:Spectrum]
	F	550		?????										W at Mean Min OD [Blank Read 1:Spectrum]
	G	686	700	700	700	700	700							W at Mean Min OD [Blank Read 1:Spectrum]
	H	551	700	700	700	700	700							W at Mean Min OD [Blank Read 1:Spectrum]
Mean Max OD [Blank Read 1:Spectrum]
		1	2	3	4	5	6	7	8	9	10	11	12
	A	0.002	2.188	?????										Mean Max OD [Blank Read 1:Spectrum]
	B	0.003	2.183	?????										Mean Max OD [Blank Read 1:Spectrum]
	C	0.008	2.183	?????										Mean Max OD [Blank Read 1:Spectrum]
	D	0.004	2.178	?????										Mean Max OD [Blank Read 1:Spectrum]
	E	0.004	2.183	?????										Mean Max OD [Blank Read 1:Spectrum]
	F	0		?????										Mean Max OD [Blank Read 1:Spectrum]
	G	0.002	0.12	0.26	0.378	0.546	0.647							Mean Max OD [Blank Read 1:Spectrum]
	H	0.001	0.119	0.246	0.368	0.513	0.656							Mean Max OD [Blank Read 1:Spectrum]
W at Mean Max OD [Blank Read 1:Spectrum]
		1	2	3	4	5	6	7	8	9	10	11	12
	A	626	551	?????										W at Mean Max OD [Blank Read 1:Spectrum]
	B	626	551	?????										W at Mean Max OD [Blank Read 1:Spectrum]
	C	626	551	?????										W at Mean Max OD [Blank Read 1:Spectrum]
	D	629	551	?????										W at Mean Max OD [Blank Read 1:Spectrum]
	E	626	551	?????										W at Mean Max OD [Blank Read 1:Spectrum]
	F	550		?????										W at Mean Max OD [Blank Read 1:Spectrum]
	G	554	634	634	634	634	634							W at Mean Max OD [Blank Read 1:Spectrum]
	H	663	634	634	634	634	634							W at Mean Max OD [Blank Read 1:Spectrum]
Mean Min OD [Blank Read 2:Spectrum]
		1	2	3	4	5	6	7	8	9	10	11	12
	A	?????	?????	-0.008										Mean Min OD [Blank Read 2:Spectrum]
	B	?????	?????	-0.012										Mean Min OD [Blank Read 2:Spectrum]
	C	?????	?????	-0.012										Mean Min OD [Blank Read 2:Spectrum]
	D	?????	?????	-0.012										Mean Min OD [Blank Read 2:Spectrum]
	E	?????	?????	-0.003										Mean Min OD [Blank Read 2:Spectrum]
	F	?????		0										Mean Min OD [Blank Read 2:Spectrum]
	G	?????	?????	?????	?????	?????	?????							Mean Min OD [Blank Read 2:Spectrum]
	H	?????	?????	?????	?????	?????	?????							Mean Min OD [Blank Read 2:Spectrum]
W at Mean Min OD [Blank Read 2:Spectrum]
		1	2	3	4	5	6	7	8	9	10	11	12
	A	?????	?????	699										W at Mean Min OD [Blank Read 2:Spectrum]
	B	?????	?????	698										W at Mean Min OD [Blank Read 2:Spectrum]
	C	?????	?????	698										W at Mean Min OD [Blank Read 2:Spectrum]
	D	?????	?????	699										W at Mean Min OD [Blank Read 2:Spectrum]
	E	?????	?????	698										W at Mean Min OD [Blank Read 2:Spectrum]
	F	?????		550										W at Mean Min OD [Blank Read 2:Spectrum]
	G	?????	?????	?????	?????	?????	?????							W at Mean Min OD [Blank Read 2:Spectrum]
	H	?????	?????	?????	?????	?????	?????							W at Mean Min OD [Blank Read 2:Spectrum]
Mean Max OD [Blank Read 2:Spectrum]
		1	2	3	4	5	6	7	8	9	10	11	12
	A	?????	?????	0.155										Mean Max OD [Blank Read 2:Spectrum]
	B	?????	?????	0.149										Mean Max OD [Blank Read 2:Spectrum]
	C	?????	?????	0.15										Mean Max OD [Blank Read 2:Spectrum]
	D	?????	?????	0.149										Mean Max OD [Blank Read 2:Spectrum]
	E	?????	?????	0.16										Mean Max OD [Blank Read 2:Spectrum]
	F	?????		0										Mean Max OD [Blank Read 2:Spectrum]
	G	?????	?????	?????	?????	?????	?????							Mean Max OD [Blank Read 2:Spectrum]
	H	?????	?????	?????	?????	?????	?????							Mean Max OD [Blank Read 2:Spectrum]
W at Mean Max OD [Blank Read 2:Spectrum]
		1	2	3	4	5	6	7	8	9	10	11	12
	A	?????	?????	630										W at Mean Max OD [Blank Read 2:Spectrum]
	B	?????	?????	630										W at Mean Max OD [Blank Read 2:Spectrum]
	C	?????	?????	630										W at Mean Max OD [Blank Read 2:Spectrum]
	D	?????	?????	630										W at Mean Max OD [Blank Read 2:Spectrum]
	E	?????	?????	630										W at Mean Max OD [Blank Read 2:Spectrum]
	F	?????		550										W at Mean Max OD [Blank Read 2:Spectrum]
	G	?????	?????	?????	?????	?????	?????							W at Mean Max OD [Blank Read 2:Spectrum]
	H	?????	?????	?????	?????	?????	?????							W at Mean Max OD [Blank Read 2:Spectrum]
StdCurve
StdCurve Fitting Results
	Curve Name	Curve Formula	A	B	R2	Fit F Prob
	StdCurve	Y=A*X+B	0.000329	-0.0073	0.999	?????
[Concentration]
		1	2	3	4	5	6	7	8	9	10	11	12
	A	28.0038	>2100.0000	?????										[Concentration]
	B	30.1335	>2100.0000	?????										[Concentration]
	C	47.1705	>2100.0000	?????										[Concentration]
	D	35.3054	>2100.0000	?????										[Concentration]
	E	34.0885	>2100.0000	?????										[Concentration]
	F	22.2234		?????										[Concentration]
	G	28.9165	388.215	812.618	1170.7	1683.63	1992.13							[Concentration]
	H	24.0488	385.172	770.33	1142.1	1583.54	2018.59							[Concentration]
	1	2	3	4	5	6	7	8	9	10	11	12
A													Bitmap [Read 1:Spectrum]
B													Bitmap [Read 1:Spectrum]
C													Bitmap [Read 1:Spectrum]
D													Bitmap [Read 1:Spectrum]
E													Bitmap [Read 1:Spectrum]
F													Bitmap [Read 1:Spectrum]
G													Bitmap [Read 1:Spectrum]
H													Bitmap [Read 1:Spectrum]

## Sheet: Day 2
Software Version	2.05.5
Experiment File Path:	C:\Documents and Settings\All Users\Documents\Experiments\Sebastian\Day 2 Retention Lauren.xpt
Protocol File Path:	C:\Documents and Settings\All Users\Documents\Protocols\Sebastian\CHX Retention Lauren.prt
Plate Number	Plate 1
Date	2014-06-05
Time	11:23:37
Reader Type:	Synergy H1
Reader Serial Number:	14041620
Reading Type	Reader
Procedure Details
Plate Type	96 WELL PLATE
Read	Absorbance Spectrum
	Random
	Start: 550 nm, Stop: 700 nm, Step: 1 nm
	Calibrate Before Read
	Read Speed: Normal, Delay: 100 msec, Measurements/Data Point: 8
Read	Absorbance Spectrum
	A3..F3
	Start: 550 nm, Stop: 700 nm, Step: 1 nm
	Calibrate Before Read
	Read Speed: Normal, Delay: 100 msec, Measurements/Data Point: 8
Layout
		1	2	3	4	5	6	7	8	9	10	11	12
	A	SPL1	SPL2	SPL3										Well ID
														Conc/Dil
	B	SPL1	SPL2	SPL3										Well ID
														Conc/Dil
	C	SPL1	SPL2	SPL3										Well ID
														Conc/Dil
	D	SPL1	SPL2	SPL3										Well ID
														Conc/Dil
	E	SPL1	SPL2	SPL3										Well ID
														Conc/Dil
	F	BLK		BLK										Well ID
														Conc/Dil
	G	STD1	STD2	STD3	STD4	STD5	STD6							Well ID
		0	400	800	1200	1600	2000							Conc/Dil
	H	STD1	STD2	STD3	STD4	STD5	STD6							Well ID
		0	400	800	1200	1600	2000							Conc/Dil
Read 1:Spectrum
	Wavelength	A1	A2	A3	B1	B2	B3	C1	C2	C3	D1	D2	D3	E1	E2	E3	F1	F3	G1	G2	G3	G4	G5	G6	H1	H2	H3	H4	H5	H6
	550	0.058	2.198		0.04	2.207		0.041	2.208		0.044	2.212		0.039	2.225		0.045		0.037	0.055	0.06	0.074	0.083	0.1	0.038	0.052	0.06	0.073	0.085	0.097
	551	0.058	2.199		0.04	2.208		0.041	2.209		0.044	2.213		0.039	2.227		0.045		0.037	0.055	0.061	0.075	0.084	0.102	0.037	0.053	0.06	0.074	0.086	0.099
	552	0.058	2.199		0.04	2.208		0.041	2.209		0.044	2.213		0.039	2.227		0.045		0.037	0.055	0.061	0.076	0.085	0.103	0.037	0.053	0.061	0.075	0.087	0.1
	553	0.058	2.198		0.04	2.207		0.041	2.208		0.044	2.212		0.039	2.225		0.045		0.037	0.056	0.062	0.077	0.087	0.105	0.037	0.053	0.062	0.076	0.088	0.102
	554	0.058	2.197		0.04	2.206		0.041	2.207		0.044	2.211		0.039	2.225		0.045		0.037	0.056	0.063	0.078	0.089	0.107	0.037	0.054	0.063	0.078	0.09	0.105
	555	0.058	2.196		0.04	2.205		0.041	2.207		0.044	2.21		0.039	2.224		0.045		0.037	0.056	0.063	0.08	0.089	0.109	0.037	0.054	0.063	0.079	0.092	0.106
	556	0.058	2.196		0.04	2.205		0.041	2.206		0.044	2.21		0.039	2.223		0.045		0.037	0.057	0.064	0.081	0.092	0.111	0.037	0.055	0.064	0.08	0.094	0.109
	557	0.058	2.194		0.04	2.204		0.041	2.204		0.044	2.208		0.039	2.221		0.045		0.037	0.057	0.065	0.083	0.094	0.114	0.037	0.055	0.066	0.082	0.096	0.111
	558	0.058	2.193		0.04	2.202		0.041	2.203		0.044	2.207		0.039	2.221		0.045		0.037	0.058	0.066	0.085	0.096	0.117	0.037	0.056	0.066	0.083	0.098	0.115
	559	0.058	2.193		0.04	2.202		0.041	2.203		0.044	2.207		0.039	2.22		0.045		0.037	0.058	0.067	0.086	0.098	0.119	0.037	0.057	0.068	0.085	0.1	0.117
	560	0.059	2.192		0.04	2.201		0.041	2.202		0.044	2.205		0.039	2.219		0.045		0.037	0.059	0.069	0.088	0.101	0.123	0.037	0.057	0.069	0.087	0.103	0.121
	561	0.058	2.19		0.04	2.2		0.041	2.2		0.044	2.204		0.039	2.218		0.045		0.037	0.06	0.07	0.09	0.103	0.126	0.037	0.058	0.07	0.089	0.105	0.124
	562	0.058	2.189		0.04	2.198		0.041	2.2		0.044	2.204		0.039	2.217		0.045		0.037	0.06	0.071	0.092	0.106	0.13	0.037	0.059	0.072	0.091	0.108	0.128
	563	0.059	2.188		0.04	2.197		0.041	2.199		0.044	2.203		0.039	2.216		0.045		0.037	0.061	0.072	0.094	0.108	0.132	0.037	0.059	0.073	0.093	0.11	0.13
	564	0.058	2.186		0.04	2.195		0.041	2.197		0.044	2.201		0.039	2.214		0.045		0.036	0.062	0.075	0.098	0.113	0.138	0.037	0.06	0.075	0.096	0.115	0.137
	565	0.059	2.186		0.04	2.195		0.041	2.196		0.044	2.2		0.039	2.214		0.045		0.037	0.063	0.076	0.1	0.116	0.142	0.037	0.061	0.077	0.099	0.118	0.141
	566	0.058	2.185		0.04	2.193		0.041	2.195		0.044	2.199		0.039	2.212		0.045		0.037	0.064	0.078	0.103	0.12	0.147	0.037	0.062	0.079	0.101	0.122	0.145
	567	0.058	2.184		0.04	2.193		0.041	2.194		0.044	2.198		0.039	2.211		0.045		0.036	0.064	0.079	0.104	0.122	0.149	0.037	0.063	0.08	0.103	0.124	0.147
	568	0.058	2.182		0.04	2.191		0.041	2.193		0.044	2.197		0.039	2.21		0.044		0.037	0.065	0.081	0.107	0.126	0.154	0.037	0.064	0.082	0.106	0.128	0.153
	569	0.058	2.182		0.04	2.191		0.041	2.192		0.044	2.196		0.039	2.209		0.045		0.036	0.066	0.083	0.11	0.129	0.159	0.037	0.065	0.084	0.109	0.131	0.158
	570	0.058	2.181		0.04	2.19		0.041	2.191		0.044	2.195		0.039	2.208		0.044		0.037	0.067	0.084	0.113	0.133	0.163	0.037	0.066	0.085	0.111	0.134	0.162
	571	0.058	2.18		0.04	2.189		0.041	2.19		0.044	2.194		0.039	2.208		0.045		0.037	0.068	0.086	0.116	0.136	0.166	0.037	0.067	0.087	0.113	0.138	0.166
	572	0.058	2.179		0.04	2.188		0.041	2.19		0.044	2.194		0.039	2.207		0.045		0.037	0.068	0.087	0.118	0.138	0.17	0.037	0.067	0.088	0.115	0.14	0.169
	573	0.058	2.179		0.04	2.187		0.041	2.188		0.044	2.193		0.039	2.206		0.044		0.036	0.069	0.088	0.12	0.141	0.174	0.037	0.068	0.089	0.118	0.143	0.173
	574	0.058	2.178		0.04	2.187		0.041	2.188		0.044	2.192		0.039	2.205		0.044		0.037	0.07	0.09	0.123	0.144	0.178	0.037	0.069	0.091	0.12	0.146	0.178
	575	0.058	2.176		0.04	2.186		0.041	2.187		0.044	2.191		0.039	2.204		0.044		0.036	0.071	0.092	0.125	0.147	0.181	0.037	0.07	0.093	0.122	0.149	0.18
	576	0.058	2.176		0.04	2.185		0.041	2.186		0.044	2.19		0.039	2.204		0.044		0.036	0.071	0.093	0.127	0.15	0.185	0.037	0.071	0.094	0.124	0.152	0.185
	577	0.057	2.175		0.04	2.184		0.041	2.186		0.044	2.189		0.039	2.203		0.044		0.036	0.072	0.095	0.13	0.154	0.19	0.037	0.072	0.096	0.127	0.156	0.189
	578	0.057	2.174		0.04	2.183		0.041	2.185		0.044	2.189		0.039	2.202		0.044		0.036	0.073	0.097	0.133	0.157	0.194	0.037	0.072	0.098	0.13	0.159	0.194
	579	0.057	2.174		0.04	2.183		0.041	2.184		0.044	2.188		0.039	2.201		0.044		0.036	0.074	0.098	0.135	0.16	0.197	0.037	0.073	0.099	0.132	0.162	0.197
	580	0.057	2.172		0.04	2.181		0.041	2.183		0.044	2.187		0.039	2.2		0.044		0.036	0.075	0.099	0.137	0.164	0.201	0.037	0.074	0.101	0.134	0.165	0.201
	581	0.057	2.171		0.04	2.18		0.041	2.182		0.044	2.186		0.039	2.199		0.044		0.036	0.076	0.102	0.141	0.168	0.207	0.037	0.075	0.103	0.138	0.17	0.207
	582	0.057	2.17		0.04	2.179		0.041	2.181		0.044	2.185		0.039	2.198		0.044		0.036	0.077	0.103	0.144	0.171	0.212	0.037	0.076	0.105	0.141	0.173	0.212
	583	0.057	2.169		0.04	2.179		0.041	2.18		0.044	2.184		0.039	2.197		0.044		0.036	0.077	0.104	0.145	0.173	0.215	0.037	0.077	0.106	0.142	0.175	0.215
	584	0.057	2.169		0.04	2.178		0.041	2.179		0.044	2.183		0.039	2.197		0.044		0.036	0.078	0.106	0.149	0.177	0.22	0.037	0.078	0.108	0.145	0.179	0.22
	585	0.057	2.168		0.04	2.177		0.041	2.178		0.044	2.182		0.039	2.195		0.044		0.036	0.079	0.108	0.151	0.181	0.224	0.037	0.079	0.11	0.148	0.183	0.225
	586	0.057	2.166		0.04	2.176		0.041	2.177		0.044	2.181		0.039	2.194		0.044		0.036	0.08	0.11	0.154	0.184	0.228	0.037	0.08	0.112	0.15	0.186	0.229
	587	0.057	2.166		0.04	2.175		0.041	2.176		0.044	2.18		0.039	2.193		0.044		0.036	0.081	0.112	0.157	0.188	0.232	0.037	0.081	0.114	0.153	0.19	0.233
	588	0.057	2.164		0.04	2.174		0.041	2.175		0.044	2.179		0.039	2.192		0.044		0.036	0.082	0.113	0.16	0.191	0.237	0.037	0.082	0.115	0.156	0.193	0.238
	589	0.056	2.164		0.04	2.172		0.041	2.174		0.044	2.178		0.039	2.191		0.044		0.036	0.083	0.115	0.162	0.195	0.241	0.037	0.083	0.117	0.158	0.197	0.242
	590	0.056	2.163		0.04	2.172		0.041	2.173		0.044	2.177		0.039	2.19		0.044		0.036	0.083	0.117	0.165	0.198	0.246	0.037	0.084	0.119	0.161	0.2	0.247
	591	0.056	2.162		0.04	2.171		0.041	2.172		0.044	2.176		0.039	2.189		0.044		0.036	0.084	0.118	0.168	0.202	0.25	0.037	0.085	0.121	0.164	0.204	0.252
	592	0.056	2.161		0.04	2.17		0.041	2.171		0.044	2.175		0.039	2.188		0.044		0.036	0.085	0.12	0.17	0.204	0.253	0.037	0.085	0.122	0.165	0.206	0.254
	593	0.056	2.16		0.04	2.169		0.041	2.17		0.044	2.174		0.039	2.188		0.044		0.036	0.086	0.121	0.172	0.208	0.257	0.037	0.086	0.124	0.168	0.209	0.259
	594	0.056	2.159		0.04	2.168		0.041	2.169		0.044	2.174		0.039	2.187		0.044		0.036	0.087	0.123	0.175	0.211	0.262	0.037	0.087	0.126	0.171	0.213	0.264
	595	0.056	2.158		0.04	2.167		0.041	2.168		0.044	2.173		0.039	2.186		0.044		0.036	0.087	0.125	0.178	0.214	0.266	0.037	0.088	0.127	0.173	0.216	0.268
	596	0.056	2.158		0.04	2.167		0.041	2.168		0.044	2.172		0.04	2.185		0.044		0.036	0.088	0.126	0.18	0.217	0.27	0.037	0.089	0.129	0.175	0.219	0.271
	597	0.056	2.156		0.04	2.166		0.041	2.167		0.044	2.171		0.04	2.184		0.044		0.036	0.089	0.128	0.183	0.22	0.274	0.037	0.09	0.131	0.178	0.222	0.275
	598	0.056	2.156		0.041	2.165		0.041	2.167		0.044	2.171		0.04	2.184		0.044		0.037	0.09	0.13	0.186	0.224	0.278	0.037	0.091	0.132	0.181	0.226	0.28
	599	0.056	2.155		0.04	2.164		0.041	2.166		0.044	2.169		0.039	2.183		0.044		0.036	0.091	0.132	0.189	0.229	0.284	0.037	0.092	0.135	0.184	0.231	0.286
	600	0.055	2.154		0.041	2.163		0.041	2.165		0.044	2.169		0.04	2.182		0.044		0.036	0.092	0.133	0.191	0.231	0.288	0.037	0.093	0.136	0.187	0.233	0.29
	601	0.056	2.153		0.041	2.162		0.041	2.164		0.044	2.168		0.04	2.181		0.044		0.036	0.093	0.136	0.196	0.237	0.295	0.037	0.094	0.139	0.191	0.238	0.297
	602	0.056	2.152		0.041	2.161		0.041	2.163		0.044	2.167		0.04	2.181		0.044		0.036	0.095	0.139	0.201	0.243	0.302	0.037	0.096	0.142	0.195	0.245	0.305
	603	0.056	2.152		0.041	2.16		0.041	2.162		0.044	2.166		0.04	2.18		0.044		0.036	0.096	0.142	0.206	0.25	0.311	0.037	0.098	0.145	0.2	0.252	0.314
	604	0.056	2.15		0.041	2.159		0.041	2.161		0.044	2.165		0.04	2.178		0.044		0.036	0.098	0.146	0.212	0.257	0.321	0.037	0.1	0.149	0.205	0.259	0.323
	605	0.056	2.15		0.041	2.159		0.041	2.16		0.044	2.164		0.04	2.178		0.044		0.036	0.099	0.148	0.214	0.26	0.324	0.037	0.101	0.151	0.208	0.262	0.328
	606	0.055	2.149		0.041	2.158		0.041	2.16		0.044	2.164		0.04	2.176		0.044		0.036	0.101	0.152	0.221	0.269	0.335	0.037	0.103	0.156	0.215	0.272	0.339
	607	0.055	2.147		0.041	2.157		0.041	2.158		0.044	2.163		0.04	2.176		0.044		0.036	0.103	0.156	0.228	0.277	0.347	0.037	0.105	0.16	0.222	0.28	0.35
	608	0.055	2.147		0.041	2.156		0.041	2.158		0.044	2.161		0.04	2.175		0.044		0.036	0.105	0.161	0.235	0.286	0.358	0.037	0.108	0.165	0.229	0.289	0.362
	609	0.055	2.146		0.041	2.155		0.041	2.157		0.044	2.161		0.04	2.174		0.044		0.036	0.107	0.164	0.24	0.293	0.366	0.037	0.11	0.168	0.233	0.295	0.37
	610	0.055	2.145		0.041	2.154		0.041	2.155		0.044	2.16		0.04	2.173		0.044		0.036	0.111	0.171	0.252	0.308	0.384	0.037	0.114	0.175	0.244	0.31	0.389
	611	0.055	2.144		0.041	2.153		0.041	2.155		0.044	2.158		0.04	2.172		0.044		0.036	0.113	0.176	0.26	0.319	0.399	0.037	0.116	0.18	0.253	0.321	0.405
	612	0.055	2.143		0.041	2.152		0.041	2.153		0.044	2.158		0.04	2.171		0.044		0.036	0.116	0.182	0.269	0.331	0.414	0.037	0.12	0.187	0.262	0.333	0.42
	613	0.055	2.142		0.041	2.151		0.041	2.153		0.044	2.157		0.04	2.169		0.043		0.036	0.119	0.189	0.279	0.344	0.429	0.037	0.123	0.194	0.272	0.345	0.437
	614	0.055	2.141		0.041	2.15		0.041	2.152		0.044	2.156		0.04	2.169		0.043		0.036	0.122	0.193	0.288	0.353	0.441	0.037	0.125	0.198	0.279	0.355	0.447
	615	0.055	2.14		0.041	2.15		0.042	2.151		0.044	2.155		0.04	2.168		0.043		0.036	0.125	0.199	0.297	0.366	0.458	0.037	0.13	0.205	0.288	0.369	0.464
	616	0.055	2.14		0.041	2.148		0.042	2.15		0.044	2.154		0.04	2.167		0.043		0.036	0.128	0.205	0.307	0.379	0.475	0.037	0.132	0.211	0.298	0.382	0.482
	617	0.055	2.139		0.041	2.148		0.042	2.149		0.044	2.154		0.04	2.167		0.043		0.036	0.131	0.212	0.318	0.391	0.49	0.037	0.136	0.218	0.308	0.394	0.499
	618	0.055	2.138		0.041	2.147		0.042	2.149		0.044	2.153		0.04	2.166		0.043		0.036	0.134	0.217	0.326	0.402	0.505	0.037	0.139	0.223	0.315	0.405	0.512
	619	0.055	2.137		0.041	2.146		0.042	2.148		0.044	2.152		0.04	2.166		0.043		0.036	0.136	0.222	0.334	0.412	0.518	0.037	0.142	0.228	0.323	0.414	0.526
	620	0.055	2.136		0.041	2.146		0.041	2.147		0.044	2.151		0.04	2.164		0.043		0.036	0.139	0.228	0.344	0.424	0.533	0.037	0.145	0.234	0.333	0.427	0.542
	621	0.055	2.136		0.041	2.144		0.042	2.146		0.044	2.15		0.04	2.164		0.043		0.036	0.142	0.234	0.353	0.437	0.549	0.037	0.148	0.241	0.342	0.439	0.558
	622	0.055	2.135		0.041	2.144		0.042	2.145		0.044	2.15		0.04	2.163		0.043		0.036	0.146	0.24	0.364	0.45	0.565	0.037	0.152	0.247	0.351	0.452	0.575
	623	0.055	2.134		0.041	2.144		0.042	2.145		0.044	2.15		0.04	2.162		0.043		0.036	0.148	0.244	0.37	0.458	0.575	0.037	0.154	0.252	0.358	0.46	0.586
	624	0.055	2.133		0.041	2.143		0.042	2.144		0.044	2.148		0.04	2.162		0.043		0.036	0.151	0.251	0.38	0.47	0.591	0.037	0.157	0.258	0.367	0.472	0.603
	625	0.055	2.133		0.041	2.142		0.042	2.144		0.044	2.148		0.04	2.161		0.043		0.036	0.153	0.256	0.389	0.481	0.607	0.037	0.161	0.264	0.376	0.483	0.617
	626	0.055	2.132		0.041	2.141		0.042	2.143		0.044	2.147		0.04	2.161		0.043		0.036	0.156	0.262	0.397	0.492	0.622	0.037	0.164	0.27	0.385	0.497	0.631
	627	0.055	2.131		0.041	2.14		0.042	2.142		0.044	2.146		0.04	2.159		0.043		0.036	0.159	0.267	0.407	0.506	0.635	0.037	0.167	0.276	0.394	0.508	0.646
	628	0.055	2.13		0.041	2.139		0.042	2.141		0.044	2.146		0.04	2.159		0.043		0.036	0.161	0.271	0.412	0.511	0.644	0.037	0.169	0.279	0.398	0.514	0.655
	629	0.055	2.129		0.041	2.138		0.042	2.14		0.044	2.144		0.04	2.158		0.043		0.036	0.163	0.275	0.42	0.52	0.656	0.037	0.171	0.284	0.406	0.523	0.668
	630	0.055	2.128		0.041	2.137		0.042	2.139		0.044	2.143		0.04	2.156		0.043		0.036	0.165	0.279	0.426	0.528	0.666	0.037	0.173	0.288	0.411	0.53	0.678
	631	0.055	2.128		0.041	2.136		0.042	2.138		0.044	2.142		0.04	2.155		0.043		0.036	0.167	0.282	0.431	0.534	0.674	0.037	0.175	0.291	0.416	0.537	0.686
	632	0.055	2.126		0.041	2.135		0.042	2.137		0.044	2.142		0.04	2.155		0.043		0.036	0.168	0.285	0.435	0.539	0.679	0.037	0.176	0.293	0.42	0.542	0.692
	633	0.055	2.125		0.041	2.134		0.041	2.136		0.044	2.14		0.04	2.153		0.043		0.036	0.169	0.286	0.437	0.541	0.682	0.037	0.177	0.295	0.421	0.544	0.695
	634	0.055	2.124		0.041	2.133		0.041	2.135		0.044	2.139		0.04	2.152		0.043		0.036	0.169	0.286	0.437	0.542	0.683	0.037	0.177	0.295	0.422	0.545	0.696
	635	0.055	2.123		0.041	2.132		0.041	2.134		0.044	2.138		0.04	2.151		0.043		0.036	0.169	0.286	0.436	0.54	0.681	0.037	0.177	0.295	0.421	0.543	0.694
	636	0.054	2.122		0.041	2.131		0.041	2.132		0.044	2.137		0.04	2.15		0.043		0.036	0.168	0.284	0.433	0.537	0.676	0.037	0.176	0.293	0.418	0.54	0.689
	637	0.054	2.121		0.041	2.13		0.041	2.131		0.044	2.136		0.04	2.148		0.043		0.036	0.166	0.281	0.428	0.53	0.668	0.037	0.174	0.29	0.414	0.533	0.68
	638	0.054	2.12		0.041	2.129		0.041	2.131		0.044	2.135		0.04	2.148		0.043		0.036	0.165	0.279	0.425	0.525	0.661	0.037	0.173	0.287	0.41	0.528	0.673
	639	0.054	2.118		0.04	2.128		0.041	2.129		0.044	2.134		0.04	2.147		0.043		0.036	0.163	0.275	0.418	0.517	0.651	0.036	0.171	0.283	0.404	0.519	0.663
	640	0.054	2.117		0.04	2.127		0.041	2.128		0.043	2.133		0.04	2.145		0.043		0.036	0.161	0.27	0.41	0.507	0.639	0.036	0.169	0.279	0.396	0.51	0.651
	641	0.054	2.116		0.04	2.125		0.041	2.127		0.043	2.132		0.039	2.144		0.043		0.036	0.158	0.265	0.403	0.497	0.625	0.037	0.166	0.273	0.389	0.5	0.636
	642	0.054	2.115		0.04	2.124		0.041	2.126		0.043	2.131		0.039	2.143		0.043		0.036	0.155	0.259	0.391	0.484	0.609	0.037	0.162	0.267	0.378	0.488	0.619
	643	0.054	2.114		0.04	2.123		0.041	2.125		0.043	2.13		0.039	2.142		0.043		0.036	0.152	0.254	0.384	0.474	0.595	0.037	0.16	0.261	0.371	0.476	0.606
	644	0.054	2.113		0.04	2.122		0.04	2.124		0.043	2.128		0.039	2.141		0.043		0.036	0.149	0.247	0.374	0.461	0.579	0.036	0.156	0.255	0.361	0.463	0.589
	645	0.053	2.112		0.04	2.121		0.04	2.122		0.043	2.127		0.039	2.14		0.043		0.035	0.145	0.239	0.361	0.446	0.559	0.036	0.152	0.247	0.35	0.448	0.569
	646	0.053	2.111		0.04	2.12		0.04	2.121		0.043	2.126		0.039	2.139		0.043		0.036	0.141	0.232	0.349	0.429	0.538	0.036	0.147	0.239	0.337	0.433	0.549
	647	0.053	2.11		0.04	2.119		0.04	2.12		0.043	2.124		0.039	2.138		0.043		0.036	0.137	0.225	0.337	0.413	0.52	0.036	0.143	0.231	0.325	0.415	0.525
	648	0.053	2.108		0.04	2.118		0.04	2.12		0.043	2.124		0.039	2.137		0.043		0.036	0.135	0.218	0.327	0.4	0.504	0.037	0.14	0.224	0.315	0.405	0.509
	649	0.053	2.107		0.04	2.116		0.04	2.118		0.043	2.122		0.039	2.135		0.043		0.036	0.13	0.208	0.311	0.385	0.479	0.036	0.135	0.216	0.301	0.385	0.489
	650	0.053	2.106		0.039	2.115		0.04	2.116		0.043	2.12		0.039	2.134		0.043		0.036	0.124	0.198	0.292	0.358	0.452	0.036	0.128	0.203	0.282	0.362	0.455
	651	0.053	2.104		0.039	2.113		0.04	2.115		0.043	2.119		0.038	2.132		0.043		0.036	0.119	0.189	0.278	0.34	0.425	0.036	0.123	0.193	0.271	0.342	0.431
	652	0.053	2.102		0.039	2.111		0.04	2.113		0.042	2.117		0.038	2.131		0.043		0.036	0.114	0.178	0.262	0.32	0.4	0.036	0.117	0.182	0.254	0.322	0.404
	653	0.052	2.101		0.039	2.11		0.04	2.112		0.042	2.117		0.038	2.129		0.043		0.035	0.111	0.172	0.252	0.308	0.384	0.036	0.114	0.176	0.244	0.31	0.389
	654	0.052	2.1		0.039	2.109		0.04	2.111		0.042	2.115		0.038	2.127		0.043		0.035	0.106	0.162	0.238	0.288	0.36	0.036	0.109	0.166	0.229	0.29	0.363
	655	0.052	2.098		0.039	2.107		0.039	2.109		0.042	2.113		0.038	2.126		0.043		0.035	0.101	0.153	0.222	0.27	0.336	0.036	0.103	0.157	0.215	0.272	0.339
	656	0.052	2.096		0.039	2.105		0.039	2.107		0.042	2.111		0.038	2.124		0.043		0.035	0.094	0.139	0.202	0.242	0.302	0.036	0.096	0.143	0.194	0.244	0.304
	657	0.052	2.094		0.039	2.103		0.039	2.105		0.042	2.11		0.038	2.122		0.043		0.035	0.09	0.131	0.187	0.226	0.282	0.036	0.091	0.134	0.182	0.229	0.283
	658	0.052	2.093		0.039	2.101		0.039	2.103		0.042	2.108		0.038	2.121		0.043		0.036	0.086	0.123	0.175	0.211	0.262	0.036	0.087	0.126	0.17	0.213	0.262
	659	0.052	2.092		0.039	2.1		0.039	2.103		0.042	2.107		0.038	2.119		0.043		0.036	0.084	0.118	0.167	0.201	0.249	0.036	0.084	0.122	0.162	0.204	0.249
	660	0.052	2.09		0.039	2.099		0.039	2.101		0.042	2.106		0.038	2.118		0.043		0.036	0.08	0.111	0.157	0.187	0.234	0.036	0.081	0.114	0.152	0.19	0.234
	661	0.051	2.089		0.039	2.098		0.039	2.099		0.042	2.104		0.038	2.117		0.042		0.035	0.077	0.106	0.147	0.175	0.218	0.036	0.077	0.108	0.144	0.177	0.217
	662	0.051	2.088		0.039	2.096		0.039	2.098		0.042	2.103		0.038	2.115		0.042		0.035	0.074	0.101	0.139	0.164	0.203	0.036	0.074	0.103	0.134	0.168	0.205
	663	0.051	2.086		0.038	2.095		0.039	2.097		0.041	2.101		0.038	2.114		0.042		0.035	0.072	0.095	0.131	0.155	0.192	0.036	0.071	0.097	0.127	0.157	0.191
	664	0.051	2.085		0.038	2.094		0.039	2.096		0.042	2.1		0.037	2.113		0.042		0.035	0.07	0.092	0.125	0.148	0.182	0.036	0.069	0.093	0.122	0.15	0.18
	665	0.051	2.084		0.039	2.093		0.039	2.095		0.042	2.099		0.037	2.112		0.043		0.035	0.068	0.087	0.117	0.139	0.171	0.036	0.067	0.089	0.114	0.141	0.17
	666	0.051	2.083		0.038	2.092		0.039	2.094		0.041	2.098		0.037	2.111		0.042		0.035	0.065	0.083	0.111	0.13	0.16	0.036	0.065	0.085	0.108	0.132	0.158
	667	0.051	2.081		0.038	2.091		0.039	2.092		0.041	2.097		0.037	2.109		0.042		0.035	0.063	0.079	0.105	0.123	0.151	0.036	0.062	0.08	0.102	0.125	0.148
	668	0.051	2.08		0.038	2.089		0.039	2.091		0.041	2.095		0.037	2.108		0.042		0.035	0.061	0.076	0.099	0.115	0.142	0.036	0.06	0.077	0.097	0.117	0.14
	669	0.051	2.079		0.038	2.088		0.039	2.09		0.041	2.094		0.037	2.107		0.042		0.035	0.06	0.072	0.095	0.109	0.134	0.036	0.059	0.073	0.091	0.111	0.131
	670	0.051	2.078		0.038	2.087		0.039	2.089		0.041	2.093		0.037	2.106		0.042		0.035	0.059	0.07	0.091	0.105	0.128	0.036	0.057	0.071	0.088	0.107	0.125
	671	0.051	2.077		0.038	2.086		0.039	2.087		0.041	2.092		0.037	2.104		0.042		0.035	0.057	0.067	0.086	0.098	0.121	0.036	0.056	0.068	0.084	0.101	0.118
	672	0.051	2.075		0.038	2.084		0.039	2.086		0.041	2.091		0.037	2.103		0.042		0.035	0.056	0.064	0.081	0.092	0.113	0.036	0.054	0.065	0.079	0.095	0.11
	673	0.051	2.074		0.038	2.083		0.039	2.085		0.041	2.09		0.037	2.102		0.042		0.035	0.054	0.061	0.077	0.088	0.107	0.036	0.053	0.062	0.074	0.089	0.103
	674	0.051	2.072		0.038	2.081		0.039	2.083		0.041	2.088		0.037	2.1		0.042		0.035	0.053	0.059	0.073	0.082	0.1	0.036	0.051	0.059	0.071	0.084	0.096
	675	0.051	2.07		0.038	2.079		0.038	2.082		0.041	2.086		0.037	2.099		0.042		0.035	0.052	0.057	0.069	0.077	0.094	0.036	0.05	0.057	0.067	0.079	0.09
	676	0.051	2.07		0.038	2.079		0.038	2.081		0.041	2.085		0.037	2.098		0.042		0.035	0.051	0.055	0.067	0.075	0.091	0.036	0.049	0.056	0.065	0.077	0.087
	677	0.051	2.068		0.038	2.078		0.038	2.079		0.041	2.084		0.037	2.096		0.042		0.035	0.05	0.054	0.064	0.071	0.086	0.036	0.048	0.054	0.062	0.073	0.083
	678	0.051	2.066		0.038	2.076		0.038	2.078		0.041	2.083		0.037	2.095		0.042		0.035	0.049	0.052	0.061	0.068	0.082	0.036	0.047	0.052	0.06	0.07	0.078
	679	0.051	2.065		0.038	2.074		0.038	2.076		0.041	2.08		0.037	2.093		0.042		0.035	0.048	0.05	0.058	0.064	0.077	0.036	0.046	0.05	0.057	0.066	0.073
	680	0.05	2.063		0.038	2.072		0.038	2.074		0.041	2.079		0.037	2.091		0.042		0.035	0.048	0.049	0.056	0.061	0.074	0.036	0.045	0.049	0.055	0.063	0.07
	681	0.05	2.062		0.038	2.071		0.038	2.073		0.041	2.078		0.037	2.09		0.042		0.035	0.047	0.048	0.055	0.059	0.071	0.036	0.045	0.047	0.053	0.061	0.067
	682	0.05	2.061		0.038	2.07		0.038	2.072		0.041	2.077		0.037	2.089		0.042		0.035	0.047	0.047	0.053	0.058	0.069	0.036	0.044	0.047	0.052	0.06	0.065
	683	0.05	2.06		0.038	2.068		0.038	2.071		0.041	2.075		0.037	2.088		0.042		0.035	0.046	0.046	0.052	0.056	0.067	0.036	0.044	0.046	0.051	0.058	0.063
	684	0.05	2.058		0.038	2.068		0.038	2.069		0.041	2.074		0.037	2.086		0.042		0.035	0.046	0.045	0.051	0.055	0.065	0.036	0.043	0.045	0.049	0.057	0.061
	685	0.05	2.057		0.038	2.066		0.038	2.068		0.041	2.072		0.037	2.085		0.042		0.035	0.046	0.044	0.049	0.053	0.063	0.036	0.043	0.044	0.048	0.055	0.059
	686	0.05	2.055		0.038	2.064		0.038	2.066		0.041	2.071		0.037	2.084		0.042		0.035	0.045	0.044	0.049	0.052	0.061	0.036	0.042	0.043	0.047	0.053	0.057
	687	0.05	2.054		0.038	2.063		0.038	2.065		0.041	2.07		0.037	2.082		0.042		0.035	0.045	0.043	0.048	0.051	0.06	0.036	0.042	0.043	0.046	0.052	0.055
	688	0.05	2.053		0.038	2.062		0.038	2.064		0.041	2.069		0.037	2.081		0.042		0.035	0.044	0.043	0.047	0.05	0.059	0.036	0.042	0.042	0.045	0.051	0.054
	689	0.05	2.052		0.038	2.061		0.038	2.063		0.041	2.068		0.037	2.08		0.042		0.035	0.044	0.042	0.046	0.049	0.058	0.036	0.042	0.042	0.045	0.051	0.053
	690	0.05	2.051		0.038	2.06		0.038	2.062		0.041	2.067		0.037	2.079		0.042		0.035	0.044	0.042	0.046	0.048	0.057	0.036	0.042	0.042	0.044	0.05	0.052
	691	0.05	2.049		0.038	2.059		0.038	2.061		0.041	2.065		0.037	2.078		0.042		0.035	0.044	0.042	0.045	0.047	0.056	0.036	0.041	0.041	0.044	0.049	0.051
	692	0.05	2.047		0.038	2.057		0.038	2.059		0.041	2.064		0.037	2.076		0.042		0.035	0.044	0.041	0.044	0.047	0.055	0.036	0.041	0.041	0.043	0.048	0.05
	693	0.05	2.047		0.038	2.056		0.038	2.058		0.041	2.063		0.037	2.075		0.042		0.035	0.044	0.041	0.044	0.046	0.055	0.036	0.041	0.041	0.043	0.048	0.049
	694	0.05	2.045		0.038	2.055		0.038	2.057		0.041	2.061		0.037	2.074		0.042		0.035	0.043	0.041	0.043	0.045	0.054	0.036	0.041	0.04	0.042	0.047	0.049
	695	0.05	2.044		0.038	2.053		0.038	2.055		0.041	2.06		0.037	2.072		0.042		0.035	0.043	0.04	0.043	0.045	0.053	0.036	0.04	0.04	0.042	0.047	0.048
	696	0.05	2.043		0.038	2.052		0.038	2.055		0.041	2.059		0.037	2.071		0.042		0.035	0.043	0.04	0.043	0.044	0.052	0.036	0.04	0.04	0.041	0.046	0.048
	697	0.05	2.041		0.038	2.05		0.038	2.053		0.041	2.058		0.037	2.07		0.042		0.035	0.043	0.04	0.042	0.044	0.052	0.036	0.04	0.039	0.041	0.046	0.047
	698	0.05	2.04		0.038	2.05		0.038	2.051		0.041	2.056		0.037	2.068		0.042		0.035	0.043	0.04	0.042	0.043	0.051	0.036	0.04	0.039	0.041	0.045	0.046
	699	0.05	2.038		0.038	2.048		0.038	2.05		0.041	2.055		0.037	2.067		0.042		0.035	0.043	0.04	0.042	0.043	0.051	0.036	0.04	0.039	0.04	0.045	0.046
	700	0.05	2.037		0.038	2.047		0.038	2.049		0.041	2.053		0.037	2.066		0.042		0.035	0.043	0.039	0.042	0.043	0.05	0.036	0.04	0.039	0.04	0.045	0.045
Read 2:Spectrum
	Wavelength	A1	A2	A3	B1	B2	B3	C1	C2	C3	D1	D2	D3	E1	E2	E3	F1	F3	G1	G2	G3	G4	G5	G6	H1	H2	H3	H4	H5	H6
	550			0.066			0.058			0.057			0.068			0.061		0.042
	551			0.067			0.058			0.058			0.069			0.061		0.042
	552			0.067			0.059			0.058			0.07			0.062		0.042
	553			0.068			0.059			0.059			0.07			0.062		0.042
	554			0.068			0.06			0.059			0.071			0.063		0.042
	555			0.069			0.061			0.06			0.071			0.063		0.042
	556			0.07			0.061			0.061			0.072			0.064		0.041
	557			0.07			0.062			0.062			0.073			0.065		0.042
	558			0.071			0.063			0.062			0.074			0.066		0.041
	559			0.072			0.064			0.063			0.074			0.066		0.041
	560			0.073			0.065			0.064			0.075			0.068		0.041
	561			0.074			0.066			0.065			0.076			0.069		0.041
	562			0.075			0.067			0.066			0.078			0.07		0.041
	563			0.076			0.068			0.067			0.078			0.07		0.041
	564			0.077			0.07			0.069			0.08			0.072		0.041
	565			0.079			0.071			0.07			0.081			0.073		0.041
	566			0.08			0.072			0.071			0.083			0.075		0.041
	567			0.08			0.073			0.072			0.083			0.075		0.041
	568			0.082			0.074			0.074			0.085			0.077		0.041
	569			0.083			0.075			0.075			0.086			0.078		0.041
	570			0.085			0.077			0.076			0.087			0.079		0.041
	571			0.085			0.078			0.077			0.088			0.08		0.041
	572			0.086			0.079			0.078			0.089			0.081		0.041
	573			0.087			0.08			0.079			0.09			0.082		0.041
	574			0.088			0.081			0.08			0.091			0.084		0.041
	575			0.089			0.082			0.081			0.092			0.084		0.041
	576			0.09			0.083			0.082			0.093			0.085		0.041
	577			0.091			0.084			0.083			0.094			0.086		0.041
	578			0.092			0.085			0.084			0.096			0.087		0.041
	579			0.093			0.086			0.085			0.096			0.088		0.041
	580			0.094			0.087			0.086			0.097			0.089		0.041
	581			0.096			0.088			0.088			0.099			0.091		0.041
	582			0.097			0.089			0.089			0.1			0.092		0.041
	583			0.098			0.09			0.09			0.101			0.093		0.041
	584			0.099			0.091			0.091			0.102			0.094		0.041
	585			0.1			0.093			0.092			0.103			0.095		0.041
	586			0.101			0.094			0.093			0.104			0.096		0.041
	587			0.102			0.095			0.094			0.105			0.097		0.041
	588			0.103			0.096			0.096			0.106			0.099		0.041
	589			0.105			0.097			0.097			0.108			0.1		0.041
	590			0.106			0.099			0.098			0.109			0.101		0.041
	591			0.107			0.1			0.099			0.11			0.102		0.041
	592			0.108			0.101			0.1			0.111			0.103		0.041
	593			0.109			0.102			0.102			0.112			0.105		0.041
	594			0.111			0.103			0.103			0.114			0.106		0.041
	595			0.112			0.105			0.104			0.115			0.107		0.041
	596			0.113			0.106			0.105			0.116			0.109		0.041
	597			0.115			0.107			0.107			0.117			0.11		0.041
	598			0.116			0.109			0.109			0.119			0.112		0.041
	599			0.118			0.111			0.111			0.121			0.114		0.041
	600			0.12			0.113			0.112			0.123			0.115		0.041
	601			0.122			0.115			0.114			0.124			0.117		0.041
	602			0.124			0.117			0.117			0.127			0.119		0.041
	603			0.127			0.12			0.119			0.13			0.123		0.041
	604			0.13			0.123			0.123			0.133			0.126		0.041
	605			0.132			0.124			0.124			0.134			0.127		0.041
	606			0.135			0.128			0.127			0.138			0.131		0.041
	607			0.139			0.132			0.131			0.141			0.134		0.041
	608			0.143			0.135			0.135			0.145			0.138		0.041
	609			0.145			0.138			0.137			0.148			0.14		0.041
	610			0.151			0.144			0.143			0.153			0.146		0.041
	611			0.155			0.148			0.147			0.158			0.15		0.04
	612			0.16			0.153			0.152			0.162			0.155		0.04
	613			0.164			0.157			0.157			0.167			0.159		0.04
	614			0.168			0.161			0.16			0.17			0.163		0.04
	615			0.172			0.165			0.164			0.175			0.167		0.04
	616			0.177			0.17			0.169			0.179			0.172		0.04
	617			0.181			0.173			0.173			0.183			0.176		0.04
	618			0.185			0.177			0.177			0.187			0.179		0.04
	619			0.187			0.18			0.18			0.19			0.183		0.04
	620			0.191			0.184			0.183			0.194			0.186		0.04
	621			0.194			0.188			0.187			0.197			0.19		0.04
	622			0.198			0.192			0.19			0.201			0.193		0.04
	623			0.201			0.194			0.193			0.204			0.196		0.04
	624			0.204			0.197			0.196			0.206			0.199		0.04
	625			0.206			0.2			0.199			0.209			0.202		0.04
	626			0.209			0.202			0.202			0.212			0.204		0.04
	627			0.211			0.204			0.204			0.214			0.206		0.04
	628			0.212			0.205			0.204			0.215			0.207		0.04
	629			0.213			0.206			0.205			0.216			0.208		0.04
	630			0.213			0.207			0.206			0.216			0.209		0.04
	631			0.213			0.206			0.206			0.216			0.208		0.04
	632			0.212			0.205			0.204			0.214			0.207		0.04
	633			0.21			0.203			0.203			0.213			0.205		0.04
	634			0.207			0.201			0.2			0.21			0.202		0.04
	635			0.204			0.197			0.197			0.207			0.199		0.04
	636			0.2			0.193			0.192			0.202			0.195		0.04
	637			0.196			0.188			0.188			0.198			0.19		0.04
	638			0.191			0.185			0.185			0.194			0.187		0.04
	639			0.187			0.18			0.18			0.189			0.182		0.04
	640			0.182			0.176			0.175			0.185			0.177		0.04
	641			0.178			0.171			0.17			0.18			0.172		0.04
	642			0.172			0.165			0.164			0.174			0.167		0.04
	643			0.167			0.16			0.159			0.17			0.162		0.04
	644			0.162			0.155			0.154			0.165			0.157		0.04
	645			0.156			0.149			0.149			0.158			0.151		0.04
	646			0.15			0.143			0.143			0.152			0.145		0.039
	647			0.144			0.136			0.137			0.146			0.139		0.039
	648			0.14			0.132			0.132			0.142			0.135		0.039
	649			0.134			0.127			0.125			0.135			0.129		0.039
	650			0.126			0.119			0.118			0.128			0.121		0.039
	651			0.12			0.113			0.113			0.123			0.116		0.039
	652			0.114			0.107			0.107			0.117			0.11		0.039
	653			0.111			0.104			0.103			0.113			0.106		0.039
	654			0.106			0.098			0.098			0.108			0.101		0.039
	655			0.101			0.094			0.093			0.103			0.096		0.039
	656			0.094			0.087			0.086			0.096			0.089		0.039
	657			0.089			0.082			0.082			0.092			0.084		0.039
	658			0.086			0.079			0.078			0.088			0.081		0.039
	659			0.083			0.076			0.076			0.086			0.078		0.039
	660			0.08			0.073			0.072			0.083			0.075		0.039
	661			0.078			0.07			0.07			0.08			0.072		0.039
	662			0.075			0.068			0.067			0.077			0.069		0.039
	663			0.073			0.066			0.065			0.075			0.067		0.039
	664			0.071			0.064			0.063			0.073			0.066		0.039
	665			0.069			0.062			0.061			0.071			0.064		0.039
	666			0.067			0.06			0.059			0.069			0.062		0.039
	667			0.065			0.058			0.057			0.068			0.06		0.039
	668			0.064			0.056			0.056			0.066			0.058		0.039
	669			0.062			0.055			0.054			0.065			0.057		0.039
	670			0.061			0.054			0.053			0.064			0.056		0.039
	671			0.06			0.052			0.052			0.062			0.055		0.039
	672			0.058			0.051			0.051			0.061			0.053		0.039
	673			0.057			0.05			0.05			0.06			0.052		0.039
	674			0.056			0.049			0.049			0.058			0.051		0.039
	675			0.055			0.048			0.047			0.057			0.05		0.039
	676			0.055			0.047			0.047			0.057			0.05		0.039
	677			0.054			0.047			0.046			0.056			0.049		0.039
	678			0.053			0.046			0.045			0.055			0.048		0.039
	679			0.052			0.045			0.044			0.055			0.047		0.039
	680			0.052			0.044			0.044			0.054			0.047		0.039
	681			0.051			0.044			0.043			0.054			0.046		0.039
	682			0.051			0.043			0.043			0.053			0.046		0.039
	683			0.05			0.043			0.043			0.053			0.045		0.039
	684			0.05			0.043			0.042			0.052			0.045		0.039
	685			0.05			0.043			0.042			0.052			0.045		0.039
	686			0.049			0.042			0.042			0.052			0.044		0.039
	687			0.049			0.042			0.042			0.051			0.044		0.039
	688			0.049			0.042			0.041			0.051			0.044		0.039
	689			0.049			0.042			0.041			0.051			0.044		0.039
	690			0.049			0.041			0.041			0.051			0.043		0.039
	691			0.048			0.041			0.041			0.051			0.043		0.039
	692			0.048			0.041			0.041			0.051			0.043		0.039
	693			0.048			0.041			0.04			0.05			0.043		0.039
	694			0.048			0.041			0.04			0.05			0.043		0.039
	695			0.048			0.041			0.04			0.05			0.043		0.039
	696			0.047			0.04			0.04			0.05			0.043		0.039
	697			0.048			0.04			0.04			0.05			0.043		0.039
	698			0.047			0.04			0.04			0.05			0.042		0.039
	699			0.047			0.04			0.04			0.05			0.042		0.039
	700			0.047			0.04			0.04			0.05			0.042		0.039
Blank Read 1:Spectrum
	Wavelength	A1	A2	A3	B1	B2	B3	C1	C2	C3	D1	D2	D3	E1	E2	E3	F1	F3	G1	G2	G3	G4	G5	G6	H1	H2	H3	H4	H5	H6
	550	0.013	2.153	?????	-0.005	2.162	?????	-0.005	2.163	?????	-0.001	2.167	?????	-0.006	2.18	?????	0	?????	-0.008	0.009	0.015	0.029	0.038	0.055	-0.008	0.007	0.014	0.028	0.039	0.052
	551	0.013	2.154	?????	-0.005	2.163	?????	-0.004	2.164	?????	-0.001	2.168	?????	-0.006	2.182	?????	0	?????	-0.008	0.01	0.016	0.03	0.039	0.057	-0.008	0.008	0.016	0.029	0.041	0.054
	552	0.013	2.154	?????	-0.005	2.163	?????	-0.004	2.164	?????	-0.001	2.168	?????	-0.006	2.182	?????	0	?????	-0.008	0.01	0.016	0.031	0.04	0.058	-0.008	0.008	0.016	0.03	0.042	0.055
	553	0.013	2.153	?????	-0.005	2.162	?????	-0.004	2.163	?????	-0.001	2.167	?????	-0.006	2.18	?????	0	?????	-0.008	0.011	0.017	0.032	0.042	0.06	-0.008	0.009	0.017	0.031	0.043	0.057
	554	0.013	2.152	?????	-0.005	2.161	?????	-0.004	2.162	?????	-0.001	2.166	?????	-0.006	2.18	?????	0	?????	-0.008	0.011	0.018	0.033	0.044	0.062	-0.008	0.009	0.018	0.033	0.045	0.059
	555	0.013	2.152	?????	-0.005	2.16	?????	-0.004	2.162	?????	-0.001	2.165	?????	-0.006	2.179	?????	0	?????	-0.008	0.011	0.018	0.035	0.045	0.064	-0.007	0.009	0.018	0.034	0.047	0.061
	556	0.013	2.151	?????	-0.005	2.16	?????	-0.004	2.161	?????	-0.001	2.165	?????	-0.006	2.178	?????	0	?????	-0.008	0.012	0.019	0.036	0.047	0.066	-0.007	0.01	0.019	0.035	0.049	0.064
	557	0.013	2.149	?????	-0.005	2.159	?????	-0.004	2.16	?????	-0.001	2.164	?????	-0.006	2.177	?????	0	?????	-0.008	0.012	0.02	0.038	0.049	0.069	-0.007	0.01	0.021	0.037	0.051	0.067
	558	0.014	2.148	?????	-0.005	2.157	?????	-0.004	2.159	?????	-0.001	2.163	?????	-0.006	2.176	?????	0	?????	-0.008	0.013	0.021	0.04	0.051	0.072	-0.007	0.011	0.022	0.039	0.053	0.07
	559	0.014	2.148	?????	-0.005	2.157	?????	-0.004	2.158	?????	-0.001	2.162	?????	-0.005	2.175	?????	0	?????	-0.008	0.014	0.023	0.041	0.053	0.074	-0.007	0.012	0.023	0.04	0.055	0.072
	560	0.014	2.147	?????	-0.005	2.156	?????	-0.004	2.157	?????	-0.001	2.16	?????	-0.006	2.174	?????	0	?????	-0.008	0.014	0.024	0.043	0.056	0.078	-0.007	0.012	0.024	0.042	0.058	0.076
	561	0.014	2.146	?????	-0.005	2.155	?????	-0.004	2.156	?????	-0.001	2.16	?????	-0.006	2.173	?????	0	?????	-0.008	0.015	0.025	0.046	0.059	0.081	-0.007	0.013	0.026	0.044	0.061	0.079
	562	0.014	2.144	?????	-0.005	2.153	?????	-0.004	2.155	?????	-0.001	2.159	?????	-0.005	2.172	?????	0	?????	-0.008	0.016	0.027	0.048	0.062	0.085	-0.007	0.014	0.027	0.046	0.064	0.083
	563	0.014	2.144	?????	-0.005	2.153	?????	-0.004	2.154	?????	-0.001	2.158	?????	-0.005	2.171	?????	0	?????	-0.008	0.016	0.028	0.049	0.064	0.088	-0.007	0.015	0.028	0.048	0.066	0.086
	564	0.014	2.142	?????	-0.005	2.151	?????	-0.004	2.153	?????	-0.001	2.157	?????	-0.005	2.17	?????	0	?????	-0.008	0.018	0.03	0.053	0.069	0.094	-0.007	0.016	0.031	0.052	0.07	0.092
	565	0.014	2.141	?????	-0.005	2.15	?????	-0.004	2.152	?????	-0.001	2.156	?????	-0.005	2.169	?????	0	?????	-0.008	0.018	0.032	0.056	0.072	0.098	-0.007	0.017	0.032	0.054	0.074	0.096
	566	0.014	2.14	?????	-0.005	2.149	?????	-0.004	2.15	?????	-0.001	2.155	?????	-0.005	2.167	?????	0	?????	-0.008	0.019	0.033	0.059	0.075	0.102	-0.007	0.018	0.034	0.057	0.077	0.1
	567	0.013	2.139	?????	-0.005	2.148	?????	-0.004	2.15	?????	-0.001	2.153	?????	-0.006	2.167	?????	0	?????	-0.008	0.02	0.034	0.06	0.077	0.104	-0.007	0.018	0.035	0.058	0.079	0.103
	568	0.014	2.138	?????	-0.004	2.147	?????	-0.004	2.149	?????	-0.001	2.152	?????	-0.005	2.165	?????	0	?????	-0.008	0.021	0.036	0.063	0.081	0.11	-0.007	0.02	0.037	0.061	0.083	0.109
	569	0.013	2.137	?????	-0.005	2.146	?????	-0.004	2.147	?????	-0.001	2.151	?????	-0.005	2.165	?????	0	?????	-0.008	0.022	0.038	0.066	0.084	0.115	-0.007	0.02	0.039	0.064	0.086	0.113
	570	0.014	2.137	?????	-0.004	2.145	?????	-0.004	2.146	?????	-0.001	2.15	?????	-0.005	2.164	?????	0	?????	-0.008	0.023	0.04	0.069	0.088	0.118	-0.007	0.022	0.041	0.067	0.09	0.118
	571	0.013	2.135	?????	-0.005	2.144	?????	-0.004	2.146	?????	-0.001	2.149	?????	-0.005	2.163	?????	0	?????	-0.008	0.023	0.041	0.071	0.091	0.122	-0.007	0.022	0.042	0.069	0.093	0.121
	572	0.013	2.135	?????	-0.004	2.144	?????	-0.004	2.145	?????	-0.001	2.149	?????	-0.005	2.162	?????	0	?????	-0.008	0.024	0.042	0.073	0.093	0.125	-0.007	0.023	0.043	0.071	0.096	0.124
	573	0.013	2.134	?????	-0.004	2.143	?????	-0.004	2.144	?????	-0.001	2.148	?????	-0.005	2.161	?????	0	?????	-0.008	0.025	0.044	0.075	0.097	0.129	-0.007	0.024	0.045	0.073	0.099	0.128
	574	0.013	2.133	?????	-0.004	2.142	?????	-0.004	2.143	?????	-0.001	2.148	?????	-0.005	2.161	?????	0	?????	-0.008	0.026	0.046	0.078	0.1	0.133	-0.007	0.025	0.047	0.076	0.102	0.133
	575	0.013	2.132	?????	-0.004	2.141	?????	-0.004	2.143	?????	-0.001	2.147	?????	-0.005	2.16	?????	0	?????	-0.008	0.026	0.047	0.08	0.103	0.137	-0.007	0.025	0.048	0.078	0.105	0.136
	576	0.013	2.132	?????	-0.004	2.14	?????	-0.004	2.142	?????	-0.001	2.146	?????	-0.005	2.159	?????	0	?????	-0.008	0.027	0.049	0.083	0.106	0.14	-0.007	0.026	0.05	0.08	0.107	0.14
	577	0.013	2.131	?????	-0.004	2.14	?????	-0.004	2.141	?????	-0.001	2.145	?????	-0.005	2.158	?????	0	?????	-0.008	0.028	0.05	0.085	0.109	0.145	-0.007	0.027	0.051	0.083	0.111	0.145
	578	0.013	2.13	?????	-0.004	2.139	?????	-0.004	2.14	?????	0	2.145	?????	-0.005	2.158	?????	0	?????	-0.008	0.029	0.052	0.089	0.113	0.15	-0.007	0.028	0.053	0.086	0.115	0.149
	579	0.013	2.13	?????	-0.004	2.139	?????	-0.004	2.14	?????	0	2.144	?????	-0.005	2.157	?????	0	?????	-0.008	0.029	0.053	0.09	0.116	0.153	-0.007	0.029	0.055	0.088	0.118	0.153
	580	0.013	2.128	?????	-0.004	2.137	?????	-0.003	2.139	?????	0	2.143	?????	-0.005	2.156	?????	0	?????	-0.008	0.03	0.055	0.093	0.119	0.157	-0.007	0.03	0.057	0.09	0.121	0.157
	581	0.013	2.127	?????	-0.004	2.136	?????	-0.004	2.137	?????	-0.001	2.142	?????	-0.005	2.155	?????	0	?????	-0.008	0.032	0.057	0.097	0.124	0.163	-0.007	0.031	0.059	0.093	0.126	0.163
	582	0.013	2.126	?????	-0.004	2.135	?????	-0.004	2.137	?????	-0.001	2.141	?????	-0.005	2.154	?????	0	?????	-0.008	0.032	0.059	0.099	0.127	0.167	-0.007	0.032	0.061	0.096	0.129	0.168
	583	0.013	2.125	?????	-0.004	2.135	?????	-0.004	2.136	?????	-0.001	2.14	?????	-0.005	2.153	?????	0	?????	-0.008	0.033	0.06	0.101	0.129	0.171	-0.007	0.033	0.062	0.098	0.131	0.171
	584	0.013	2.125	?????	-0.004	2.134	?????	-0.003	2.135	?????	0	2.139	?????	-0.005	2.153	?????	0	?????	-0.008	0.034	0.062	0.105	0.133	0.176	-0.007	0.034	0.064	0.101	0.135	0.176
	585	0.013	2.124	?????	-0.004	2.133	?????	-0.004	2.134	?????	0	2.138	?????	-0.005	2.151	?????	0	?????	-0.008	0.035	0.064	0.107	0.137	0.18	-0.007	0.035	0.066	0.104	0.139	0.18
	586	0.013	2.122	?????	-0.004	2.132	?????	-0.004	2.133	?????	0	2.137	?????	-0.005	2.15	?????	0	?????	-0.008	0.036	0.066	0.11	0.14	0.184	-0.007	0.036	0.068	0.106	0.142	0.185
	587	0.012	2.122	?????	-0.004	2.131	?????	-0.004	2.132	?????	0	2.136	?????	-0.005	2.149	?????	0	?????	-0.008	0.037	0.067	0.113	0.143	0.188	-0.007	0.037	0.07	0.109	0.146	0.189
	588	0.013	2.12	?????	-0.004	2.13	?????	-0.003	2.131	?????	0	2.135	?????	-0.005	2.148	?????	0	?????	-0.008	0.038	0.069	0.116	0.147	0.193	-0.007	0.038	0.071	0.112	0.149	0.194
	589	0.012	2.119	?????	-0.004	2.128	?????	-0.003	2.13	?????	0	2.134	?????	-0.005	2.147	?????	0	?????	-0.008	0.038	0.071	0.118	0.15	0.197	-0.007	0.039	0.073	0.114	0.153	0.198
	590	0.012	2.119	?????	-0.004	2.127	?????	-0.003	2.129	?????	0	2.133	?????	-0.005	2.146	?????	0	?????	-0.008	0.039	0.073	0.121	0.154	0.202	-0.007	0.04	0.075	0.117	0.156	0.203
	591	0.012	2.118	?????	-0.004	2.126	?????	-0.003	2.128	?????	0	2.132	?????	-0.005	2.145	?????	0	?????	-0.008	0.04	0.074	0.124	0.158	0.206	-0.007	0.041	0.077	0.12	0.16	0.207
	592	0.012	2.117	?????	-0.004	2.126	?????	-0.003	2.127	?????	0	2.131	?????	-0.005	2.144	?????	0	?????	-0.008	0.041	0.076	0.126	0.16	0.209	-0.007	0.041	0.078	0.121	0.162	0.21
	593	0.012	2.116	?????	-0.004	2.125	?????	-0.003	2.126	?????	0	2.13	?????	-0.005	2.144	?????	0	?????	-0.008	0.042	0.077	0.128	0.164	0.213	-0.007	0.042	0.08	0.124	0.165	0.215
	594	0.012	2.115	?????	-0.004	2.124	?????	-0.003	2.125	?????	0	2.13	?????	-0.005	2.143	?????	0	?????	-0.007	0.043	0.079	0.132	0.167	0.218	-0.007	0.043	0.082	0.127	0.169	0.22
	595	0.012	2.114	?????	-0.004	2.123	?????	-0.003	2.125	?????	0	2.129	?????	-0.005	2.142	?????	0	?????	-0.008	0.044	0.081	0.134	0.17	0.222	-0.007	0.044	0.084	0.129	0.172	0.224
	596	0.012	2.114	?????	-0.004	2.122	?????	-0.003	2.124	?????	0	2.128	?????	-0.005	2.141	?????	0	?????	-0.008	0.044	0.082	0.136	0.173	0.225	-0.007	0.045	0.085	0.131	0.175	0.227
	597	0.012	2.112	?????	-0.004	2.122	?????	-0.003	2.123	?????	0	2.127	?????	-0.005	2.14	?????	0	?????	-0.008	0.045	0.084	0.139	0.176	0.229	-0.007	0.046	0.086	0.134	0.178	0.231
	598	0.012	2.112	?????	-0.003	2.121	?????	-0.003	2.123	?????	0	2.127	?????	-0.004	2.14	?????	0	?????	-0.007	0.046	0.086	0.142	0.18	0.234	-0.007	0.047	0.088	0.137	0.182	0.236
	599	0.012	2.111	?????	-0.003	2.12	?????	-0.003	2.122	?????	0	2.125	?????	-0.004	2.139	?????	0	?????	-0.007	0.047	0.088	0.145	0.185	0.24	-0.006	0.048	0.091	0.14	0.187	0.242
	600	0.011	2.11	?????	-0.003	2.119	?????	-0.003	2.121	?????	0	2.125	?????	-0.004	2.138	?????	0	?????	-0.008	0.048	0.089	0.147	0.187	0.244	-0.007	0.049	0.092	0.143	0.189	0.246
	601	0.012	2.109	?????	-0.003	2.118	?????	-0.003	2.12	?????	0	2.124	?????	-0.004	2.137	?????	0	?????	-0.007	0.049	0.092	0.152	0.193	0.251	-0.007	0.05	0.095	0.147	0.194	0.253
	602	0.012	2.108	?????	-0.003	2.117	?????	-0.003	2.119	?????	0	2.123	?????	-0.004	2.137	?????	0	?????	-0.007	0.051	0.095	0.157	0.199	0.258	-0.007	0.052	0.098	0.151	0.201	0.261
	603	0.012	2.108	?????	-0.003	2.116	?????	-0.003	2.118	?????	0	2.122	?????	-0.004	2.136	?????	0	?????	-0.008	0.052	0.098	0.162	0.206	0.266	-0.007	0.054	0.101	0.156	0.208	0.27
	604	0.012	2.106	?????	-0.003	2.115	?????	-0.003	2.117	?????	0	2.121	?????	-0.004	2.134	?????	0	?????	-0.008	0.054	0.102	0.168	0.212	0.277	-0.007	0.056	0.105	0.161	0.215	0.279
	605	0.012	2.106	?????	-0.003	2.115	?????	-0.003	2.117	?????	0	2.121	?????	-0.004	2.134	?????	0	?????	-0.007	0.055	0.104	0.17	0.216	0.281	-0.007	0.057	0.107	0.165	0.219	0.284
	606	0.011	2.105	?????	-0.003	2.114	?????	-0.003	2.116	?????	0	2.12	?????	-0.004	2.133	?????	0	?????	-0.007	0.057	0.108	0.177	0.225	0.291	-0.007	0.059	0.112	0.171	0.228	0.295
	607	0.012	2.103	?????	-0.003	2.113	?????	-0.003	2.115	?????	0	2.119	?????	-0.004	2.132	?????	0	?????	-0.007	0.059	0.112	0.184	0.233	0.303	-0.006	0.062	0.116	0.178	0.236	0.307
	608	0.011	2.103	?????	-0.003	2.112	?????	-0.003	2.114	?????	0.001	2.118	?????	-0.004	2.131	?????	0	?????	-0.007	0.061	0.117	0.192	0.243	0.315	-0.007	0.064	0.121	0.185	0.245	0.319
	609	0.012	2.103	?????	-0.003	2.111	?????	-0.002	2.113	?????	0	2.117	?????	-0.004	2.131	?????	0	?????	-0.007	0.063	0.12	0.196	0.249	0.323	-0.006	0.066	0.124	0.189	0.252	0.327
	610	0.012	2.101	?????	-0.003	2.11	?????	-0.002	2.111	?????	0.001	2.116	?????	-0.004	2.129	?????	0	?????	-0.007	0.067	0.127	0.208	0.264	0.34	-0.006	0.07	0.131	0.2	0.266	0.345
	611	0.011	2.101	?????	-0.003	2.11	?????	-0.002	2.111	?????	0.001	2.115	?????	-0.004	2.128	?????	0	?????	-0.007	0.07	0.133	0.216	0.275	0.356	-0.006	0.073	0.137	0.209	0.277	0.361
	612	0.011	2.099	?????	-0.003	2.108	?????	-0.002	2.11	?????	0.001	2.114	?????	-0.004	2.127	?????	0	?????	-0.007	0.073	0.138	0.226	0.287	0.371	-0.006	0.076	0.143	0.218	0.29	0.376
	613	0.011	2.099	?????	-0.003	2.107	?????	-0.002	2.109	?????	0.001	2.113	?????	-0.003	2.126	?????	0	?????	-0.007	0.076	0.145	0.236	0.3	0.386	-0.006	0.08	0.15	0.229	0.302	0.393
	614	0.012	2.098	?????	-0.002	2.107	?????	-0.002	2.109	?????	0.001	2.113	?????	-0.004	2.126	?????	0	?????	-0.007	0.078	0.149	0.244	0.309	0.397	-0.006	0.082	0.154	0.235	0.312	0.404
	615	0.012	2.097	?????	-0.003	2.106	?????	-0.002	2.108	?????	0.001	2.112	?????	-0.003	2.125	?????	0	?????	-0.007	0.082	0.156	0.254	0.323	0.415	-0.006	0.086	0.161	0.245	0.325	0.421
	616	0.012	2.096	?????	-0.002	2.105	?????	-0.002	2.106	?????	0.001	2.111	?????	-0.003	2.124	?????	0	?????	-0.007	0.085	0.162	0.264	0.336	0.432	-0.006	0.089	0.168	0.255	0.338	0.439
	617	0.012	2.095	?????	-0.002	2.104	?????	-0.002	2.106	?????	0.001	2.11	?????	-0.003	2.123	?????	0	?????	-0.007	0.088	0.168	0.275	0.348	0.447	-0.006	0.093	0.175	0.264	0.351	0.455
	618	0.012	2.095	?????	-0.002	2.104	?????	-0.002	2.105	?????	0.001	2.109	?????	-0.003	2.123	?????	0	?????	-0.007	0.09	0.173	0.283	0.358	0.462	-0.006	0.095	0.179	0.271	0.361	0.469
	619	0.012	2.094	?????	-0.002	2.103	?????	-0.002	2.104	?????	0.001	2.109	?????	-0.003	2.122	?????	0	?????	-0.007	0.093	0.178	0.29	0.369	0.475	-0.006	0.098	0.185	0.28	0.371	0.482
	620	0.012	2.093	?????	-0.002	2.102	?????	-0.002	2.104	?????	0.001	2.108	?????	-0.003	2.121	?????	0	?????	-0.007	0.096	0.185	0.3	0.381	0.49	-0.006	0.102	0.191	0.289	0.384	0.499
	621	0.012	2.092	?????	-0.002	2.101	?????	-0.002	2.103	?????	0.001	2.107	?????	-0.003	2.12	?????	0	?????	-0.007	0.099	0.191	0.31	0.394	0.506	-0.006	0.105	0.197	0.298	0.396	0.515
	622	0.012	2.092	?????	-0.002	2.1	?????	-0.002	2.102	?????	0.001	2.107	?????	-0.003	2.119	?????	0	?????	-0.007	0.102	0.197	0.32	0.406	0.521	-0.007	0.108	0.204	0.308	0.409	0.532
	623	0.012	2.091	?????	-0.002	2.1	?????	-0.002	2.102	?????	0.001	2.107	?????	-0.003	2.119	?????	0	?????	-0.007	0.104	0.201	0.327	0.415	0.532	-0.006	0.111	0.208	0.315	0.417	0.543
	624	0.012	2.09	?????	-0.002	2.099	?????	-0.002	2.101	?????	0.001	2.105	?????	-0.003	2.118	?????	0	?????	-0.007	0.108	0.207	0.337	0.426	0.548	-0.006	0.114	0.215	0.324	0.428	0.559
	625	0.012	2.089	?????	-0.002	2.099	?????	-0.002	2.1	?????	0.001	2.105	?????	-0.003	2.118	?????	0	?????	-0.007	0.11	0.212	0.346	0.438	0.564	-0.006	0.118	0.221	0.333	0.44	0.574
	626	0.012	2.089	?????	-0.002	2.098	?????	-0.002	2.099	?????	0.001	2.104	?????	-0.003	2.118	?????	0	?????	-0.007	0.113	0.219	0.354	0.449	0.579	-0.006	0.121	0.227	0.342	0.453	0.587
	627	0.012	2.088	?????	-0.002	2.097	?????	-0.002	2.099	?????	0.001	2.103	?????	-0.003	2.116	?????	0	?????	-0.007	0.116	0.224	0.363	0.462	0.592	-0.006	0.124	0.233	0.35	0.465	0.603
	628	0.012	2.087	?????	-0.002	2.096	?????	-0.002	2.098	?????	0.001	2.102	?????	-0.003	2.115	?????	0	?????	-0.007	0.118	0.228	0.369	0.468	0.601	-0.006	0.126	0.236	0.355	0.471	0.612
	629	0.012	2.086	?????	-0.002	2.095	?????	-0.002	2.097	?????	0.001	2.101	?????	-0.003	2.115	?????	0	?????	-0.007	0.12	0.232	0.376	0.477	0.613	-0.006	0.128	0.241	0.363	0.48	0.625
	630	0.012	2.085	?????	-0.002	2.094	?????	-0.002	2.096	?????	0.001	2.1	?????	-0.003	2.113	?????	0	?????	-0.007	0.122	0.236	0.383	0.485	0.623	-0.006	0.13	0.245	0.368	0.487	0.635
	631	0.012	2.085	?????	-0.002	2.093	?????	-0.001	2.095	?????	0.001	2.099	?????	-0.003	2.112	?????	0	?????	-0.007	0.124	0.239	0.388	0.491	0.631	-0.006	0.132	0.248	0.373	0.494	0.643
	632	0.012	2.083	?????	-0.002	2.092	?????	-0.002	2.094	?????	0.001	2.098	?????	-0.003	2.111	?????	0	?????	-0.007	0.125	0.242	0.391	0.496	0.636	-0.006	0.133	0.25	0.377	0.499	0.649
	633	0.012	2.082	?????	-0.002	2.091	?????	-0.002	2.093	?????	0.001	2.097	?????	-0.003	2.11	?????	0	?????	-0.007	0.126	0.243	0.394	0.498	0.639	-0.006	0.134	0.252	0.379	0.501	0.652
	634	0.012	2.082	?????	-0.002	2.09	?????	-0.002	2.092	?????	0.001	2.097	?????	-0.003	2.109	?????	0	?????	-0.007	0.126	0.243	0.394	0.499	0.64	-0.006	0.134	0.252	0.379	0.502	0.653
	635	0.012	2.08	?????	-0.002	2.089	?????	-0.002	2.091	?????	0.001	2.095	?????	-0.003	2.108	?????	0	?????	-0.007	0.126	0.243	0.393	0.497	0.638	-0.006	0.134	0.252	0.378	0.5	0.651
	636	0.011	2.079	?????	-0.002	2.088	?????	-0.002	2.089	?????	0.001	2.094	?????	-0.003	2.107	?????	0	?????	-0.007	0.125	0.241	0.39	0.494	0.633	-0.006	0.133	0.25	0.375	0.497	0.646
	637	0.011	2.078	?????	-0.002	2.087	?????	-0.002	2.088	?????	0.001	2.093	?????	-0.003	2.105	?????	0	?????	-0.007	0.123	0.238	0.385	0.487	0.625	-0.006	0.132	0.247	0.371	0.49	0.637
	638	0.011	2.077	?????	-0.002	2.086	?????	-0.002	2.088	?????	0.001	2.092	?????	-0.003	2.105	?????	0	?????	-0.007	0.122	0.236	0.382	0.482	0.619	-0.006	0.13	0.244	0.367	0.485	0.63
	639	0.011	2.075	?????	-0.002	2.085	?????	-0.002	2.087	?????	0.001	2.091	?????	-0.003	2.104	?????	0	?????	-0.007	0.12	0.232	0.375	0.475	0.608	-0.006	0.128	0.24	0.361	0.476	0.62
	640	0.011	2.075	?????	-0.002	2.084	?????	-0.002	2.085	?????	0.001	2.09	?????	-0.003	2.103	?????	0	?????	-0.007	0.118	0.227	0.367	0.465	0.596	-0.006	0.126	0.236	0.353	0.467	0.609
	641	0.011	2.074	?????	-0.002	2.083	?????	-0.002	2.084	?????	0.001	2.089	?????	-0.003	2.101	?????	0	?????	-0.007	0.115	0.222	0.36	0.454	0.582	-0.006	0.123	0.23	0.346	0.457	0.593
	642	0.011	2.072	?????	-0.003	2.081	?????	-0.002	2.083	?????	0.001	2.088	?????	-0.003	2.1	?????	0	?????	-0.007	0.113	0.216	0.348	0.441	0.566	-0.006	0.119	0.224	0.335	0.445	0.576
	643	0.011	2.072	?????	-0.003	2.08	?????	-0.002	2.082	?????	0	2.087	?????	-0.004	2.099	?????	0	?????	-0.007	0.11	0.211	0.341	0.431	0.552	-0.006	0.117	0.219	0.328	0.433	0.563
	644	0.011	2.071	?????	-0.003	2.079	?????	-0.002	2.081	?????	0	2.085	?????	-0.004	2.098	?????	0	?????	-0.007	0.106	0.204	0.331	0.418	0.536	-0.006	0.113	0.212	0.318	0.42	0.546
	645	0.011	2.069	?????	-0.003	2.078	?????	-0.002	2.08	?????	0	2.084	?????	-0.004	2.097	?????	0	?????	-0.007	0.102	0.197	0.319	0.403	0.516	-0.006	0.109	0.204	0.307	0.405	0.526
	646	0.011	2.068	?????	-0.003	2.077	?????	-0.002	2.079	?????	0	2.083	?????	-0.004	2.096	?????	0	?????	-0.007	0.099	0.189	0.306	0.386	0.496	-0.006	0.105	0.196	0.294	0.39	0.506
	647	0.011	2.067	?????	-0.003	2.076	?????	-0.003	2.077	?????	0	2.082	?????	-0.004	2.095	?????	0	?????	-0.007	0.095	0.182	0.294	0.37	0.477	-0.006	0.101	0.188	0.282	0.373	0.483
	648	0.01	2.066	?????	-0.003	2.075	?????	-0.003	2.077	?????	0	2.081	?????	-0.004	2.094	?????	0	?????	-0.007	0.092	0.175	0.284	0.357	0.461	-0.006	0.097	0.181	0.272	0.362	0.466
	649	0.01	2.064	?????	-0.003	2.073	?????	-0.003	2.075	?????	0	2.079	?????	-0.004	2.092	?????	0	?????	-0.007	0.087	0.166	0.268	0.342	0.436	-0.006	0.092	0.173	0.258	0.342	0.446
	650	0.01	2.063	?????	-0.003	2.072	?????	-0.003	2.074	?????	0	2.078	?????	-0.004	2.091	?????	0	?????	-0.007	0.082	0.155	0.25	0.315	0.409	-0.006	0.085	0.161	0.24	0.319	0.412
	651	0.01	2.061	?????	-0.003	2.07	?????	-0.003	2.072	?????	0	2.076	?????	-0.004	2.089	?????	0	?????	-0.007	0.077	0.146	0.235	0.297	0.382	-0.006	0.08	0.151	0.228	0.299	0.388
	652	0.01	2.059	?????	-0.003	2.069	?????	-0.003	2.07	?????	0	2.075	?????	-0.004	2.088	?????	0	?????	-0.007	0.071	0.135	0.219	0.277	0.357	-0.006	0.075	0.14	0.211	0.279	0.362
	653	0.01	2.058	?????	-0.003	2.068	?????	-0.003	2.07	?????	0	2.074	?????	-0.004	2.086	?????	0	?????	-0.007	0.068	0.129	0.21	0.265	0.341	-0.006	0.071	0.134	0.201	0.267	0.346
	654	0.01	2.057	?????	-0.003	2.066	?????	-0.003	2.068	?????	0	2.072	?????	-0.004	2.085	?????	0	?????	-0.007	0.064	0.12	0.196	0.245	0.317	-0.006	0.066	0.124	0.187	0.248	0.321
	655	0.01	2.056	?????	-0.004	2.064	?????	-0.003	2.066	?????	-0.001	2.071	?????	-0.004	2.084	?????	0	?????	-0.007	0.058	0.11	0.179	0.227	0.294	-0.006	0.061	0.114	0.172	0.229	0.296
	656	0.01	2.053	?????	-0.004	2.063	?????	-0.003	2.064	?????	-0.001	2.069	?????	-0.005	2.081	?????	0	?????	-0.007	0.052	0.097	0.159	0.2	0.259	-0.006	0.053	0.1	0.152	0.202	0.262
	657	0.01	2.052	?????	-0.004	2.061	?????	-0.003	2.063	?????	-0.001	2.067	?????	-0.005	2.079	?????	0	?????	-0.007	0.048	0.089	0.145	0.183	0.239	-0.006	0.049	0.092	0.139	0.186	0.24
	658	0.009	2.05	?????	-0.004	2.059	?????	-0.003	2.061	?????	-0.001	2.066	?????	-0.005	2.078	?????	0	?????	-0.007	0.043	0.081	0.133	0.168	0.22	-0.006	0.044	0.084	0.128	0.17	0.22
	659	0.009	2.049	?????	-0.004	2.058	?????	-0.003	2.06	?????	-0.001	2.064	?????	-0.005	2.077	?????	0	?????	-0.007	0.041	0.076	0.125	0.158	0.207	-0.006	0.042	0.079	0.12	0.161	0.207
	660	0.009	2.048	?????	-0.004	2.057	?????	-0.003	2.059	?????	-0.001	2.063	?????	-0.005	2.075	?????	0	?????	-0.007	0.038	0.069	0.114	0.145	0.192	-0.006	0.039	0.072	0.11	0.147	0.191
	661	0.009	2.047	?????	-0.004	2.055	?????	-0.003	2.057	?????	-0.001	2.062	?????	-0.005	2.074	?????	0	?????	-0.007	0.034	0.064	0.104	0.132	0.175	-0.006	0.035	0.066	0.102	0.135	0.175
	662	0.009	2.045	?????	-0.004	2.054	?????	-0.003	2.056	?????	-0.001	2.06	?????	-0.005	2.073	?????	0	?????	-0.007	0.032	0.058	0.097	0.122	0.161	-0.006	0.032	0.06	0.092	0.126	0.162
	663	0.009	2.043	?????	-0.004	2.052	?????	-0.003	2.055	?????	-0.001	2.059	?????	-0.005	2.071	?????	0	?????	-0.007	0.029	0.053	0.089	0.113	0.149	-0.006	0.029	0.055	0.084	0.115	0.148
	664	0.009	2.043	?????	-0.004	2.052	?????	-0.004	2.054	?????	-0.001	2.058	?????	-0.005	2.071	?????	0	?????	-0.007	0.027	0.05	0.083	0.105	0.14	-0.006	0.027	0.051	0.079	0.108	0.138
	665	0.009	2.041	?????	-0.004	2.051	?????	-0.004	2.052	?????	-0.001	2.057	?????	-0.005	2.07	?????	0	?????	-0.007	0.025	0.045	0.075	0.096	0.129	-0.006	0.024	0.046	0.072	0.098	0.127
	666	0.009	2.04	?????	-0.004	2.049	?????	-0.004	2.051	?????	-0.001	2.056	?????	-0.005	2.068	?????	0	?????	-0.007	0.023	0.041	0.069	0.088	0.117	-0.006	0.022	0.042	0.065	0.09	0.116
	667	0.009	2.039	?????	-0.004	2.048	?????	-0.004	2.05	?????	-0.001	2.055	?????	-0.005	2.067	?????	0	?????	-0.007	0.021	0.037	0.063	0.08	0.109	-0.006	0.02	0.038	0.06	0.082	0.106
	668	0.009	2.038	?????	-0.004	2.047	?????	-0.004	2.049	?????	-0.001	2.053	?????	-0.005	2.066	?????	0	?????	-0.007	0.019	0.033	0.057	0.073	0.1	-0.006	0.018	0.034	0.054	0.075	0.097
	669	0.009	2.037	?????	-0.004	2.046	?????	-0.004	2.048	?????	-0.001	2.052	?????	-0.005	2.064	?????	0	?????	-0.007	0.018	0.03	0.052	0.067	0.091	-0.006	0.016	0.031	0.049	0.069	0.089
	670	0.009	2.035	?????	-0.004	2.044	?????	-0.004	2.047	?????	-0.001	2.051	?????	-0.005	2.064	?????	0	?????	-0.007	0.016	0.028	0.048	0.062	0.086	-0.006	0.015	0.029	0.046	0.064	0.083
	671	0.009	2.034	?????	-0.004	2.043	?????	-0.004	2.045	?????	-0.001	2.05	?????	-0.005	2.062	?????	0	?????	-0.007	0.015	0.025	0.043	0.056	0.078	-0.006	0.013	0.025	0.041	0.058	0.076
	672	0.009	2.033	?????	-0.004	2.042	?????	-0.004	2.044	?????	-0.001	2.049	?????	-0.005	2.061	?????	0	?????	-0.007	0.013	0.022	0.039	0.05	0.071	-0.006	0.012	0.022	0.037	0.053	0.067
	673	0.009	2.031	?????	-0.004	2.041	?????	-0.004	2.043	?????	-0.001	2.048	?????	-0.005	2.06	?????	0	?????	-0.007	0.012	0.019	0.035	0.045	0.065	-0.006	0.01	0.02	0.032	0.047	0.061
	674	0.009	2.03	?????	-0.004	2.039	?????	-0.004	2.041	?????	-0.001	2.046	?????	-0.005	2.058	?????	0	?????	-0.007	0.011	0.017	0.031	0.04	0.057	-0.006	0.009	0.017	0.029	0.042	0.054
	675	0.009	2.028	?????	-0.004	2.037	?????	-0.004	2.04	?????	-0.001	2.044	?????	-0.005	2.057	?????	0	?????	-0.007	0.01	0.015	0.027	0.035	0.052	-0.006	0.008	0.015	0.025	0.037	0.048
	676	0.009	2.028	?????	-0.004	2.037	?????	-0.004	2.039	?????	-0.001	2.043	?????	-0.005	2.056	?????	0	?????	-0.007	0.009	0.013	0.025	0.033	0.049	-0.006	0.007	0.014	0.023	0.035	0.045
	677	0.009	2.026	?????	-0.004	2.036	?????	-0.004	2.037	?????	-0.001	2.042	?????	-0.005	2.054	?????	0	?????	-0.007	0.008	0.012	0.022	0.029	0.044	-0.006	0.006	0.012	0.02	0.031	0.04
	678	0.008	2.024	?????	-0.004	2.034	?????	-0.004	2.035	?????	-0.001	2.04	?????	-0.005	2.053	?????	0	?????	-0.007	0.007	0.01	0.019	0.026	0.04	-0.006	0.005	0.01	0.018	0.028	0.036
	679	0.008	2.023	?????	-0.004	2.032	?????	-0.004	2.034	?????	-0.001	2.038	?????	-0.005	2.051	?????	0	?????	-0.007	0.006	0.008	0.016	0.022	0.035	-0.006	0.004	0.008	0.014	0.024	0.031
	680	0.008	2.021	?????	-0.004	2.03	?????	-0.004	2.032	?????	-0.001	2.037	?????	-0.005	2.049	?????	0	?????	-0.007	0.006	0.006	0.014	0.019	0.032	-0.006	0.003	0.007	0.013	0.021	0.027
	681	0.008	2.02	?????	-0.004	2.029	?????	-0.004	2.031	?????	-0.001	2.035	?????	-0.005	2.048	?????	0	?????	-0.007	0.005	0.006	0.013	0.017	0.029	-0.006	0.003	0.005	0.011	0.019	0.025
	682	0.008	2.019	?????	-0.004	2.028	?????	-0.004	2.03	?????	-0.001	2.035	?????	-0.005	2.047	?????	0	?????	-0.007	0.005	0.005	0.011	0.016	0.027	-0.006	0.002	0.005	0.01	0.018	0.023
	683	0.008	2.018	?????	-0.004	2.026	?????	-0.004	2.029	?????	-0.001	2.033	?????	-0.005	2.046	?????	0	?????	-0.007	0.004	0.004	0.01	0.014	0.025	-0.006	0.002	0.004	0.009	0.016	0.021
	684	0.008	2.016	?????	-0.004	2.026	?????	-0.004	2.027	?????	-0.001	2.032	?????	-0.005	2.044	?????	0	?????	-0.007	0.004	0.003	0.009	0.013	0.023	-0.006	0.001	0.003	0.007	0.015	0.019
	685	0.008	2.015	?????	-0.004	2.024	?????	-0.004	2.026	?????	-0.001	2.03	?????	-0.005	2.043	?????	0	?????	-0.007	0.004	0.003	0.007	0.011	0.021	-0.006	0.001	0.002	0.006	0.013	0.017
	686	0.008	2.013	?????	-0.004	2.022	?????	-0.004	2.024	?????	-0.001	2.029	?????	-0.005	2.042	?????	0	?????	-0.007	0.003	0.002	0.006	0.01	0.019	-0.006	0	0.001	0.005	0.011	0.015
	687	0.008	2.012	?????	-0.004	2.021	?????	-0.004	2.023	?????	-0.001	2.028	?????	-0.005	2.04	?????	0	?????	-0.007	0.003	0.001	0.006	0.009	0.018	-0.006	0	0.001	0.004	0.011	0.013
	688	0.008	2.011	?????	-0.004	2.02	?????	-0.004	2.022	?????	-0.001	2.027	?????	-0.005	2.039	?????	0	?????	-0.007	0.002	0.001	0.005	0.008	0.017	-0.006	0	0	0.003	0.009	0.012
	689	0.008	2.01	?????	-0.004	2.019	?????	-0.004	2.021	?????	-0.001	2.026	?????	-0.005	2.038	?????	0	?????	-0.007	0.003	0	0.004	0.007	0.016	-0.006	0	0	0.003	0.009	0.012
	690	0.008	2.009	?????	-0.004	2.018	?????	-0.004	2.02	?????	-0.001	2.025	?????	-0.005	2.037	?????	0	?????	-0.007	0.002	0	0.004	0.006	0.015	-0.006	-0.001	0	0.002	0.008	0.01
	691	0.008	2.007	?????	-0.004	2.017	?????	-0.004	2.019	?????	-0.001	2.023	?????	-0.005	2.036	?????	0	?????	-0.007	0.002	0	0.003	0.005	0.014	-0.006	-0.001	-0.001	0.002	0.007	0.009
	692	0.008	2.006	?????	-0.004	2.015	?????	-0.004	2.017	?????	-0.001	2.022	?????	-0.005	2.034	?????	0	?????	-0.007	0.002	-0.001	0.003	0.005	0.013	-0.006	-0.001	-0.001	0.001	0.006	0.008
	693	0.008	2.005	?????	-0.004	2.014	?????	-0.004	2.016	?????	-0.001	2.021	?????	-0.005	2.033	?????	0	?????	-0.007	0.002	-0.001	0.002	0.004	0.013	-0.006	-0.001	-0.001	0.001	0.006	0.007
	694	0.008	2.003	?????	-0.004	2.013	?????	-0.004	2.015	?????	-0.001	2.019	?????	-0.005	2.032	?????	0	?????	-0.007	0.002	-0.001	0.001	0.003	0.012	-0.006	-0.001	-0.002	0	0.005	0.007
	695	0.008	2.002	?????	-0.004	2.011	?????	-0.004	2.014	?????	-0.002	2.018	?????	-0.005	2.03	?????	0	?????	-0.007	0.001	-0.002	0.001	0.003	0.011	-0.006	-0.002	-0.002	0	0.005	0.006
	696	0.008	2.001	?????	-0.004	2.01	?????	-0.004	2.013	?????	-0.001	2.017	?????	-0.005	2.029	?????	0	?????	-0.007	0.001	-0.002	0.001	0.002	0.01	-0.006	-0.002	-0.002	-0.001	0.004	0.005
	697	0.008	1.999	?????	-0.004	2.008	?????	-0.004	2.011	?????	-0.002	2.016	?????	-0.005	2.028	?????	0	?????	-0.007	0.001	-0.002	0	0.002	0.01	-0.006	-0.002	-0.003	-0.001	0.004	0.005
	698	0.008	1.998	?????	-0.004	2.007	?????	-0.004	2.009	?????	-0.001	2.014	?????	-0.005	2.026	?????	0	?????	-0.007	0.001	-0.002	0	0.001	0.009	-0.006	-0.002	-0.003	-0.002	0.003	0.004
	699	0.008	1.996	?????	-0.004	2.006	?????	-0.004	2.008	?????	-0.001	2.013	?????	-0.005	2.025	?????	0	?????	-0.007	0.001	-0.003	0	0.001	0.009	-0.006	-0.002	-0.003	-0.002	0.003	0.004
	700	0.008	1.995	?????	-0.004	2.005	?????	-0.004	2.007	?????	-0.001	2.011	?????	-0.005	2.024	?????	0	?????	-0.007	0.001	-0.003	-0.001	0.001	0.008	-0.006	-0.002	-0.003	-0.002	0.003	0.003
Blank Read 2:Spectrum
	Wavelength	A1	A2	A3	B1	B2	B3	C1	C2	C3	D1	D2	D3	E1	E2	E3	F1	F3	G1	G2	G3	G4	G5	G6	H1	H2	H3	H4	H5	H6
	550	?????	?????	0.025	?????	?????	0.016	?????	?????	0.016	?????	?????	0.027	?????	?????	0.019	?????	0	?????	?????	?????	?????	?????	?????	?????	?????	?????	?????	?????	?????
	551	?????	?????	0.025	?????	?????	0.017	?????	?????	0.016	?????	?????	0.028	?????	?????	0.02	?????	0	?????	?????	?????	?????	?????	?????	?????	?????	?????	?????	?????	?????
	552	?????	?????	0.026	?????	?????	0.017	?????	?????	0.017	?????	?????	0.028	?????	?????	0.02	?????	0	?????	?????	?????	?????	?????	?????	?????	?????	?????	?????	?????	?????
	553	?????	?????	0.026	?????	?????	0.018	?????	?????	0.017	?????	?????	0.028	?????	?????	0.021	?????	0	?????	?????	?????	?????	?????	?????	?????	?????	?????	?????	?????	?????
	554	?????	?????	0.027	?????	?????	0.019	?????	?????	0.018	?????	?????	0.029	?????	?????	0.021	?????	0	?????	?????	?????	?????	?????	?????	?????	?????	?????	?????	?????	?????
	555	?????	?????	0.027	?????	?????	0.019	?????	?????	0.018	?????	?????	0.03	?????	?????	0.022	?????	0	?????	?????	?????	?????	?????	?????	?????	?????	?????	?????	?????	?????
	556	?????	?????	0.028	?????	?????	0.02	?????	?????	0.019	?????	?????	0.031	?????	?????	0.023	?????	0	?????	?????	?????	?????	?????	?????	?????	?????	?????	?????	?????	?????
	557	?????	?????	0.029	?????	?????	0.021	?????	?????	0.02	?????	?????	0.031	?????	?????	0.023	?????	0	?????	?????	?????	?????	?????	?????	?????	?????	?????	?????	?????	?????
	558	?????	?????	0.03	?????	?????	0.021	?????	?????	0.021	?????	?????	0.032	?????	?????	0.024	?????	0	?????	?????	?????	?????	?????	?????	?????	?????	?????	?????	?????	?????
	559	?????	?????	0.03	?????	?????	0.022	?????	?????	0.022	?????	?????	0.033	?????	?????	0.025	?????	0	?????	?????	?????	?????	?????	?????	?????	?????	?????	?????	?????	?????
	560	?????	?????	0.032	?????	?????	0.023	?????	?????	0.023	?????	?????	0.034	?????	?????	0.026	?????	0	?????	?????	?????	?????	?????	?????	?????	?????	?????	?????	?????	?????
	561	?????	?????	0.032	?????	?????	0.024	?????	?????	0.024	?????	?????	0.035	?????	?????	0.027	?????	0	?????	?????	?????	?????	?????	?????	?????	?????	?????	?????	?????	?????
	562	?????	?????	0.034	?????	?????	0.026	?????	?????	0.025	?????	?????	0.036	?????	?????	0.028	?????	0	?????	?????	?????	?????	?????	?????	?????	?????	?????	?????	?????	?????
	563	?????	?????	0.034	?????	?????	0.026	?????	?????	0.026	?????	?????	0.037	?????	?????	0.029	?????	0	?????	?????	?????	?????	?????	?????	?????	?????	?????	?????	?????	?????
	564	?????	?????	0.036	?????	?????	0.028	?????	?????	0.028	?????	?????	0.039	?????	?????	0.031	?????	0	?????	?????	?????	?????	?????	?????	?????	?????	?????	?????	?????	?????
	565	?????	?????	0.037	?????	?????	0.029	?????	?????	0.029	?????	?????	0.04	?????	?????	0.032	?????	0	?????	?????	?????	?????	?????	?????	?????	?????	?????	?????	?????	?????
	566	?????	?????	0.039	?????	?????	0.031	?????	?????	0.03	?????	?????	0.041	?????	?????	0.033	?????	0	?????	?????	?????	?????	?????	?????	?????	?????	?????	?????	?????	?????
	567	?????	?????	0.039	?????	?????	0.032	?????	?????	0.031	?????	?????	0.042	?????	?????	0.034	?????	0	?????	?????	?????	?????	?????	?????	?????	?????	?????	?????	?????	?????
	568	?????	?????	0.041	?????	?????	0.033	?????	?????	0.032	?????	?????	0.043	?????	?????	0.036	?????	0	?????	?????	?????	?????	?????	?????	?????	?????	?????	?????	?????	?????
	569	?????	?????	0.042	?????	?????	0.034	?????	?????	0.034	?????	?????	0.045	?????	?????	0.037	?????	0	?????	?????	?????	?????	?????	?????	?????	?????	?????	?????	?????	?????
	570	?????	?????	0.043	?????	?????	0.036	?????	?????	0.035	?????	?????	0.046	?????	?????	0.038	?????	0	?????	?????	?????	?????	?????	?????	?????	?????	?????	?????	?????	?????
	571	?????	?????	0.044	?????	?????	0.037	?????	?????	0.036	?????	?????	0.047	?????	?????	0.039	?????	0	?????	?????	?????	?????	?????	?????	?????	?????	?????	?????	?????	?????
	572	?????	?????	0.045	?????	?????	0.038	?????	?????	0.037	?????	?????	0.048	?????	?????	0.04	?????	0	?????	?????	?????	?????	?????	?????	?????	?????	?????	?????	?????	?????
	573	?????	?????	0.046	?????	?????	0.039	?????	?????	0.038	?????	?????	0.049	?????	?????	0.041	?????	0	?????	?????	?????	?????	?????	?????	?????	?????	?????	?????	?????	?????
	574	?????	?????	0.047	?????	?????	0.04	?????	?????	0.039	?????	?????	0.05	?????	?????	0.042	?????	0	?????	?????	?????	?????	?????	?????	?????	?????	?????	?????	?????	?????
	575	?????	?????	0.048	?????	?????	0.041	?????	?????	0.04	?????	?????	0.051	?????	?????	0.043	?????	0	?????	?????	?????	?????	?????	?????	?????	?????	?????	?????	?????	?????
	576	?????	?????	0.049	?????	?????	0.042	?????	?????	0.041	?????	?????	0.052	?????	?????	0.044	?????	0	?????	?????	?????	?????	?????	?????	?????	?????	?????	?????	?????	?????
	577	?????	?????	0.05	?????	?????	0.043	?????	?????	0.042	?????	?????	0.053	?????	?????	0.045	?????	0	?????	?????	?????	?????	?????	?????	?????	?????	?????	?????	?????	?????
	578	?????	?????	0.051	?????	?????	0.044	?????	?????	0.043	?????	?????	0.054	?????	?????	0.046	?????	0	?????	?????	?????	?????	?????	?????	?????	?????	?????	?????	?????	?????
	579	?????	?????	0.052	?????	?????	0.045	?????	?????	0.044	?????	?????	0.055	?????	?????	0.047	?????	0	?????	?????	?????	?????	?????	?????	?????	?????	?????	?????	?????	?????
	580	?????	?????	0.053	?????	?????	0.046	?????	?????	0.045	?????	?????	0.056	?????	?????	0.048	?????	0	?????	?????	?????	?????	?????	?????	?????	?????	?????	?????	?????	?????
	581	?????	?????	0.055	?????	?????	0.047	?????	?????	0.047	?????	?????	0.058	?????	?????	0.05	?????	0	?????	?????	?????	?????	?????	?????	?????	?????	?????	?????	?????	?????
	582	?????	?????	0.056	?????	?????	0.049	?????	?????	0.048	?????	?????	0.059	?????	?????	0.051	?????	0	?????	?????	?????	?????	?????	?????	?????	?????	?????	?????	?????	?????
	583	?????	?????	0.057	?????	?????	0.049	?????	?????	0.049	?????	?????	0.06	?????	?????	0.052	?????	0	?????	?????	?????	?????	?????	?????	?????	?????	?????	?????	?????	?????
	584	?????	?????	0.058	?????	?????	0.051	?????	?????	0.05	?????	?????	0.061	?????	?????	0.053	?????	0	?????	?????	?????	?????	?????	?????	?????	?????	?????	?????	?????	?????
	585	?????	?????	0.059	?????	?????	0.052	?????	?????	0.051	?????	?????	0.062	?????	?????	0.054	?????	0	?????	?????	?????	?????	?????	?????	?????	?????	?????	?????	?????	?????
	586	?????	?????	0.06	?????	?????	0.053	?????	?????	0.052	?????	?????	0.063	?????	?????	0.055	?????	0	?????	?????	?????	?????	?????	?????	?????	?????	?????	?????	?????	?????
	587	?????	?????	0.061	?????	?????	0.054	?????	?????	0.053	?????	?????	0.064	?????	?????	0.056	?????	0	?????	?????	?????	?????	?????	?????	?????	?????	?????	?????	?????	?????
	588	?????	?????	0.063	?????	?????	0.055	?????	?????	0.055	?????	?????	0.065	?????	?????	0.058	?????	0	?????	?????	?????	?????	?????	?????	?????	?????	?????	?????	?????	?????
	589	?????	?????	0.064	?????	?????	0.056	?????	?????	0.056	?????	?????	0.067	?????	?????	0.059	?????	0	?????	?????	?????	?????	?????	?????	?????	?????	?????	?????	?????	?????
	590	?????	?????	0.065	?????	?????	0.058	?????	?????	0.057	?????	?????	0.068	?????	?????	0.06	?????	0	?????	?????	?????	?????	?????	?????	?????	?????	?????	?????	?????	?????
	591	?????	?????	0.066	?????	?????	0.059	?????	?????	0.058	?????	?????	0.069	?????	?????	0.062	?????	0	?????	?????	?????	?????	?????	?????	?????	?????	?????	?????	?????	?????
	592	?????	?????	0.067	?????	?????	0.06	?????	?????	0.059	?????	?????	0.07	?????	?????	0.062	?????	0	?????	?????	?????	?????	?????	?????	?????	?????	?????	?????	?????	?????
	593	?????	?????	0.069	?????	?????	0.061	?????	?????	0.061	?????	?????	0.071	?????	?????	0.064	?????	0	?????	?????	?????	?????	?????	?????	?????	?????	?????	?????	?????	?????
	594	?????	?????	0.07	?????	?????	0.063	?????	?????	0.062	?????	?????	0.073	?????	?????	0.065	?????	0	?????	?????	?????	?????	?????	?????	?????	?????	?????	?????	?????	?????
	595	?????	?????	0.072	?????	?????	0.064	?????	?????	0.063	?????	?????	0.074	?????	?????	0.067	?????	0	?????	?????	?????	?????	?????	?????	?????	?????	?????	?????	?????	?????
	596	?????	?????	0.072	?????	?????	0.065	?????	?????	0.065	?????	?????	0.075	?????	?????	0.068	?????	0	?????	?????	?????	?????	?????	?????	?????	?????	?????	?????	?????	?????
	597	?????	?????	0.074	?????	?????	0.067	?????	?????	0.066	?????	?????	0.077	?????	?????	0.069	?????	0	?????	?????	?????	?????	?????	?????	?????	?????	?????	?????	?????	?????
	598	?????	?????	0.075	?????	?????	0.068	?????	?????	0.068	?????	?????	0.079	?????	?????	0.071	?????	0	?????	?????	?????	?????	?????	?????	?????	?????	?????	?????	?????	?????
	599	?????	?????	0.078	?????	?????	0.071	?????	?????	0.07	?????	?????	0.081	?????	?????	0.073	?????	0	?????	?????	?????	?????	?????	?????	?????	?????	?????	?????	?????	?????
	600	?????	?????	0.079	?????	?????	0.072	?????	?????	0.071	?????	?????	0.082	?????	?????	0.074	?????	0	?????	?????	?????	?????	?????	?????	?????	?????	?????	?????	?????	?????
	601	?????	?????	0.081	?????	?????	0.074	?????	?????	0.073	?????	?????	0.084	?????	?????	0.076	?????	0	?????	?????	?????	?????	?????	?????	?????	?????	?????	?????	?????	?????
	602	?????	?????	0.084	?????	?????	0.076	?????	?????	0.076	?????	?????	0.087	?????	?????	0.079	?????	0	?????	?????	?????	?????	?????	?????	?????	?????	?????	?????	?????	?????
	603	?????	?????	0.087	?????	?????	0.08	?????	?????	0.079	?????	?????	0.089	?????	?????	0.082	?????	0	?????	?????	?????	?????	?????	?????	?????	?????	?????	?????	?????	?????
	604	?????	?????	0.09	?????	?????	0.083	?????	?????	0.082	?????	?????	0.093	?????	?????	0.085	?????	0	?????	?????	?????	?????	?????	?????	?????	?????	?????	?????	?????	?????
	605	?????	?????	0.091	?????	?????	0.084	?????	?????	0.083	?????	?????	0.094	?????	?????	0.086	?????	0	?????	?????	?????	?????	?????	?????	?????	?????	?????	?????	?????	?????
	606	?????	?????	0.095	?????	?????	0.087	?????	?????	0.087	?????	?????	0.097	?????	?????	0.09	?????	0	?????	?????	?????	?????	?????	?????	?????	?????	?????	?????	?????	?????
	607	?????	?????	0.098	?????	?????	0.091	?????	?????	0.091	?????	?????	0.101	?????	?????	0.093	?????	0	?????	?????	?????	?????	?????	?????	?????	?????	?????	?????	?????	?????
	608	?????	?????	0.102	?????	?????	0.095	?????	?????	0.094	?????	?????	0.105	?????	?????	0.097	?????	0	?????	?????	?????	?????	?????	?????	?????	?????	?????	?????	?????	?????
	609	?????	?????	0.104	?????	?????	0.097	?????	?????	0.097	?????	?????	0.107	?????	?????	0.099	?????	0	?????	?????	?????	?????	?????	?????	?????	?????	?????	?????	?????	?????
	610	?????	?????	0.11	?????	?????	0.103	?????	?????	0.102	?????	?????	0.113	?????	?????	0.105	?????	0	?????	?????	?????	?????	?????	?????	?????	?????	?????	?????	?????	?????
	611	?????	?????	0.114	?????	?????	0.107	?????	?????	0.107	?????	?????	0.117	?????	?????	0.11	?????	0	?????	?????	?????	?????	?????	?????	?????	?????	?????	?????	?????	?????
	612	?????	?????	0.119	?????	?????	0.112	?????	?????	0.111	?????	?????	0.122	?????	?????	0.114	?????	0	?????	?????	?????	?????	?????	?????	?????	?????	?????	?????	?????	?????
	613	?????	?????	0.124	?????	?????	0.117	?????	?????	0.116	?????	?????	0.127	?????	?????	0.119	?????	0	?????	?????	?????	?????	?????	?????	?????	?????	?????	?????	?????	?????
	614	?????	?????	0.128	?????	?????	0.12	?????	?????	0.119	?????	?????	0.13	?????	?????	0.122	?????	0	?????	?????	?????	?????	?????	?????	?????	?????	?????	?????	?????	?????
	615	?????	?????	0.132	?????	?????	0.125	?????	?????	0.124	?????	?????	0.135	?????	?????	0.127	?????	0	?????	?????	?????	?????	?????	?????	?????	?????	?????	?????	?????	?????
	616	?????	?????	0.137	?????	?????	0.13	?????	?????	0.129	?????	?????	0.139	?????	?????	0.132	?????	0	?????	?????	?????	?????	?????	?????	?????	?????	?????	?????	?????	?????
	617	?????	?????	0.141	?????	?????	0.133	?????	?????	0.133	?????	?????	0.143	?????	?????	0.136	?????	0	?????	?????	?????	?????	?????	?????	?????	?????	?????	?????	?????	?????
	618	?????	?????	0.144	?????	?????	0.137	?????	?????	0.137	?????	?????	0.146	?????	?????	0.139	?????	0	?????	?????	?????	?????	?????	?????	?????	?????	?????	?????	?????	?????
	619	?????	?????	0.147	?????	?????	0.14	?????	?????	0.14	?????	?????	0.15	?????	?????	0.142	?????	0	?????	?????	?????	?????	?????	?????	?????	?????	?????	?????	?????	?????
	620	?????	?????	0.151	?????	?????	0.144	?????	?????	0.143	?????	?????	0.153	?????	?????	0.146	?????	0	?????	?????	?????	?????	?????	?????	?????	?????	?????	?????	?????	?????
	621	?????	?????	0.154	?????	?????	0.148	?????	?????	0.147	?????	?????	0.157	?????	?????	0.15	?????	0	?????	?????	?????	?????	?????	?????	?????	?????	?????	?????	?????	?????
	622	?????	?????	0.158	?????	?????	0.152	?????	?????	0.151	?????	?????	0.161	?????	?????	0.153	?????	0	?????	?????	?????	?????	?????	?????	?????	?????	?????	?????	?????	?????
	623	?????	?????	0.161	?????	?????	0.154	?????	?????	0.153	?????	?????	0.164	?????	?????	0.156	?????	0	?????	?????	?????	?????	?????	?????	?????	?????	?????	?????	?????	?????
	624	?????	?????	0.164	?????	?????	0.157	?????	?????	0.156	?????	?????	0.166	?????	?????	0.159	?????	0	?????	?????	?????	?????	?????	?????	?????	?????	?????	?????	?????	?????
	625	?????	?????	0.167	?????	?????	0.16	?????	?????	0.159	?????	?????	0.169	?????	?????	0.162	?????	0	?????	?????	?????	?????	?????	?????	?????	?????	?????	?????	?????	?????
	626	?????	?????	0.169	?????	?????	0.162	?????	?????	0.162	?????	?????	0.172	?????	?????	0.164	?????	0	?????	?????	?????	?????	?????	?????	?????	?????	?????	?????	?????	?????
	627	?????	?????	0.171	?????	?????	0.164	?????	?????	0.164	?????	?????	0.174	?????	?????	0.167	?????	0	?????	?????	?????	?????	?????	?????	?????	?????	?????	?????	?????	?????
	628	?????	?????	0.172	?????	?????	0.166	?????	?????	0.165	?????	?????	0.175	?????	?????	0.167	?????	0	?????	?????	?????	?????	?????	?????	?????	?????	?????	?????	?????	?????
	629	?????	?????	0.173	?????	?????	0.166	?????	?????	0.166	?????	?????	0.176	?????	?????	0.168	?????	0	?????	?????	?????	?????	?????	?????	?????	?????	?????	?????	?????	?????
	630	?????	?????	0.174	?????	?????	0.167	?????	?????	0.166	?????	?????	0.176	?????	?????	0.169	?????	0	?????	?????	?????	?????	?????	?????	?????	?????	?????	?????	?????	?????
	631	?????	?????	0.173	?????	?????	0.167	?????	?????	0.166	?????	?????	0.176	?????	?????	0.168	?????	0	?????	?????	?????	?????	?????	?????	?????	?????	?????	?????	?????	?????
	632	?????	?????	0.172	?????	?????	0.165	?????	?????	0.165	?????	?????	0.175	?????	?????	0.167	?????	0	?????	?????	?????	?????	?????	?????	?????	?????	?????	?????	?????	?????
	633	?????	?????	0.17	?????	?????	0.164	?????	?????	0.163	?????	?????	0.173	?????	?????	0.166	?????	0	?????	?????	?????	?????	?????	?????	?????	?????	?????	?????	?????	?????
	634	?????	?????	0.168	?????	?????	0.161	?????	?????	0.16	?????	?????	0.17	?????	?????	0.163	?????	0	?????	?????	?????	?????	?????	?????	?????	?????	?????	?????	?????	?????
	635	?????	?????	0.164	?????	?????	0.158	?????	?????	0.157	?????	?????	0.167	?????	?????	0.159	?????	0	?????	?????	?????	?????	?????	?????	?????	?????	?????	?????	?????	?????
	636	?????	?????	0.16	?????	?????	0.153	?????	?????	0.153	?????	?????	0.163	?????	?????	0.155	?????	0	?????	?????	?????	?????	?????	?????	?????	?????	?????	?????	?????	?????
	637	?????	?????	0.156	?????	?????	0.149	?????	?????	0.148	?????	?????	0.158	?????	?????	0.151	?????	0	?????	?????	?????	?????	?????	?????	?????	?????	?????	?????	?????	?????
	638	?????	?????	0.152	?????	?????	0.145	?????	?????	0.145	?????	?????	0.155	?????	?????	0.148	?????	0	?????	?????	?????	?????	?????	?????	?????	?????	?????	?????	?????	?????
	639	?????	?????	0.147	?????	?????	0.14	?????	?????	0.141	?????	?????	0.149	?????	?????	0.143	?????	0	?????	?????	?????	?????	?????	?????	?????	?????	?????	?????	?????	?????
	640	?????	?????	0.143	?????	?????	0.136	?????	?????	0.135	?????	?????	0.145	?????	?????	0.137	?????	0	?????	?????	?????	?????	?????	?????	?????	?????	?????	?????	?????	?????
	641	?????	?????	0.138	?????	?????	0.131	?????	?????	0.13	?????	?????	0.14	?????	?????	0.133	?????	0	?????	?????	?????	?????	?????	?????	?????	?????	?????	?????	?????	?????
	642	?????	?????	0.132	?????	?????	0.125	?????	?????	0.125	?????	?????	0.135	?????	?????	0.127	?????	0	?????	?????	?????	?????	?????	?????	?????	?????	?????	?????	?????	?????
	643	?????	?????	0.128	?????	?????	0.12	?????	?????	0.12	?????	?????	0.13	?????	?????	0.122	?????	0	?????	?????	?????	?????	?????	?????	?????	?????	?????	?????	?????	?????
	644	?????	?????	0.123	?????	?????	0.115	?????	?????	0.115	?????	?????	0.125	?????	?????	0.118	?????	0	?????	?????	?????	?????	?????	?????	?????	?????	?????	?????	?????	?????
	645	?????	?????	0.116	?????	?????	0.11	?????	?????	0.109	?????	?????	0.119	?????	?????	0.111	?????	0	?????	?????	?????	?????	?????	?????	?????	?????	?????	?????	?????	?????
	646	?????	?????	0.111	?????	?????	0.104	?????	?????	0.103	?????	?????	0.113	?????	?????	0.105	?????	0	?????	?????	?????	?????	?????	?????	?????	?????	?????	?????	?????	?????
	647	?????	?????	0.105	?????	?????	0.097	?????	?????	0.097	?????	?????	0.107	?????	?????	0.099	?????	0	?????	?????	?????	?????	?????	?????	?????	?????	?????	?????	?????	?????
	648	?????	?????	0.1	?????	?????	0.093	?????	?????	0.093	?????	?????	0.103	?????	?????	0.096	?????	0	?????	?????	?????	?????	?????	?????	?????	?????	?????	?????	?????	?????
	649	?????	?????	0.095	?????	?????	0.088	?????	?????	0.086	?????	?????	0.096	?????	?????	0.089	?????	0	?????	?????	?????	?????	?????	?????	?????	?????	?????	?????	?????	?????
	650	?????	?????	0.086	?????	?????	0.079	?????	?????	0.079	?????	?????	0.089	?????	?????	0.081	?????	0	?????	?????	?????	?????	?????	?????	?????	?????	?????	?????	?????	?????
	651	?????	?????	0.081	?????	?????	0.074	?????	?????	0.073	?????	?????	0.084	?????	?????	0.076	?????	0	?????	?????	?????	?????	?????	?????	?????	?????	?????	?????	?????	?????
	652	?????	?????	0.075	?????	?????	0.068	?????	?????	0.067	?????	?????	0.078	?????	?????	0.07	?????	0	?????	?????	?????	?????	?????	?????	?????	?????	?????	?????	?????	?????
	653	?????	?????	0.072	?????	?????	0.065	?????	?????	0.064	?????	?????	0.074	?????	?????	0.067	?????	0	?????	?????	?????	?????	?????	?????	?????	?????	?????	?????	?????	?????
	654	?????	?????	0.067	?????	?????	0.059	?????	?????	0.059	?????	?????	0.069	?????	?????	0.061	?????	0	?????	?????	?????	?????	?????	?????	?????	?????	?????	?????	?????	?????
	655	?????	?????	0.062	?????	?????	0.055	?????	?????	0.054	?????	?????	0.064	?????	?????	0.056	?????	0	?????	?????	?????	?????	?????	?????	?????	?????	?????	?????	?????	?????
	656	?????	?????	0.055	?????	?????	0.048	?????	?????	0.047	?????	?????	0.057	?????	?????	0.05	?????	0	?????	?????	?????	?????	?????	?????	?????	?????	?????	?????	?????	?????
	657	?????	?????	0.05	?????	?????	0.043	?????	?????	0.043	?????	?????	0.053	?????	?????	0.045	?????	0	?????	?????	?????	?????	?????	?????	?????	?????	?????	?????	?????	?????
	658	?????	?????	0.047	?????	?????	0.039	?????	?????	0.038	?????	?????	0.049	?????	?????	0.041	?????	0	?????	?????	?????	?????	?????	?????	?????	?????	?????	?????	?????	?????
	659	?????	?????	0.044	?????	?????	0.037	?????	?????	0.037	?????	?????	0.047	?????	?????	0.039	?????	0	?????	?????	?????	?????	?????	?????	?????	?????	?????	?????	?????	?????
	660	?????	?????	0.041	?????	?????	0.034	?????	?????	0.033	?????	?????	0.043	?????	?????	0.036	?????	0	?????	?????	?????	?????	?????	?????	?????	?????	?????	?????	?????	?????
	661	?????	?????	0.039	?????	?????	0.031	?????	?????	0.03	?????	?????	0.041	?????	?????	0.033	?????	0	?????	?????	?????	?????	?????	?????	?????	?????	?????	?????	?????	?????
	662	?????	?????	0.036	?????	?????	0.028	?????	?????	0.028	?????	?????	0.038	?????	?????	0.03	?????	0	?????	?????	?????	?????	?????	?????	?????	?????	?????	?????	?????	?????
	663	?????	?????	0.034	?????	?????	0.027	?????	?????	0.026	?????	?????	0.036	?????	?????	0.028	?????	0	?????	?????	?????	?????	?????	?????	?????	?????	?????	?????	?????	?????
	664	?????	?????	0.032	?????	?????	0.025	?????	?????	0.024	?????	?????	0.034	?????	?????	0.027	?????	0	?????	?????	?????	?????	?????	?????	?????	?????	?????	?????	?????	?????
	665	?????	?????	0.03	?????	?????	0.022	?????	?????	0.022	?????	?????	0.032	?????	?????	0.025	?????	0	?????	?????	?????	?????	?????	?????	?????	?????	?????	?????	?????	?????
	666	?????	?????	0.028	?????	?????	0.021	?????	?????	0.02	?????	?????	0.03	?????	?????	0.023	?????	0	?????	?????	?????	?????	?????	?????	?????	?????	?????	?????	?????	?????
	667	?????	?????	0.026	?????	?????	0.019	?????	?????	0.019	?????	?????	0.029	?????	?????	0.021	?????	0	?????	?????	?????	?????	?????	?????	?????	?????	?????	?????	?????	?????
	668	?????	?????	0.025	?????	?????	0.017	?????	?????	0.017	?????	?????	0.027	?????	?????	0.02	?????	0	?????	?????	?????	?????	?????	?????	?????	?????	?????	?????	?????	?????
	669	?????	?????	0.023	?????	?????	0.016	?????	?????	0.015	?????	?????	0.026	?????	?????	0.018	?????	0	?????	?????	?????	?????	?????	?????	?????	?????	?????	?????	?????	?????
	670	?????	?????	0.022	?????	?????	0.015	?????	?????	0.015	?????	?????	0.025	?????	?????	0.017	?????	0	?????	?????	?????	?????	?????	?????	?????	?????	?????	?????	?????	?????
	671	?????	?????	0.021	?????	?????	0.014	?????	?????	0.013	?????	?????	0.024	?????	?????	0.016	?????	0	?????	?????	?????	?????	?????	?????	?????	?????	?????	?????	?????	?????
	672	?????	?????	0.02	?????	?????	0.012	?????	?????	0.012	?????	?????	0.022	?????	?????	0.015	?????	0	?????	?????	?????	?????	?????	?????	?????	?????	?????	?????	?????	?????
	673	?????	?????	0.018	?????	?????	0.011	?????	?????	0.011	?????	?????	0.021	?????	?????	0.013	?????	0	?????	?????	?????	?????	?????	?????	?????	?????	?????	?????	?????	?????
	674	?????	?????	0.017	?????	?????	0.01	?????	?????	0.01	?????	?????	0.02	?????	?????	0.012	?????	0	?????	?????	?????	?????	?????	?????	?????	?????	?????	?????	?????	?????
	675	?????	?????	0.016	?????	?????	0.009	?????	?????	0.009	?????	?????	0.019	?????	?????	0.011	?????	0	?????	?????	?????	?????	?????	?????	?????	?????	?????	?????	?????	?????
	676	?????	?????	0.016	?????	?????	0.009	?????	?????	0.008	?????	?????	0.018	?????	?????	0.011	?????	0	?????	?????	?????	?????	?????	?????	?????	?????	?????	?????	?????	?????
	677	?????	?????	0.015	?????	?????	0.008	?????	?????	0.007	?????	?????	0.017	?????	?????	0.01	?????	0	?????	?????	?????	?????	?????	?????	?????	?????	?????	?????	?????	?????
	678	?????	?????	0.014	?????	?????	0.007	?????	?????	0.007	?????	?????	0.017	?????	?????	0.009	?????	0	?????	?????	?????	?????	?????	?????	?????	?????	?????	?????	?????	?????
	679	?????	?????	0.013	?????	?????	0.006	?????	?????	0.006	?????	?????	0.016	?????	?????	0.008	?????	0	?????	?????	?????	?????	?????	?????	?????	?????	?????	?????	?????	?????
	680	?????	?????	0.013	?????	?????	0.006	?????	?????	0.005	?????	?????	0.015	?????	?????	0.008	?????	0	?????	?????	?????	?????	?????	?????	?????	?????	?????	?????	?????	?????
	681	?????	?????	0.012	?????	?????	0.005	?????	?????	0.005	?????	?????	0.015	?????	?????	0.007	?????	0	?????	?????	?????	?????	?????	?????	?????	?????	?????	?????	?????	?????
	682	?????	?????	0.012	?????	?????	0.005	?????	?????	0.005	?????	?????	0.015	?????	?????	0.007	?????	0	?????	?????	?????	?????	?????	?????	?????	?????	?????	?????	?????	?????
	683	?????	?????	0.012	?????	?????	0.004	?????	?????	0.004	?????	?????	0.014	?????	?????	0.007	?????	0	?????	?????	?????	?????	?????	?????	?????	?????	?????	?????	?????	?????
	684	?????	?????	0.011	?????	?????	0.004	?????	?????	0.004	?????	?????	0.014	?????	?????	0.006	?????	0	?????	?????	?????	?????	?????	?????	?????	?????	?????	?????	?????	?????
	685	?????	?????	0.011	?????	?????	0.004	?????	?????	0.003	?????	?????	0.013	?????	?????	0.006	?????	0	?????	?????	?????	?????	?????	?????	?????	?????	?????	?????	?????	?????
	686	?????	?????	0.011	?????	?????	0.004	?????	?????	0.003	?????	?????	0.013	?????	?????	0.006	?????	0	?????	?????	?????	?????	?????	?????	?????	?????	?????	?????	?????	?????
	687	?????	?????	0.011	?????	?????	0.003	?????	?????	0.003	?????	?????	0.013	?????	?????	0.005	?????	0	?????	?????	?????	?????	?????	?????	?????	?????	?????	?????	?????	?????
	688	?????	?????	0.01	?????	?????	0.003	?????	?????	0.003	?????	?????	0.013	?????	?????	0.005	?????	0	?????	?????	?????	?????	?????	?????	?????	?????	?????	?????	?????	?????
	689	?????	?????	0.01	?????	?????	0.003	?????	?????	0.003	?????	?????	0.012	?????	?????	0.005	?????	0	?????	?????	?????	?????	?????	?????	?????	?????	?????	?????	?????	?????
	690	?????	?????	0.01	?????	?????	0.003	?????	?????	0.002	?????	?????	0.012	?????	?????	0.005	?????	0	?????	?????	?????	?????	?????	?????	?????	?????	?????	?????	?????	?????
	691	?????	?????	0.01	?????	?????	0.002	?????	?????	0.002	?????	?????	0.012	?????	?????	0.005	?????	0	?????	?????	?????	?????	?????	?????	?????	?????	?????	?????	?????	?????
	692	?????	?????	0.01	?????	?????	0.003	?????	?????	0.002	?????	?????	0.012	?????	?????	0.005	?????	0	?????	?????	?????	?????	?????	?????	?????	?????	?????	?????	?????	?????
	693	?????	?????	0.009	?????	?????	0.002	?????	?????	0.002	?????	?????	0.012	?????	?????	0.004	?????	0	?????	?????	?????	?????	?????	?????	?????	?????	?????	?????	?????	?????
	694	?????	?????	0.009	?????	?????	0.002	?????	?????	0.002	?????	?????	0.012	?????	?????	0.004	?????	0	?????	?????	?????	?????	?????	?????	?????	?????	?????	?????	?????	?????
	695	?????	?????	0.009	?????	?????	0.002	?????	?????	0.002	?????	?????	0.011	?????	?????	0.004	?????	0	?????	?????	?????	?????	?????	?????	?????	?????	?????	?????	?????	?????
	696	?????	?????	0.009	?????	?????	0.002	?????	?????	0.002	?????	?????	0.011	?????	?????	0.004	?????	0	?????	?????	?????	?????	?????	?????	?????	?????	?????	?????	?????	?????
	697	?????	?????	0.009	?????	?????	0.002	?????	?????	0.001	?????	?????	0.011	?????	?????	0.004	?????	0	?????	?????	?????	?????	?????	?????	?????	?????	?????	?????	?????	?????
	698	?????	?????	0.009	?????	?????	0.002	?????	?????	0.002	?????	?????	0.011	?????	?????	0.004	?????	0	?????	?????	?????	?????	?????	?????	?????	?????	?????	?????	?????	?????
	699	?????	?????	0.009	?????	?????	0.002	?????	?????	0.001	?????	?????	0.011	?????	?????	0.004	?????	0	?????	?????	?????	?????	?????	?????	?????	?????	?????	?????	?????	?????
	700	?????	?????	0.009	?????	?????	0.002	?????	?????	0.001	?????	?????	0.011	?????	?????	0.004	?????	0	?????	?????	?????	?????	?????	?????	?????	?????	?????	?????	?????	?????
Mean Min OD [Blank Read 1:Spectrum]
		1	2	3	4	5	6	7	8	9	10	11	12
	A	0.008	1.995	?????										Mean Min OD [Blank Read 1:Spectrum]
	B	-0.005	2.005	?????										Mean Min OD [Blank Read 1:Spectrum]
	C	-0.005	2.007	?????										Mean Min OD [Blank Read 1:Spectrum]
	D	-0.002	2.011	?????										Mean Min OD [Blank Read 1:Spectrum]
	E	-0.006	2.024	?????										Mean Min OD [Blank Read 1:Spectrum]
	F	0		?????										Mean Min OD [Blank Read 1:Spectrum]
	G	-0.008	0.001	-0.003	-0.001	0.001	0.008							Mean Min OD [Blank Read 1:Spectrum]
	H	-0.008	-0.002	-0.003	-0.002	0.003	0.003							Mean Min OD [Blank Read 1:Spectrum]
W at Mean Min OD [Blank Read 1:Spectrum]
		1	2	3	4	5	6	7	8	9	10	11	12
	A	695	700	?????										W at Mean Min OD [Blank Read 1:Spectrum]
	B	550	700	?????										W at Mean Min OD [Blank Read 1:Spectrum]
	C	550	700	?????										W at Mean Min OD [Blank Read 1:Spectrum]
	D	695	700	?????										W at Mean Min OD [Blank Read 1:Spectrum]
	E	550	700	?????										W at Mean Min OD [Blank Read 1:Spectrum]
	F	550		?????										W at Mean Min OD [Blank Read 1:Spectrum]
	G	550	699	700	700	700	700							W at Mean Min OD [Blank Read 1:Spectrum]
	H	554	700	700	700	700	700							W at Mean Min OD [Blank Read 1:Spectrum]
Mean Max OD [Blank Read 1:Spectrum]
		1	2	3	4	5	6	7	8	9	10	11	12
	A	0.0139	2.1537	?????										Mean Max OD [Blank Read 1:Spectrum]
	B	-0.0019	2.1628	?????										Mean Max OD [Blank Read 1:Spectrum]
	C	-0.0015	2.1643	?????										Mean Max OD [Blank Read 1:Spectrum]
	D	0.0013	2.1677	?????										Mean Max OD [Blank Read 1:Spectrum]
	E	-0.0028	2.1815	?????										Mean Max OD [Blank Read 1:Spectrum]
	F	0		?????										Mean Max OD [Blank Read 1:Spectrum]
	G	-0.0067	0.1261	0.2433	0.3941	0.4989	0.64							Mean Max OD [Blank Read 1:Spectrum]
	H	-0.0056	0.1344	0.2522	0.3792	0.5017	0.6528							Mean Max OD [Blank Read 1:Spectrum]
W at Mean Max OD [Blank Read 1:Spectrum]
		1	2	3	4	5	6	7	8	9	10	11	12
	A	565	551	?????										W at Mean Max OD [Blank Read 1:Spectrum]
	B	629	552	?????										W at Mean Max OD [Blank Read 1:Spectrum]
	C	631	551	?????										W at Mean Max OD [Blank Read 1:Spectrum]
	D	629	551	?????										W at Mean Max OD [Blank Read 1:Spectrum]
	E	629	551	?????										W at Mean Max OD [Blank Read 1:Spectrum]
	F	550		?????										W at Mean Max OD [Blank Read 1:Spectrum]
	G	685	634	634	634	634	634							W at Mean Max OD [Blank Read 1:Spectrum]
	H	700	634	634	634	634	634							W at Mean Max OD [Blank Read 1:Spectrum]
Mean Min OD [Blank Read 2:Spectrum]
		1	2	3	4	5	6	7	8	9	10	11	12
	A	?????	?????	0.009										Mean Min OD [Blank Read 2:Spectrum]
	B	?????	?????	0.002										Mean Min OD [Blank Read 2:Spectrum]
	C	?????	?????	0.001										Mean Min OD [Blank Read 2:Spectrum]
	D	?????	?????	0.011										Mean Min OD [Blank Read 2:Spectrum]
	E	?????	?????	0.004										Mean Min OD [Blank Read 2:Spectrum]
	F	?????		0										Mean Min OD [Blank Read 2:Spectrum]
	G	?????	?????	?????	?????	?????	?????							Mean Min OD [Blank Read 2:Spectrum]
	H	?????	?????	?????	?????	?????	?????							Mean Min OD [Blank Read 2:Spectrum]
W at Mean Min OD [Blank Read 2:Spectrum]
		1	2	3	4	5	6	7	8	9	10	11	12
	A	?????	?????	699										W at Mean Min OD [Blank Read 2:Spectrum]
	B	?????	?????	700										W at Mean Min OD [Blank Read 2:Spectrum]
	C	?????	?????	700										W at Mean Min OD [Blank Read 2:Spectrum]
	D	?????	?????	700										W at Mean Min OD [Blank Read 2:Spectrum]
	E	?????	?????	699										W at Mean Min OD [Blank Read 2:Spectrum]
	F	?????		550										W at Mean Min OD [Blank Read 2:Spectrum]
	G	?????	?????	?????	?????	?????	?????							W at Mean Min OD [Blank Read 2:Spectrum]
	H	?????	?????	?????	?????	?????	?????							W at Mean Min OD [Blank Read 2:Spectrum]
Mean Max OD [Blank Read 2:Spectrum]
		1	2	3	4	5	6	7	8	9	10	11	12
	A	?????	?????	0.1735										Mean Max OD [Blank Read 2:Spectrum]
	B	?????	?????	0.1668										Mean Max OD [Blank Read 2:Spectrum]
	C	?????	?????	0.1661										Mean Max OD [Blank Read 2:Spectrum]
	D	?????	?????	0.1761										Mean Max OD [Blank Read 2:Spectrum]
	E	?????	?????	0.1687										Mean Max OD [Blank Read 2:Spectrum]
	F	?????		0										Mean Max OD [Blank Read 2:Spectrum]
	G	?????	?????	?????	?????	?????	?????							Mean Max OD [Blank Read 2:Spectrum]
	H	?????	?????	?????	?????	?????	?????							Mean Max OD [Blank Read 2:Spectrum]
W at Mean Max OD [Blank Read 2:Spectrum]
		1	2	3	4	5	6	7	8	9	10	11	12
	A	?????	?????	630										W at Mean Max OD [Blank Read 2:Spectrum]
	B	?????	?????	630										W at Mean Max OD [Blank Read 2:Spectrum]
	C	?????	?????	630										W at Mean Max OD [Blank Read 2:Spectrum]
	D	?????	?????	630										W at Mean Max OD [Blank Read 2:Spectrum]
	E	?????	?????	630										W at Mean Max OD [Blank Read 2:Spectrum]
	F	?????		550										W at Mean Max OD [Blank Read 2:Spectrum]
	G	?????	?????	?????	?????	?????	?????							W at Mean Max OD [Blank Read 2:Spectrum]
	H	?????	?????	?????	?????	?????	?????							W at Mean Max OD [Blank Read 2:Spectrum]
StdCurve
StdCurve Fitting Results
	Curve Name	Curve Formula	A	B	R2	Fit F Prob
	StdCurve	Y=A*X+B	0.000322	-0.00474	0.999	?????
[Concentration]
		1	2	3	4	5	6	7	8	9	10	11	12
	A	57.8335	>2100.0000	?????										[Concentration]
	B	8.8065	>2100.0000	?????										[Concentration]
	C	10.0477	>2100.0000	?????										[Concentration]
	D	18.7361	>2100.0000	?????										[Concentration]
	E	6.0139	>2100.0000	?????										[Concentration]
	F	14.7022		?????										[Concentration]
	G	<0.0000	405.987	769.656	1237.58	1562.78	2000.61							[Concentration]
	H	<0.0000	431.742	797.272	1191.35	1571.46	2040.32							[Concentration]

## Sheet: Day 3
Software Version	2.05.5
Experiment File Path:	C:\Documents and Settings\All Users\Documents\Experiments\Sebastian\Day 3 Retention Lauren.xpt
Protocol File Path:	C:\Documents and Settings\All Users\Documents\Protocols\Sebastian\CHX Retention Lauren.prt
Plate Number	Plate 1
Date	2014-06-06
Time	10:55:23
Reader Type:	Synergy H1
Reader Serial Number:	14041620
Reading Type	Reader
Procedure Details
Plate Type	96 WELL PLATE
Read	Absorbance Spectrum
	Random
	Start: 550 nm, Stop: 700 nm, Step: 1 nm
	Calibrate Before Read
	Read Speed: Normal, Delay: 100 msec, Measurements/Data Point: 8
Read	Absorbance Spectrum
	A3..F3
	Start: 550 nm, Stop: 700 nm, Step: 1 nm
	Calibrate Before Read
	Read Speed: Normal, Delay: 100 msec, Measurements/Data Point: 8
Layout
		1	2	3	4	5	6	7	8	9	10	11	12
	A	SPL1	SPL2	SPL3										Well ID
														Conc/Dil
	B	SPL1	SPL2	SPL3										Well ID
														Conc/Dil
	C	SPL1	SPL2	SPL3										Well ID
														Conc/Dil
	D	SPL1	SPL2	SPL3										Well ID
														Conc/Dil
	E	SPL1	SPL2	SPL3										Well ID
														Conc/Dil
	F	BLK		BLK										Well ID
														Conc/Dil
	G	STD1	STD2	STD3	STD4	STD5	STD6							Well ID
		0	400	800	1200	1600	2000							Conc/Dil
	H	STD1	STD2	STD3	STD4	STD5	STD6							Well ID
		0	400	800	1200	1600	2000							Conc/Dil
Read 1:Spectrum
	Wavelength	A1	A2	A3	B1	B2	B3	C1	C2	C3	D1	D2	D3	E1	E2	E3	F1	F3	G1	G2	G3	G4	G5	G6	H1	H2	H3	H4	H5	H6
	550	0.0386	2.1663		0.0399	2.1752		0.0386	2.1793		0.0385	2.1774		0.0388	2.1828		0.0387		0.0366	0.0489	0.0613	0.071	0.0828	0.0926	0.0372	0.0489	0.0604	0.0713	0.0851	0.0908
	551	0.0386	2.1674		0.04	2.1757		0.0385	2.1806		0.0385	2.1777		0.0387	2.1845		0.0388		0.0367	0.0493	0.0621	0.0722	0.0844	0.0946	0.0373	0.0493	0.0611	0.0726	0.0866	0.0929
	552	0.0385	2.1669		0.0399	2.1755		0.0386	2.1802		0.0385	2.1774		0.0387	2.1841		0.0389		0.0366	0.0495	0.0626	0.0729	0.0854	0.0956	0.0373	0.0496	0.0617	0.0734	0.0876	0.094
	553	0.0386	2.1659		0.04	2.1747		0.0387	2.1797		0.0387	2.1768		0.0388	2.1835		0.0389		0.0367	0.0501	0.0635	0.0742	0.0869	0.0978	0.0374	0.05	0.0626	0.0746	0.0893	0.0962
	554	0.0386	2.1653		0.0399	2.1736		0.0387	2.1788		0.0385	2.1758		0.0388	2.1826		0.0388		0.0366	0.0503	0.0641	0.0757	0.0889	0.1	0.0373	0.0504	0.0633	0.0759	0.0911	0.0982
	555	0.0386	2.1643		0.0398	2.1728		0.0386	2.178		0.0385	2.1752		0.0387	2.1821		0.0387		0.0366	0.0506	0.0648	0.0765	0.0903	0.1015	0.0373	0.0506	0.0638	0.0769	0.0926	0.1
	556	0.0385	2.1637		0.0399	2.1717		0.0386	2.1765		0.0385	2.1738		0.0388	2.1809		0.0388		0.0366	0.0511	0.0659	0.0779	0.0923	0.1037	0.0373	0.0512	0.065	0.0785	0.0944	0.1025
	557	0.0385	2.1623		0.0399	2.1714		0.0386	2.1756		0.0384	2.1731		0.0387	2.1797		0.0386		0.0366	0.0516	0.0668	0.0794	0.0946	0.1065	0.0372	0.0516	0.0663	0.0801	0.0966	0.105
	558	0.0386	2.1617		0.0399	2.17		0.0385	2.1748		0.0386	2.1718		0.0388	2.179		0.0386		0.0366	0.0522	0.0681	0.0814	0.0967	0.1093	0.0372	0.0523	0.0673	0.082	0.0987	0.1077
	559	0.0385	2.1606		0.0398	2.169		0.0385	2.1739		0.0385	2.1713		0.0387	2.1778		0.0386		0.0365	0.0527	0.0688	0.0825	0.0986	0.1113	0.0371	0.0527	0.0682	0.0831	0.1005	0.1104
	560	0.0385	2.1594		0.0399	2.1682		0.0386	2.1728		0.0385	2.1703		0.0388	2.1767		0.0387		0.0365	0.0533	0.0703	0.0848	0.1016	0.1149	0.0372	0.0535	0.0697	0.0855	0.1038	0.1139
	561	0.0386	2.1586		0.04	2.1668		0.0386	2.1719		0.0385	2.169		0.0388	2.1755		0.0386		0.0366	0.0542	0.0717	0.0868	0.1046	0.1184	0.0372	0.0542	0.0712	0.0876	0.1064	0.1176
	562	0.0384	2.1572		0.0399	2.1657		0.0385	2.1704		0.0385	2.1681		0.0388	2.1749		0.0385		0.0365	0.0548	0.0732	0.089	0.1075	0.122	0.0372	0.0549	0.0726	0.0898	0.1092	0.1211
	563	0.0385	2.1568		0.0399	2.1655		0.0385	2.1701		0.0386	2.1673		0.0388	2.1737		0.0386		0.0365	0.0553	0.0742	0.0905	0.1096	0.1245	0.0373	0.0554	0.0737	0.0914	0.1114	0.1237
	564	0.0385	2.1548		0.0397	2.1635		0.0385	2.1679		0.0385	2.1659		0.0387	2.1723		0.0385		0.0365	0.0565	0.0764	0.0941	0.1145	0.1302	0.0371	0.0565	0.0761	0.095	0.1163	0.1299
	565	0.0386	2.1542		0.0399	2.1627		0.0386	2.1673		0.0387	2.1646		0.0388	2.1717		0.0386		0.0365	0.0574	0.0782	0.0966	0.1179	0.1345	0.0372	0.0576	0.0777	0.0978	0.1194	0.1339
	566	0.0387	2.1531		0.0399	2.1613		0.0386	2.1662		0.0386	2.1634		0.0388	2.1705		0.0385		0.0366	0.0583	0.0799	0.0993	0.1216	0.1388	0.0371	0.0583	0.0792	0.1002	0.1228	0.1383
	567	0.0386	2.1527		0.0399	2.1604		0.0386	2.1654		0.0385	2.163		0.0388	2.1697		0.0385		0.0364	0.0587	0.0808	0.1006	0.1233	0.1408	0.0371	0.0588	0.0805	0.1018	0.1249	0.1405
	568	0.0386	2.1513		0.0399	2.1594		0.0385	2.164		0.0385	2.1618		0.0388	2.1684		0.0385		0.0364	0.0598	0.0829	0.1038	0.1278	0.1461	0.0371	0.0599	0.0827	0.1051	0.1293	0.1459
	569	0.0386	2.1499		0.0398	2.1588		0.0385	2.1633		0.0385	2.1606		0.0387	2.1673		0.0384		0.0364	0.0605	0.0846	0.1065	0.1316	0.1509	0.0371	0.0608	0.0845	0.1079	0.1326	0.1512
	570	0.0385	2.1492		0.0398	2.1577		0.0385	2.1623		0.0385	2.1595		0.0388	2.1664		0.0385		0.0364	0.0616	0.0867	0.1088	0.1354	0.1553	0.0371	0.0617	0.0865	0.1107	0.1363	0.1558
	571	0.0386	2.1485		0.0399	2.1573		0.0386	2.1617		0.0386	2.159		0.0387	2.1659		0.0384		0.0363	0.0622	0.0877	0.1109	0.1381	0.1581	0.0371	0.0623	0.0879	0.1125	0.1391	0.1586
	572	0.0386	2.1476		0.04	2.1562		0.0386	2.1608		0.0385	2.1585		0.0389	2.1652		0.0385		0.0365	0.063	0.0891	0.1129	0.1409	0.1613	0.0372	0.0631	0.0889	0.1148	0.1418	0.1621
	573	0.0385	2.1468		0.0397	2.1552		0.0385	2.1599		0.0385	2.1576		0.0387	2.1641		0.0384		0.0363	0.0636	0.0908	0.1154	0.1439	0.1652	0.037	0.0638	0.0906	0.1171	0.1449	0.1659
	574	0.0387	2.146		0.04	2.1545		0.0387	2.1593		0.0387	2.1567		0.0389	2.1631		0.0385		0.0364	0.0646	0.0924	0.1182	0.1475	0.1695	0.0372	0.0648	0.0926	0.1197	0.149	0.1701
	575	0.0386	2.1451		0.0399	2.1538		0.0386	2.1584		0.0385	2.1564		0.0389	2.1624		0.0383		0.0363	0.0652	0.0936	0.1197	0.15	0.1726	0.0371	0.0654	0.0939	0.122	0.1514	0.1737
	576	0.0386	2.1445		0.0398	2.1529		0.0385	2.1578		0.0386	2.155		0.0388	2.1618		0.0383		0.0362	0.0659	0.0952	0.1221	0.1532	0.1766	0.037	0.0662	0.0951	0.1241	0.154	0.1771
	577	0.0386	2.1434		0.0399	2.153		0.0387	2.157		0.0386	2.1543		0.0388	2.1608		0.0383		0.0363	0.0669	0.0972	0.1252	0.1564	0.1812	0.037	0.0672	0.0971	0.127	0.1578	0.1815
	578	0.0385	2.1424		0.0398	2.151		0.0385	2.1559		0.0385	2.1531		0.0387	2.16		0.0382		0.0361	0.0675	0.0988	0.1275	0.1604	0.185	0.0369	0.0678	0.0988	0.1294	0.1614	0.1865
	579	0.0386	2.1421		0.0399	2.1504		0.0386	2.1553		0.0386	2.1528		0.0388	2.1598		0.0383		0.0362	0.0683	0.1001	0.1297	0.1633	0.1884	0.0371	0.0686	0.1001	0.1318	0.1641	0.1895
	580	0.0386	2.1409		0.0398	2.1493		0.0386	2.1545		0.0385	2.1515		0.0388	2.1589		0.0382		0.0363	0.0692	0.1019	0.1323	0.1669	0.1921	0.0371	0.0695	0.1019	0.1343	0.1678	0.1936
	581	0.0385	2.1399		0.0399	2.1485		0.0387	2.1531		0.0386	2.1506		0.0388	2.1576		0.0383		0.0363	0.0705	0.1041	0.1359	0.1717	0.1986	0.037	0.0708	0.1045	0.1381	0.1723	0.2002
	582	0.0386	2.1394		0.0398	2.1474		0.0386	2.152		0.0385	2.1496		0.0388	2.1565		0.0382		0.0363	0.0711	0.1057	0.1383	0.1752	0.2024	0.037	0.0716	0.1059	0.1403	0.1754	0.2039
	583	0.0387	2.1384		0.0399	2.1468		0.0387	2.1517		0.0387	2.1492		0.0388	2.1558		0.0384		0.0362	0.072	0.1071	0.14	0.1778	0.2056	0.0371	0.0722	0.1075	0.1425	0.1781	0.2075
	584	0.0387	2.1374		0.0398	2.1459		0.0387	2.1508		0.0387	2.1482		0.0389	2.1548		0.0383		0.0364	0.073	0.109	0.1432	0.1818	0.2099	0.0371	0.0733	0.1094	0.1456	0.1822	0.212
	585	0.0387	2.1362		0.0399	2.1451		0.0387	2.1497		0.0386	2.1471		0.0389	2.1542		0.0382		0.0362	0.0738	0.1107	0.1457	0.1854	0.2146	0.037	0.0741	0.1112	0.1482	0.1859	0.2167
	586	0.0386	2.1355		0.0399	2.1439		0.0387	2.149		0.0386	2.1464		0.0389	2.1529		0.0383		0.0362	0.0748	0.1126	0.1483	0.189	0.2191	0.037	0.075	0.113	0.151	0.1894	0.2213
	587	0.0386	2.1343		0.0399	2.1428		0.0387	2.1478		0.0386	2.1451		0.0389	2.152		0.0382		0.0362	0.0755	0.1141	0.1509	0.1925	0.2229	0.037	0.0759	0.1146	0.1533	0.1927	0.2253
	588	0.0386	2.1331		0.0399	2.1421		0.0387	2.1466		0.0386	2.1441		0.0389	2.1511		0.0382		0.0362	0.0765	0.1159	0.1536	0.1962	0.2276	0.037	0.0768	0.1166	0.1564	0.1965	0.2301
	589	0.0387	2.1325		0.0399	2.1411		0.0387	2.1455		0.0387	2.1433		0.0389	2.1494		0.0382		0.0361	0.0773	0.1176	0.1563	0.1996	0.2316	0.0369	0.0777	0.1183	0.1589	0.1999	0.2344
	590	0.0387	2.1311		0.0399	2.1397		0.0387	2.1445		0.0387	2.1424		0.0389	2.1488		0.0382		0.0363	0.0782	0.1196	0.159	0.2034	0.236	0.0371	0.0785	0.12	0.1619	0.2032	0.2389
	591	0.0386	2.13		0.0399	2.1386		0.0387	2.1438		0.0386	2.1411		0.039	2.1477		0.0382		0.0362	0.0791	0.1212	0.1615	0.2074	0.2403	0.037	0.0796	0.1217	0.1642	0.2071	0.2434
	592	0.0387	2.1296		0.0399	2.1381		0.0387	2.1431		0.0387	2.1407		0.0389	2.1471		0.0382		0.0361	0.0797	0.1224	0.1634	0.2095	0.2431	0.0369	0.0802	0.1231	0.1664	0.2096	0.2462
	593	0.0388	2.1288		0.04	2.1375		0.0388	2.1421		0.0387	2.1393		0.0389	2.1462		0.0382		0.0362	0.0805	0.1242	0.1657	0.2133	0.2474	0.037	0.0811	0.125	0.169	0.213	0.2503
	594	0.0389	2.1279		0.0401	2.137		0.0389	2.1419		0.0388	2.1383		0.0391	2.1455		0.0384		0.0362	0.0815	0.1261	0.1683	0.2172	0.2514	0.037	0.082	0.1267	0.1717	0.2158	0.2552
	595	0.0388	2.1269		0.04	2.1357		0.0389	2.1407		0.0388	2.1377		0.0391	2.1444		0.0382		0.0362	0.0824	0.1276	0.1708	0.2198	0.2555	0.037	0.0827	0.1283	0.1745	0.2198	0.2597
	596	0.0388	2.1264		0.0402	2.135		0.0389	2.1402		0.0388	2.137		0.0391	2.1441		0.0383		0.0363	0.0831	0.129	0.1732	0.2232	0.2589	0.0371	0.0834	0.1298	0.1765	0.2229	0.2628
	597	0.0389	2.1255		0.0401	2.1347		0.0389	2.1389		0.0388	2.1363		0.0391	2.1432		0.0382		0.0362	0.0839	0.1306	0.1754	0.226	0.2633	0.037	0.0844	0.1316	0.179	0.2259	0.2672
	598	0.0389	2.125		0.0401	2.1337		0.0389	2.138		0.0389	2.1356		0.0392	2.1422		0.0382		0.0363	0.0848	0.1324	0.1786	0.23	0.2678	0.0371	0.0854	0.1334	0.182	0.2297	0.2722
	599	0.0389	2.1237		0.0402	2.132		0.039	2.1377		0.0388	2.1344		0.0391	2.1412		0.0382		0.0361	0.0859	0.1347	0.1817	0.2347	0.2733	0.037	0.0864	0.1353	0.1853	0.2339	0.2778
	600	0.039	2.1234		0.0402	2.1317		0.039	2.1367		0.0389	2.1341		0.0392	2.1408		0.0382		0.0363	0.0866	0.136	0.1843	0.2385	0.2771	0.037	0.0871	0.1373	0.1873	0.2373	0.2811
	601	0.039	2.1223		0.0402	2.131		0.039	2.1359		0.0388	2.1334		0.0393	2.1401		0.0383		0.0363	0.0883	0.1387	0.1884	0.2435	0.284	0.0371	0.0887	0.1399	0.1921	0.2434	0.2875
	602	0.039	2.1211		0.0402	2.1301		0.039	2.135		0.0389	2.1326		0.0392	2.139		0.0382		0.0361	0.0896	0.1416	0.1928	0.2502	0.2907	0.037	0.0902	0.1432	0.1962	0.2485	0.2959
	603	0.039	2.1201		0.0401	2.1289		0.039	2.1338		0.0389	2.1315		0.0393	2.1381		0.0383		0.0362	0.0912	0.1452	0.198	0.2572	0.2997	0.0371	0.0917	0.1461	0.2018	0.2562	0.3046
	604	0.0391	2.1192		0.0403	2.1282		0.0392	2.1327		0.0391	2.131		0.0394	2.1373		0.0383		0.0362	0.0932	0.1491	0.2032	0.2647	0.3093	0.0371	0.0937	0.1505	0.2079	0.2641	0.3137
	605	0.0391	2.1192		0.0403	2.1274		0.0392	2.1325		0.0391	2.1301		0.0395	2.137		0.0383		0.0363	0.094	0.1507	0.2063	0.2686	0.3128	0.0371	0.0946	0.1521	0.2101	0.267	0.3186
	606	0.0391	2.118		0.0404	2.1264		0.0392	2.1315		0.0391	2.1288		0.0394	2.1357		0.0382		0.0363	0.0963	0.1548	0.2123	0.2774	0.3238	0.0371	0.0968	0.1565	0.2166	0.276	0.3291
	607	0.0391	2.117		0.0403	2.1259		0.0393	2.1307		0.0391	2.1279		0.0394	2.1348		0.0381		0.0361	0.0983	0.1596	0.2192	0.2869	0.3343	0.037	0.0989	0.161	0.2234	0.2851	0.341
	608	0.0392	2.116		0.0405	2.1245		0.0392	2.1298		0.0391	2.127		0.0395	2.1339		0.0382		0.0361	0.1008	0.1642	0.226	0.2962	0.3468	0.037	0.1014	0.1655	0.2311	0.2944	0.3526
	609	0.0391	2.1155		0.0404	2.1238		0.0392	2.1288		0.0391	2.1263		0.0394	2.1332		0.0381		0.0362	0.1022	0.1671	0.231	0.3031	0.3543	0.037	0.103	0.1688	0.2357	0.3008	0.3609
	610	0.0391	2.1139		0.0405	2.1226		0.0393	2.1274		0.0392	2.125		0.0395	2.1317		0.038		0.0359	0.1059	0.1745	0.2419	0.3169	0.3724	0.037	0.1063	0.1762	0.2461	0.316	0.3796
	611	0.0392	2.1135		0.0405	2.1217		0.0392	2.1264		0.0392	2.1241		0.0395	2.1307		0.038		0.0359	0.1085	0.1799	0.2501	0.3304	0.3863	0.037	0.1096	0.182	0.2562	0.3271	0.3931
	612	0.0393	2.1122		0.0405	2.1213		0.0394	2.1262		0.0392	2.1234		0.0396	2.1302		0.0379		0.036	0.1117	0.1856	0.2594	0.342	0.4008	0.0369	0.1126	0.1883	0.2644	0.3392	0.408
	613	0.0393	2.1116		0.0405	2.1203		0.0393	2.125		0.0392	2.1219		0.0396	2.1291		0.0379		0.036	0.1147	0.1926	0.2694	0.3553	0.4179	0.0369	0.1158	0.1947	0.2749	0.3523	0.4263
	614	0.0394	2.1109		0.0406	2.1197		0.0395	2.1245		0.0393	2.1218		0.0396	2.1283		0.038		0.0359	0.1174	0.1969	0.276	0.3658	0.4286	0.0369	0.118	0.1993	0.2824	0.3618	0.4382
	615	0.0393	2.1102		0.0405	2.1186		0.0393	2.1232		0.0393	2.1209		0.0395	2.1276		0.0378		0.0358	0.1206	0.2037	0.2862	0.3786	0.4458	0.0368	0.1214	0.2064	0.2914	0.375	0.456
	616	0.0394	2.1093		0.0406	2.1178		0.0393	2.1225		0.0393	2.1202		0.0396	2.1272		0.0378		0.0359	0.1241	0.2101	0.2959	0.3925	0.4603	0.0368	0.1248	0.2125	0.3023	0.3889	0.472
	617	0.0395	2.1089		0.0407	2.1172		0.0396	2.1219		0.0394	2.1196		0.0397	2.1263		0.0379		0.036	0.1271	0.2164	0.3049	0.4056	0.4776	0.0369	0.1281	0.219	0.3116	0.4017	0.4878
	618	0.0394	2.108		0.0407	2.1162		0.0395	2.1216		0.0393	2.1192		0.0397	2.1253		0.0379		0.0358	0.1297	0.2214	0.3129	0.4167	0.4893	0.0368	0.1306	0.2239	0.3196	0.4126	0.5013
	619	0.0395	2.1074		0.0407	2.1159		0.0395	2.121		0.0394	2.1187		0.0396	2.125		0.0378		0.0359	0.1326	0.2271	0.3213	0.4281	0.5037	0.0369	0.1335	0.2297	0.3284	0.423	0.5145
	620	0.0394	2.1064		0.0407	2.1154		0.0395	2.1201		0.0393	2.1173		0.0397	2.1241		0.0377		0.0358	0.1356	0.2333	0.3305	0.4409	0.519	0.0367	0.1365	0.236	0.338	0.4357	0.5306
	621	0.0393	2.106		0.0406	2.1147		0.0395	2.1196		0.0394	2.1169		0.0397	2.1233		0.0377		0.0357	0.1386	0.2395	0.3399	0.4542	0.5348	0.0367	0.1397	0.2424	0.3476	0.4485	0.5468
	622	0.0395	2.1056		0.0406	2.1137		0.0395	2.1183		0.0394	2.1159		0.0397	2.123		0.0376		0.0357	0.1418	0.2456	0.3495	0.4668	0.5505	0.0367	0.1428	0.2488	0.3575	0.4615	0.5635
	623	0.0395	2.1049		0.0407	2.1133		0.0395	2.1182		0.0393	2.1159		0.0397	2.1221		0.0377		0.0357	0.1441	0.25	0.3558	0.4754	0.5614	0.0367	0.1451	0.2533	0.364	0.4704	0.5743
	624	0.0395	2.1045		0.0408	2.113		0.0397	2.1176		0.0395	2.1153		0.0398	2.1218		0.0378		0.0358	0.1472	0.2563	0.365	0.488	0.577	0.0368	0.1485	0.2596	0.3731	0.4837	0.5897
	625	0.0395	2.1036		0.0407	2.1125		0.0395	2.1169		0.0394	2.1145		0.0398	2.1212		0.0377		0.0357	0.15	0.2621	0.3741	0.5003	0.5908	0.0366	0.151	0.2653	0.3822	0.494	0.6054
	626	0.0396	2.103		0.0407	2.1117		0.0396	2.1161		0.0395	2.1138		0.0398	2.1204		0.0377		0.0357	0.1531	0.2682	0.3829	0.5125	0.6054	0.0367	0.1544	0.2712	0.3919	0.5064	0.6201
	627	0.0394	2.1018		0.0407	2.1105		0.0394	2.1156		0.0394	2.1127		0.0397	2.1197		0.0376		0.0356	0.1559	0.2731	0.3916	0.5234	0.6199	0.0366	0.1571	0.2774	0.3995	0.5185	0.6334
	628	0.0396	2.1012		0.0407	2.1098		0.0396	2.1149		0.0395	2.1129		0.0397	2.1189		0.0376		0.0357	0.1577	0.2771	0.3966	0.5315	0.628	0.0366	0.1589	0.2807	0.4054	0.5251	0.6428
	629	0.0395	2.1002		0.0408	2.1094		0.0396	2.1143		0.0394	2.1115		0.0397	2.1183		0.0376		0.0356	0.16	0.2818	0.4032	0.5415	0.6395	0.0366	0.1614	0.2855	0.4127	0.5343	0.6543
	630	0.0394	2.0995		0.0406	2.108		0.0394	2.1132		0.0393	2.1102		0.0397	2.1173		0.0375		0.0356	0.1622	0.2857	0.4089	0.5496	0.649	0.0366	0.1634	0.2893	0.4186	0.5427	0.6655
	631	0.0394	2.0982		0.0405	2.1073		0.0394	2.112		0.0393	2.1093		0.0396	2.116		0.0375		0.0355	0.1637	0.2889	0.4144	0.5562	0.6573	0.0365	0.1649	0.2928	0.4237	0.549	0.6733
	632	0.0394	2.0976		0.0405	2.1061		0.0394	2.1109		0.0393	2.1084		0.0396	2.1155		0.0375		0.0355	0.165	0.2913	0.4181	0.5608	0.6628	0.0366	0.1662	0.2953	0.4272	0.5538	0.679
	633	0.0392	2.0966		0.0404	2.1053		0.0392	2.1099		0.0392	2.1077		0.0395	2.1144		0.0374		0.0354	0.1657	0.2925	0.4198	0.5631	0.6657	0.0364	0.1669	0.2965	0.429	0.5561	0.6819
	634	0.0392	2.0954		0.0404	2.104		0.0393	2.1087		0.0392	2.1061		0.0395	2.1133		0.0374		0.0355	0.1659	0.2931	0.4205	0.5642	0.6665	0.0364	0.1672	0.297	0.4298	0.5568	0.6828
	635	0.0392	2.0942		0.0404	2.1034		0.0392	2.1077		0.0391	2.1056		0.0394	2.1117		0.0374		0.0355	0.1657	0.2925	0.4195	0.5626	0.6646	0.0364	0.1669	0.2965	0.4287	0.5554	0.6807
	636	0.0391	2.0931		0.0403	2.102		0.0392	2.1068		0.0391	2.1044		0.0394	2.1105		0.0374		0.0353	0.1648	0.2907	0.4166	0.5585	0.6593	0.0365	0.1661	0.2945	0.426	0.5512	0.6758
	637	0.039	2.0919		0.0402	2.1004		0.0391	2.1052		0.0389	2.1028		0.0392	2.1094		0.0373		0.0354	0.1635	0.2879	0.412	0.5521	0.652	0.0364	0.1646	0.2916	0.4213	0.5448	0.6681
	638	0.0389	2.0911		0.0401	2.1002		0.039	2.1049		0.0388	2.1021		0.0392	2.1088		0.0373		0.0353	0.1622	0.2852	0.4082	0.5462	0.6448	0.0364	0.1632	0.289	0.4171	0.5403	0.6605
	639	0.0389	2.09		0.0401	2.0988		0.0389	2.1031		0.0389	2.1008		0.0391	2.1075		0.0374		0.0353	0.1602	0.2813	0.4023	0.538	0.6362	0.0364	0.1614	0.2854	0.411	0.5325	0.6499
	640	0.0389	2.0886		0.04	2.0975		0.0389	2.1025		0.0388	2.1		0.039	2.1065		0.0374		0.0354	0.1578	0.2766	0.3953	0.5283	0.6236	0.0364	0.1591	0.2802	0.4034	0.5219	0.6384
	641	0.0389	2.0872		0.04	2.0963		0.0388	2.1008		0.0386	2.0985		0.039	2.1053		0.0373		0.0354	0.1551	0.2715	0.3871	0.517	0.6091	0.0365	0.1562	0.2749	0.3956	0.5108	0.6236
	642	0.0387	2.086		0.0399	2.0948		0.0388	2.0999		0.0386	2.0973		0.039	2.1041		0.0374		0.0354	0.1519	0.2651	0.3769	0.5037	0.5924	0.0364	0.1529	0.2683	0.3853	0.4967	0.6075
	643	0.0386	2.0856		0.0397	2.0939		0.0386	2.0985		0.0384	2.0965		0.0388	2.1032		0.0373		0.0354	0.1492	0.2594	0.3692	0.4928	0.5801	0.0363	0.1504	0.263	0.3772	0.4867	0.5935
	644	0.0386	2.084		0.0397	2.0928		0.0386	2.0974		0.0385	2.0952		0.0387	2.1014		0.0373		0.0354	0.1459	0.2531	0.3591	0.4787	0.5632	0.0364	0.1469	0.2561	0.367	0.473	0.5765
	645	0.0385	2.0826		0.0396	2.0911		0.0385	2.0964		0.0384	2.0937		0.0387	2.1002		0.0373		0.0353	0.1421	0.2454	0.348	0.463	0.5449	0.0363	0.143	0.2484	0.3554	0.4579	0.5566
	646	0.0384	2.0814		0.0395	2.0897		0.0383	2.095		0.0383	2.0924		0.0386	2.099		0.0372		0.0353	0.1378	0.2378	0.3363	0.4467	0.5247	0.0363	0.1392	0.2401	0.3434	0.4423	0.5354
	647	0.0384	2.0799		0.0394	2.0887		0.0383	2.0935		0.0381	2.0907		0.0384	2.0976		0.0372		0.0352	0.1342	0.2299	0.3241	0.4296	0.5047	0.0363	0.1348	0.2321	0.3303	0.4244	0.5149
	648	0.0383	2.0789		0.0393	2.0877		0.0383	2.0925		0.0381	2.0901		0.0384	2.0964		0.0372		0.0353	0.1311	0.2237	0.3149	0.4169	0.4883	0.0364	0.1319	0.226	0.3221	0.4116	0.5008
	649	0.0383	2.0775		0.0393	2.0862		0.0382	2.0911		0.0381	2.0885		0.0383	2.0954		0.0373		0.0353	0.1261	0.2145	0.3017	0.3967	0.465	0.0363	0.1275	0.2171	0.3081	0.3939	0.4754
	650	0.0382	2.0756		0.0392	2.084		0.0381	2.089		0.0379	2.0864		0.0383	2.0933		0.0371		0.0353	0.1199	0.2017	0.2836	0.3743	0.4353	0.0363	0.1206	0.2047	0.2884	0.3693	0.4472
	651	0.0381	2.0739		0.0391	2.0824		0.0379	2.0874		0.0379	2.0851		0.0382	2.0914		0.0372		0.0353	0.1151	0.1923	0.2687	0.3525	0.414	0.0363	0.1163	0.194	0.2738	0.349	0.4208
	652	0.0379	2.0723		0.0389	2.0808		0.0379	2.0856		0.0378	2.0831		0.038	2.0897		0.0372		0.0352	0.11	0.182	0.2523	0.3318	0.387	0.0362	0.1105	0.1837	0.258	0.3282	0.3969
	653	0.038	2.0709		0.0388	2.0796		0.0378	2.0844		0.0376	2.0818		0.0379	2.0883		0.0371		0.0351	0.1066	0.1756	0.243	0.3184	0.3717	0.0362	0.1072	0.1773	0.2477	0.3166	0.3805
	654	0.038	2.0688		0.0388	2.078		0.0377	2.0824		0.0375	2.0801		0.0379	2.0868		0.0371		0.0352	0.1017	0.1656	0.2282	0.2986	0.3478	0.0363	0.1025	0.1673	0.2332	0.2967	0.3547
	655	0.0379	2.0673		0.0387	2.0763		0.0377	2.0808		0.0376	2.0787		0.0378	2.0849		0.0372		0.0352	0.0968	0.1562	0.2141	0.2785	0.3248	0.0362	0.0975	0.1575	0.2181	0.2771	0.3306
	656	0.0377	2.0645		0.0385	2.0731		0.0374	2.0783		0.0374	2.0756		0.0376	2.082		0.0369		0.0351	0.0896	0.1425	0.1931	0.2501	0.2906	0.0361	0.0902	0.1434	0.1967	0.2488	0.2956
	657	0.0378	2.0627		0.0385	2.0717		0.0375	2.0768		0.0373	2.0743		0.0377	2.0806		0.037		0.0351	0.0855	0.1339	0.1807	0.2345	0.2711	0.0362	0.086	0.1353	0.1847	0.2327	0.2746
	658	0.0378	2.0614		0.0385	2.0701		0.0375	2.0751		0.0373	2.0724		0.0375	2.0792		0.037		0.0352	0.0813	0.127	0.1687	0.2175	0.2511	0.0363	0.0821	0.1265	0.173	0.2173	0.2551
	659	0.0378	2.06		0.0385	2.069		0.0375	2.0738		0.0374	2.0713		0.0376	2.078		0.037		0.0352	0.0792	0.1213	0.1614	0.2071	0.2391	0.0363	0.0794	0.1219	0.1647	0.2064	0.2422
	660	0.0377	2.058		0.0383	2.067		0.0374	2.0721		0.0371	2.0698		0.0375	2.0761		0.0369		0.0351	0.0754	0.1144	0.1516	0.1937	0.2233	0.0362	0.0758	0.1144	0.1539	0.1938	0.2248
	661	0.0378	2.0566		0.0385	2.0656		0.0373	2.0703		0.0372	2.0682		0.0375	2.0745		0.037		0.0352	0.0723	0.1088	0.1422	0.1809	0.2087	0.0363	0.0726	0.108	0.1451	0.1817	0.2114
	662	0.0377	2.0553		0.0383	2.0643		0.0372	2.0691		0.0371	2.0665		0.0375	2.073		0.0368		0.0351	0.0696	0.1025	0.1335	0.1684	0.1948	0.0361	0.0698	0.1025	0.1358	0.1694	0.1957
	663	0.0377	2.0536		0.0382	2.0623		0.0372	2.0675		0.037	2.0651		0.0373	2.0717		0.0369		0.0351	0.0667	0.0975	0.1261	0.1582	0.1816	0.0362	0.067	0.0974	0.1278	0.1581	0.1829
	664	0.0377	2.0528		0.0383	2.0616		0.0372	2.0665		0.037	2.0641		0.0373	2.0705		0.0369		0.035	0.0649	0.0938	0.1201	0.1499	0.1723	0.0362	0.0652	0.0935	0.1221	0.1515	0.1742
	665	0.0377	2.0514		0.0381	2.0602		0.0371	2.0652		0.0369	2.0627		0.0373	2.069		0.0368		0.035	0.0625	0.0891	0.1135	0.1412	0.1615	0.0361	0.0628	0.0886	0.1152	0.1422	0.1622
	666	0.0376	2.05		0.0381	2.0586		0.0371	2.0634		0.0369	2.0612		0.0372	2.0678		0.0368		0.035	0.0603	0.085	0.1069	0.132	0.1508	0.036	0.0605	0.0844	0.1083	0.1335	0.1514
	667	0.0376	2.0486		0.038	2.0575		0.0369	2.0623		0.0367	2.0598		0.0371	2.0663		0.0367		0.0349	0.0583	0.0807	0.101	0.1236	0.1414	0.036	0.0584	0.0803	0.1023	0.1255	0.1421
	668	0.0378	2.0475		0.0381	2.0563		0.0371	2.061		0.0369	2.0585		0.0373	2.0649		0.0368		0.035	0.0565	0.0773	0.0961	0.117	0.1327	0.0361	0.0567	0.0767	0.0969	0.1185	0.1331
	669	0.0377	2.0456		0.0381	2.0546		0.037	2.0595		0.0368	2.057		0.0371	2.0634		0.0367		0.0349	0.0549	0.0739	0.0907	0.11	0.1249	0.0361	0.055	0.0732	0.0917	0.112	0.1247
	670	0.0377	2.0449		0.038	2.0539		0.0369	2.0589		0.0368	2.0561		0.0371	2.0628		0.0367		0.0349	0.0536	0.0717	0.0878	0.1057	0.1194	0.036	0.0539	0.071	0.0886	0.1074	0.119
	671	0.0377	2.0435		0.038	2.0521		0.0369	2.0571		0.0367	2.055		0.0371	2.0613		0.0368		0.035	0.0521	0.0689	0.0828	0.099	0.1116	0.036	0.0522	0.0679	0.0833	0.1019	0.1115
	672	0.0377	2.0419		0.0379	2.0507		0.0369	2.0555		0.0368	2.0531		0.0371	2.0599		0.0367		0.0349	0.0507	0.0655	0.0785	0.0928	0.1051	0.0361	0.0509	0.0647	0.0789	0.0957	0.1048
	673	0.0378	2.0404		0.0379	2.0492		0.0369	2.0543		0.0368	2.052		0.0371	2.0583		0.0368		0.0349	0.0493	0.0634	0.075	0.0876	0.0991	0.036	0.0494	0.062	0.0747	0.0902	0.0974
	674	0.0376	2.0388		0.0378	2.048		0.0368	2.0522		0.0366	2.0499		0.0369	2.0566		0.0367		0.0349	0.0478	0.0602	0.0709	0.082	0.0916	0.036	0.0479	0.059	0.0707	0.0843	0.0902
	675	0.0376	2.0373		0.0377	2.0458		0.0367	2.0511		0.0365	2.0489		0.0369	2.0551		0.0367		0.0348	0.0466	0.0578	0.067	0.0771	0.0859	0.0359	0.0467	0.0568	0.067	0.0797	0.0845
	676	0.0377	2.0361		0.0378	2.0452		0.0367	2.0501		0.0366	2.0474		0.0369	2.0542		0.0366		0.0348	0.046	0.0566	0.0649	0.0747	0.083	0.036	0.046	0.0555	0.0651	0.0773	0.0816
	677	0.0376	2.0341		0.0377	2.0436		0.0367	2.0484		0.0365	2.0458		0.0368	2.0525		0.0365		0.0348	0.0449	0.0547	0.0621	0.0707	0.0782	0.036	0.0451	0.0535	0.0622	0.0735	0.0769
	678	0.0375	2.0328		0.0378	2.0421		0.0368	2.0469		0.0365	2.0443		0.0368	2.051		0.0366		0.0347	0.044	0.0529	0.0595	0.0672	0.0739	0.0359	0.0441	0.0517	0.0595	0.0698	0.0723
	679	0.0376	2.031		0.0377	2.0398		0.0367	2.0449		0.0365	2.0424		0.0368	2.0489		0.0367		0.0347	0.043	0.0509	0.0565	0.063	0.0692	0.0359	0.0431	0.0496	0.0563	0.0658	0.0674
	680	0.0376	2.0292		0.0377	2.0383		0.0366	2.043		0.0365	2.0407		0.0368	2.0475		0.0365		0.0348	0.0423	0.0496	0.0545	0.0606	0.0661	0.0358	0.0425	0.0484	0.0544	0.0634	0.0643
	681	0.0376	2.028		0.0376	2.0369		0.0367	2.042		0.0365	2.0395		0.0369	2.0462		0.0365		0.0348	0.0419	0.0486	0.053	0.0582	0.0636	0.0359	0.042	0.0473	0.0527	0.0613	0.0614
	682	0.0377	2.027		0.0376	2.0361		0.0366	2.0406		0.0365	2.0386		0.0367	2.0453		0.0366		0.0348	0.0414	0.0478	0.0519	0.0567	0.0616	0.036	0.0415	0.0465	0.0518	0.0599	0.0598
	683	0.0376	2.0253		0.0377	2.0343		0.0366	2.0391		0.0364	2.0368		0.0367	2.0433		0.0365		0.0348	0.0409	0.0469	0.0504	0.0547	0.0592	0.0358	0.041	0.0455	0.05	0.0578	0.0572
	684	0.0376	2.0238		0.0375	2.0329		0.0366	2.0378		0.0364	2.0357		0.0368	2.0423		0.0365		0.0347	0.0405	0.046	0.0493	0.0533	0.0574	0.0358	0.0407	0.0446	0.049	0.0562	0.0553
	685	0.0377	2.0225		0.0376	2.0314		0.0366	2.0366		0.0364	2.034		0.0367	2.0407		0.0364		0.0346	0.04	0.0452	0.0481	0.0517	0.0556	0.0357	0.0402	0.0439	0.0476	0.0546	0.0532
	686	0.0377	2.0211		0.0376	2.03		0.0365	2.0347		0.0364	2.0324		0.0367	2.0392		0.0365		0.0346	0.0398	0.0446	0.047	0.0502	0.0537	0.0358	0.0399	0.0432	0.0467	0.0532	0.0515
	687	0.0376	2.0197		0.0375	2.0286		0.0365	2.0337		0.0363	2.0312		0.0366	2.0378		0.0365		0.0346	0.0395	0.044	0.0462	0.0489	0.0525	0.0358	0.0396	0.0425	0.0457	0.0519	0.0504
	688	0.0376	2.0186		0.0375	2.0275		0.0366	2.0323		0.0363	2.0304		0.0367	2.0365		0.0364		0.0346	0.0392	0.0435	0.0454	0.0479	0.0513	0.0358	0.0394	0.042	0.0449	0.0509	0.049
	689	0.0377	2.0175		0.0375	2.0266		0.0365	2.0316		0.0363	2.029		0.0366	2.0355		0.0364		0.0346	0.039	0.0431	0.045	0.0474	0.0505	0.0358	0.0391	0.0417	0.0444	0.0505	0.0482
	690	0.0377	2.0164		0.0375	2.0253		0.0364	2.03		0.0364	2.028		0.0366	2.0342		0.0364		0.0347	0.0388	0.0428	0.0443	0.0466	0.0495	0.0358	0.039	0.0412	0.0438	0.0496	0.0472
	691	0.0377	2.0153		0.0375	2.0242		0.0365	2.029		0.0364	2.0263		0.0367	2.0332		0.0364		0.0347	0.0386	0.0423	0.0437	0.0456	0.0485	0.0358	0.0388	0.0408	0.0432	0.0487	0.0463
	692	0.0377	2.0138		0.0375	2.0224		0.0366	2.0274		0.0363	2.0252		0.0367	2.0316		0.0364		0.0347	0.0384	0.0419	0.043	0.0447	0.0475	0.0358	0.0385	0.0405	0.0426	0.048	0.0452
	693	0.0378	2.0126		0.0376	2.0212		0.0366	2.0263		0.0364	2.0239		0.0367	2.0306		0.0365		0.0347	0.0384	0.0417	0.0428	0.0442	0.0468	0.0359	0.0385	0.0402	0.0421	0.0474	0.0446
	694	0.0379	2.0112		0.0376	2.0196		0.0365	2.0249		0.0364	2.0226		0.0367	2.0289		0.0366		0.0347	0.0382	0.0414	0.0423	0.0436	0.046	0.0359	0.0382	0.0399	0.0416	0.0468	0.0437
	695	0.0377	2.0098		0.0375	2.0185		0.0365	2.0239		0.0363	2.0213		0.0367	2.0279		0.0364		0.0347	0.038	0.0411	0.0418	0.0431	0.0455	0.0359	0.0381	0.0395	0.0412	0.0462	0.0431
	696	0.0378	2.0085		0.0376	2.0176		0.0365	2.0226		0.0364	2.0201		0.0367	2.0267		0.0366		0.0346	0.0379	0.0408	0.0414	0.0425	0.0447	0.0359	0.038	0.0392	0.0409	0.0457	0.0423
	697	0.0379	2.0068		0.0376	2.0159		0.0366	2.0211		0.0365	2.0184		0.0367	2.025		0.0365		0.0348	0.0377	0.0405	0.0411	0.0421	0.0442	0.036	0.0379	0.0389	0.0404	0.0452	0.0417
	698	0.0378	2.0054		0.0376	2.0144		0.0366	2.0194		0.0364	2.0168		0.0368	2.0233		0.0365		0.0347	0.0377	0.0404	0.0408	0.0416	0.0436	0.0359	0.0378	0.0388	0.0401	0.0448	0.0412
	699	0.0378	2.0039		0.0375	2.0129		0.0365	2.0176		0.0364	2.0157		0.0366	2.022		0.0364		0.0347	0.0375	0.0401	0.0403	0.0411	0.0431	0.0359	0.0376	0.0385	0.0396	0.0444	0.0406
	700	0.038	2.0026		0.0377	2.0119		0.0367	2.0165		0.0365	2.0143		0.0369	2.0207		0.0366		0.0349	0.0375	0.0401	0.0403	0.041	0.0429	0.036	0.0377	0.0385	0.0395	0.0441	0.0404
Read 2:Spectrum
	Wavelength	A1	A2	A3	B1	B2	B3	C1	C2	C3	D1	D2	D3	E1	E2	E3	F1	F3	G1	G2	G3	G4	G5	G6	H1	H2	H3	H4	H5	H6
	550			0.0594			0.0612			0.0624			0.062			0.0606		0.0399
	551			0.0599			0.0617			0.0629			0.0626			0.0612		0.04
	552			0.0603			0.0621			0.0631			0.0629			0.0615		0.0399
	553			0.0607			0.0626			0.0638			0.0634			0.062		0.0399
	554			0.0615			0.0633			0.0645			0.0642			0.0627		0.04
	555			0.0619			0.0637			0.0649			0.0646			0.0631		0.0399
	556			0.0626			0.0644			0.0656			0.0652			0.0637		0.04
	557			0.0634			0.0653			0.0664			0.066			0.0646		0.0399
	558			0.064			0.0659			0.067			0.0667			0.0654		0.0398
	559			0.0648			0.0666			0.0676			0.0674			0.0659		0.0398
	560			0.0657			0.0677			0.0688			0.0685			0.067		0.0398
	561			0.0667			0.0686			0.0697			0.0694			0.0679		0.0398
	562			0.0677			0.0696			0.0707			0.0704			0.0689		0.0397
	563			0.0684			0.0704			0.0713			0.0711			0.0696		0.0397
	564			0.0701			0.0722			0.0731			0.0728			0.0713		0.0398
	565			0.071			0.0731			0.0741			0.0739			0.0723		0.0397
	566			0.0723			0.0744			0.0754			0.075			0.0736		0.0398
	567			0.0729			0.075			0.0759			0.0756			0.0741		0.0397
	568			0.0745			0.0763			0.0774			0.0771			0.0756		0.0397
	569			0.0755			0.0778			0.0784			0.0784			0.0767		0.0397
	570			0.0767			0.0789			0.0796			0.0795			0.078		0.0397
	571			0.0775			0.0796			0.0805			0.0803			0.0787		0.0397
	572			0.0783			0.0806			0.0816			0.0812			0.0795		0.0397
	573			0.0793			0.0816			0.0824			0.0822			0.0805		0.0397
	574			0.0803			0.0825			0.0835			0.0831			0.0815		0.0397
	575			0.0812			0.0835			0.0843			0.0838			0.0824		0.0394
	576			0.082			0.0842			0.0852			0.0847			0.0832		0.0395
	577			0.0832			0.0855			0.0863			0.086			0.0844		0.0396
	578			0.084			0.0865			0.0873			0.087			0.0855		0.0395
	579			0.0849			0.0872			0.0879			0.0876			0.0861		0.0394
	580			0.0858			0.0882			0.089			0.0886			0.087		0.0394
	581			0.0872			0.0895			0.0904			0.0901			0.0886		0.0394
	582			0.0881			0.0906			0.0914			0.091			0.0894		0.0394
	583			0.0888			0.0912			0.092			0.0918			0.0902		0.0394
	584			0.0899			0.0924			0.0932			0.0928			0.0913		0.0393
	585			0.091			0.0934			0.0942			0.0939			0.0923		0.0393
	586			0.092			0.0946			0.0953			0.095			0.0933		0.0393
	587			0.0931			0.0955			0.0963			0.096			0.0944		0.0393
	588			0.0941			0.0969			0.0974			0.0972			0.0955		0.0394
	589			0.0953			0.0979			0.0987			0.0983			0.0967		0.0394
	590			0.0965			0.0991			0.0997			0.0994			0.0978		0.0394
	591			0.0975			0.1003			0.1009			0.1007			0.0989		0.0394
	592			0.0984			0.1011			0.1017			0.1015			0.0998		0.0393
	593			0.0999			0.1026			0.1031			0.1028			0.1012		0.0394
	594			0.1011			0.1039			0.1044			0.1041			0.1025		0.0393
	595			0.1021			0.105			0.1056			0.1051			0.1036		0.0393
	596			0.1033			0.1062			0.1069			0.1064			0.1047		0.0393
	597			0.1048			0.1074			0.108			0.1077			0.1059		0.0393
	598			0.1059			0.1087			0.1093			0.1091			0.1073		0.0393
	599			0.108			0.1108			0.1115			0.1109			0.1093		0.0392
	600			0.1091			0.112			0.1125			0.1121			0.1105		0.0393
	601			0.1114			0.1137			0.1146			0.1144			0.1127		0.0393
	602			0.1134			0.1164			0.1167			0.1165			0.1148		0.0392
	603			0.116			0.1191			0.119			0.1193			0.1175		0.0392
	604			0.1188			0.122			0.1227			0.1223			0.1205		0.0394
	605			0.1202			0.1234			0.1236			0.1233			0.1215		0.0393
	606			0.1234			0.1264			0.1271			0.1266			0.1251		0.0392
	607			0.1268			0.1301			0.1303			0.1299			0.1283		0.0392
	608			0.13			0.1334			0.1338			0.1336			0.1316		0.0391
	609			0.1323			0.1358			0.1363			0.1356			0.134		0.0391
	610			0.1377			0.1412			0.1412			0.1411			0.1394		0.0391
	611			0.1412			0.1451			0.1453			0.145			0.143		0.039
	612			0.1455			0.1491			0.1494			0.1494			0.1473		0.0389
	613			0.1502			0.1545			0.1535			0.154			0.1521		0.0391
	614			0.1531			0.1568			0.1572			0.1564			0.155		0.0389
	615			0.1575			0.1609			0.161			0.1611			0.1593		0.0389
	616			0.1613			0.1654			0.1653			0.1646			0.1633		0.0388
	617			0.1653			0.1695			0.1691			0.1689			0.1669		0.0389
	618			0.1687			0.1727			0.1727			0.1724			0.1702		0.0387
	619			0.1713			0.1757			0.1756			0.1757			0.1732		0.0387
	620			0.1745			0.1791			0.1791			0.1789			0.177		0.0388
	621			0.1779			0.1824			0.1823			0.1822			0.1803		0.0388
	622			0.181			0.1859			0.1861			0.1859			0.1838		0.0388
	623			0.1839			0.1884			0.188			0.1883			0.1858		0.0386
	624			0.1871			0.1913			0.1908			0.1911			0.1888		0.0388
	625			0.1888			0.1942			0.1937			0.1932			0.1914		0.0387
	626			0.1916			0.1965			0.1961			0.1958			0.1939		0.0386
	627			0.1932			0.1984			0.1978			0.1975			0.1956		0.0386
	628			0.1941			0.1993			0.1988			0.1986			0.1965		0.0385
	629			0.1951			0.2002			0.1998			0.1996			0.1974		0.0385
	630			0.1955			0.2006			0.2001			0.1998			0.1978		0.0385
	631			0.1951			0.2002			0.1998			0.1996			0.1974		0.0385
	632			0.194			0.1991			0.1986			0.1985			0.1963		0.0384
	633			0.1927			0.1976			0.1972			0.1969			0.1949		0.0385
	634			0.1901			0.195			0.1945			0.1945			0.1923		0.0384
	635			0.187			0.1917			0.1914			0.1911			0.1892		0.0384
	636			0.1829			0.1883			0.1877			0.1875			0.1852		0.0383
	637			0.179			0.1835			0.183			0.1834			0.1813		0.0384
	638			0.1756			0.1803			0.1798			0.1801			0.1776		0.0383
	639			0.1713			0.1753			0.1761			0.1755			0.1735		0.0383
	640			0.1675			0.1715			0.1715			0.1708			0.1694		0.0383
	641			0.1626			0.167			0.1663			0.1663			0.1646		0.0383
	642			0.1573			0.1612			0.1615			0.1611			0.1584		0.0382
	643			0.153			0.1568			0.1564			0.1566			0.1546		0.0383
	644			0.1483			0.1519			0.1515			0.1515			0.1496		0.0382
	645			0.1425			0.1462			0.1464			0.1458			0.1443		0.0381
	646			0.1372			0.1407			0.1407			0.1402			0.1391		0.0382
	647			0.1322			0.1356			0.1356			0.1347			0.1336		0.0381
	648			0.1276			0.1303			0.1307			0.131			0.129		0.0381
	649			0.1212			0.1245			0.1253			0.1258			0.1235		0.0382
	650			0.1144			0.1176			0.1178			0.1181			0.1161		0.0381
	651			0.1094			0.1125			0.1127			0.1125			0.1109		0.038
	652			0.1044			0.1068			0.1075			0.1071			0.1055		0.0381
	653			0.1009			0.1036			0.1041			0.104			0.1022		0.038
	654			0.0959			0.0985			0.099			0.0986			0.0972		0.038
	655			0.0914			0.0942			0.0945			0.0941			0.0926		0.038
	656			0.0847			0.0871			0.0878			0.0873			0.0861		0.038
	657			0.081			0.0831			0.0838			0.0834			0.0821		0.038
	658			0.0772			0.0794			0.0802			0.0799			0.0783		0.0379
	659			0.075			0.0772			0.0778			0.0774			0.0762		0.0379
	660			0.0721			0.0742			0.0754			0.0745			0.0735		0.038
	661			0.0697			0.0711			0.0725			0.0717			0.0705		0.0379
	662			0.0675			0.0689			0.0699			0.0692			0.0681		0.038
	663			0.065			0.0671			0.0678			0.0672			0.066		0.0379
	664			0.0635			0.0655			0.0662			0.0657			0.0646		0.0379
	665			0.0619			0.0634			0.0644			0.064			0.0625		0.0379
	666			0.06			0.0617			0.0623			0.0621			0.0606		0.0378
	667			0.0582			0.06			0.0608			0.0602			0.0591		0.0377
	668			0.0568			0.0584			0.0594			0.0589			0.0576		0.0378
	669			0.0554			0.057			0.058			0.0576			0.0561		0.0378
	670			0.0546			0.0561			0.0571			0.0566			0.0554		0.0377
	671			0.0533			0.0547			0.0558			0.0553			0.0541		0.0378
	672			0.0522			0.0537			0.0546			0.0542			0.0529		0.0378
	673			0.051			0.0523			0.0535			0.0529			0.052		0.0377
	674			0.0498			0.0514			0.0523			0.0518			0.0505		0.0376
	675			0.0489			0.0503			0.0513			0.0508			0.0498		0.0376
	676			0.0485			0.0499			0.0508			0.0503			0.0492		0.0376
	677			0.0478			0.0492			0.0501			0.0496			0.0485		0.0376
	678			0.0471			0.0484			0.0494			0.0488			0.0477		0.0376
	679			0.0463			0.0476			0.0486			0.048			0.047		0.0376
	680			0.0458			0.0471			0.0482			0.0476			0.0464		0.0376
	681			0.0452			0.0465			0.0475			0.047			0.0458		0.0375
	682			0.0449			0.0461			0.0473			0.0467			0.0456		0.0375
	683			0.0446			0.0459			0.047			0.0464			0.0453		0.0375
	684			0.0445			0.0456			0.0466			0.0461			0.0451		0.0376
	685			0.044			0.0452			0.0463			0.0458			0.0446		0.0375
	686			0.0437			0.0449			0.046			0.0453			0.0443		0.0374
	687			0.0434			0.0447			0.0457			0.0451			0.044		0.0374
	688			0.0433			0.0444			0.0455			0.0449			0.0439		0.0375
	689			0.0431			0.0443			0.0454			0.0448			0.0437		0.0374
	690			0.0429			0.0441			0.0452			0.0446			0.0435		0.0374
	691			0.0428			0.044			0.0451			0.0444			0.0435		0.0375
	692			0.0425			0.0437			0.0448			0.0443			0.0432		0.0374
	693			0.0425			0.0437			0.0447			0.0442			0.0432		0.0375
	694			0.0423			0.0435			0.0446			0.044			0.0429		0.0375
	695			0.0422			0.0433			0.0445			0.0439			0.0427		0.0374
	696			0.0422			0.0433			0.0444			0.0438			0.0428		0.0376
	697			0.042			0.0431			0.0442			0.0437			0.0425		0.0375
	698			0.0419			0.043			0.0441			0.0435			0.0424		0.0375
	699			0.0419			0.0431			0.0441			0.0437			0.0425		0.0376
	700			0.0417			0.0429			0.0439			0.0434			0.0423		0.0375
Blank Read 1:Spectrum
	Wavelength	A1	A2	A3	B1	B2	B3	C1	C2	C3	D1	D2	D3	E1	E2	E3	F1	F3	G1	G2	G3	G4	G5	G6	H1	H2	H3	H4	H5	H6
	550	-0.0001	2.1276	?????	0.0012	2.1365	?????	-0.0001	2.1406	?????	-0.0002	2.1387	?????	0.0001	2.1441	?????	0	?????	-0.0021	0.0102	0.0226	0.0323	0.0441	0.0539	-0.0015	0.0102	0.0217	0.0326	0.0464	0.0521
	551	-0.0002	2.1286	?????	0.0012	2.1369	?????	-0.0003	2.1418	?????	-0.0003	2.1389	?????	-0.0001	2.1457	?????	0	?????	-0.0021	0.0105	0.0233	0.0334	0.0456	0.0558	-0.0015	0.0105	0.0223	0.0338	0.0478	0.0541
	552	-0.0004	2.128	?????	0.001	2.1366	?????	-0.0003	2.1413	?????	-0.0004	2.1385	?????	-0.0002	2.1452	?????	0	?????	-0.0023	0.0106	0.0237	0.034	0.0465	0.0567	-0.0016	0.0107	0.0228	0.0345	0.0487	0.0551
	553	-0.0003	2.127	?????	0.0011	2.1358	?????	-0.0002	2.1408	?????	-0.0002	2.1379	?????	-0.0001	2.1446	?????	0	?????	-0.0022	0.0112	0.0246	0.0353	0.048	0.0589	-0.0015	0.0111	0.0237	0.0357	0.0504	0.0573
	554	-0.0002	2.1265	?????	0.0011	2.1348	?????	-0.0001	2.14	?????	-0.0003	2.137	?????	0	2.1438	?????	0	?????	-0.0022	0.0115	0.0253	0.0369	0.0501	0.0612	-0.0015	0.0116	0.0245	0.0371	0.0523	0.0594
	555	-0.0001	2.1256	?????	0.0011	2.1341	?????	-0.0001	2.1393	?????	-0.0002	2.1365	?????	0	2.1434	?????	0	?????	-0.0021	0.0119	0.0261	0.0378	0.0516	0.0628	-0.0014	0.0119	0.0251	0.0382	0.0539	0.0613
	556	-0.0003	2.1249	?????	0.0011	2.1329	?????	-0.0002	2.1377	?????	-0.0003	2.135	?????	0	2.1421	?????	0	?????	-0.0022	0.0123	0.0271	0.0391	0.0535	0.0649	-0.0015	0.0124	0.0262	0.0397	0.0556	0.0637
	557	-0.0001	2.1237	?????	0.0013	2.1328	?????	0	2.137	?????	-0.0002	2.1345	?????	0.0001	2.1411	?????	0	?????	-0.002	0.013	0.0282	0.0408	0.056	0.0679	-0.0014	0.013	0.0277	0.0415	0.058	0.0664
	558	0	2.1231	?????	0.0013	2.1314	?????	-0.0001	2.1362	?????	0	2.1332	?????	0.0002	2.1404	?????	0	?????	-0.002	0.0136	0.0295	0.0428	0.0581	0.0707	-0.0014	0.0137	0.0287	0.0434	0.0601	0.0691
	559	-0.0001	2.122	?????	0.0012	2.1304	?????	-0.0001	2.1353	?????	-0.0001	2.1327	?????	0.0001	2.1392	?????	0	?????	-0.0021	0.0141	0.0302	0.0439	0.06	0.0727	-0.0015	0.0141	0.0296	0.0445	0.0619	0.0718
	560	-0.0002	2.1207	?????	0.0012	2.1295	?????	-0.0001	2.1341	?????	-0.0002	2.1316	?????	0.0001	2.138	?????	0	?????	-0.0022	0.0146	0.0316	0.0461	0.0629	0.0762	-0.0015	0.0148	0.031	0.0468	0.0651	0.0752
	561	0	2.12	?????	0.0014	2.1282	?????	0	2.1333	?????	-0.0001	2.1304	?????	0.0002	2.1369	?????	0	?????	-0.002	0.0156	0.0331	0.0482	0.066	0.0798	-0.0014	0.0156	0.0326	0.049	0.0678	0.079
	562	-0.0001	2.1187	?????	0.0014	2.1272	?????	0	2.1319	?????	0	2.1296	?????	0.0003	2.1364	?????	0	?????	-0.002	0.0163	0.0347	0.0505	0.069	0.0835	-0.0013	0.0164	0.0341	0.0513	0.0707	0.0826
	563	-0.0001	2.1182	?????	0.0013	2.1269	?????	-0.0001	2.1315	?????	0	2.1287	?????	0.0002	2.1351	?????	0	?????	-0.0021	0.0167	0.0356	0.0519	0.071	0.0859	-0.0013	0.0168	0.0351	0.0528	0.0728	0.0851
	564	0	2.1163	?????	0.0012	2.125	?????	0	2.1294	?????	0	2.1274	?????	0.0002	2.1338	?????	0	?????	-0.002	0.018	0.0379	0.0556	0.076	0.0917	-0.0014	0.018	0.0376	0.0565	0.0778	0.0914
	565	0	2.1156	?????	0.0013	2.1241	?????	0	2.1287	?????	0.0001	2.126	?????	0.0002	2.1331	?????	0	?????	-0.0021	0.0188	0.0396	0.058	0.0793	0.0959	-0.0014	0.019	0.0391	0.0592	0.0808	0.0953
	566	0.0002	2.1146	?????	0.0014	2.1228	?????	0.0001	2.1277	?????	0.0001	2.1249	?????	0.0003	2.132	?????	0	?????	-0.0019	0.0198	0.0414	0.0608	0.0831	0.1003	-0.0014	0.0198	0.0407	0.0617	0.0843	0.0998
	567	0.0001	2.1142	?????	0.0014	2.1219	?????	0.0001	2.1269	?????	0	2.1245	?????	0.0003	2.1312	?????	0	?????	-0.0021	0.0202	0.0423	0.0621	0.0848	0.1023	-0.0014	0.0203	0.042	0.0633	0.0864	0.102
	568	0.0001	2.1128	?????	0.0014	2.1209	?????	0	2.1255	?????	0	2.1233	?????	0.0003	2.1299	?????	0	?????	-0.0021	0.0213	0.0444	0.0653	0.0893	0.1076	-0.0014	0.0214	0.0442	0.0666	0.0908	0.1074
	569	0.0002	2.1115	?????	0.0014	2.1204	?????	0.0001	2.1249	?????	0.0001	2.1222	?????	0.0003	2.1289	?????	0	?????	-0.002	0.0221	0.0462	0.0681	0.0932	0.1125	-0.0013	0.0224	0.0461	0.0695	0.0942	0.1128
	570	0	2.1107	?????	0.0013	2.1192	?????	0	2.1238	?????	0	2.121	?????	0.0003	2.1279	?????	0	?????	-0.0021	0.0231	0.0482	0.0703	0.0969	0.1168	-0.0014	0.0232	0.048	0.0722	0.0978	0.1173
	571	0.0002	2.1101	?????	0.0015	2.1189	?????	0.0002	2.1233	?????	0.0002	2.1206	?????	0.0003	2.1275	?????	0	?????	-0.0021	0.0238	0.0493	0.0725	0.0997	0.1197	-0.0013	0.0239	0.0495	0.0741	0.1007	0.1202
	572	0.0001	2.1091	?????	0.0015	2.1177	?????	0.0001	2.1223	?????	0	2.12	?????	0.0004	2.1267	?????	0	?????	-0.002	0.0245	0.0506	0.0744	0.1024	0.1228	-0.0013	0.0246	0.0504	0.0763	0.1033	0.1236
	573	0.0001	2.1084	?????	0.0013	2.1168	?????	0.0001	2.1215	?????	0.0001	2.1192	?????	0.0003	2.1257	?????	0	?????	-0.0021	0.0252	0.0524	0.077	0.1055	0.1268	-0.0014	0.0254	0.0522	0.0787	0.1065	0.1275
	574	0.0002	2.1075	?????	0.0015	2.116	?????	0.0002	2.1208	?????	0.0002	2.1182	?????	0.0004	2.1246	?????	0	?????	-0.0021	0.0261	0.0539	0.0797	0.109	0.131	-0.0013	0.0263	0.0541	0.0812	0.1105	0.1316
	575	0.0003	2.1068	?????	0.0016	2.1155	?????	0.0003	2.1201	?????	0.0002	2.1181	?????	0.0006	2.1241	?????	0	?????	-0.002	0.0269	0.0553	0.0814	0.1117	0.1343	-0.0012	0.0271	0.0556	0.0837	0.1131	0.1354
	576	0.0003	2.1062	?????	0.0015	2.1146	?????	0.0002	2.1195	?????	0.0003	2.1167	?????	0.0005	2.1235	?????	0	?????	-0.0021	0.0276	0.0569	0.0838	0.1149	0.1383	-0.0013	0.0279	0.0568	0.0858	0.1157	0.1388
	577	0.0003	2.1051	?????	0.0016	2.1147	?????	0.0004	2.1187	?????	0.0003	2.116	?????	0.0005	2.1225	?????	0	?????	-0.002	0.0286	0.0589	0.0869	0.1181	0.1429	-0.0013	0.0289	0.0588	0.0887	0.1195	0.1432
	578	0.0003	2.1042	?????	0.0016	2.1128	?????	0.0003	2.1177	?????	0.0003	2.1149	?????	0.0005	2.1218	?????	0	?????	-0.0021	0.0293	0.0606	0.0893	0.1222	0.1468	-0.0013	0.0296	0.0606	0.0912	0.1232	0.1483
	579	0.0003	2.1038	?????	0.0016	2.1121	?????	0.0003	2.117	?????	0.0003	2.1145	?????	0.0005	2.1215	?????	0	?????	-0.0021	0.03	0.0618	0.0914	0.125	0.1501	-0.0012	0.0303	0.0618	0.0935	0.1258	0.1512
	580	0.0004	2.1027	?????	0.0016	2.1111	?????	0.0004	2.1163	?????	0.0003	2.1133	?????	0.0006	2.1207	?????	0	?????	-0.0019	0.031	0.0637	0.0941	0.1287	0.1539	-0.0011	0.0313	0.0637	0.0961	0.1296	0.1554
	581	0.0002	2.1016	?????	0.0016	2.1102	?????	0.0004	2.1148	?????	0.0003	2.1123	?????	0.0005	2.1193	?????	0	?????	-0.002	0.0322	0.0658	0.0976	0.1334	0.1603	-0.0013	0.0325	0.0662	0.0998	0.134	0.1619
	582	0.0004	2.1012	?????	0.0016	2.1092	?????	0.0004	2.1138	?????	0.0003	2.1114	?????	0.0006	2.1183	?????	0	?????	-0.0019	0.0329	0.0675	0.1001	0.137	0.1642	-0.0012	0.0334	0.0677	0.1021	0.1372	0.1657
	583	0.0003	2.1	?????	0.0015	2.1084	?????	0.0003	2.1133	?????	0.0003	2.1108	?????	0.0004	2.1174	?????	0	?????	-0.0022	0.0336	0.0687	0.1016	0.1394	0.1672	-0.0013	0.0338	0.0691	0.1041	0.1397	0.1691
	584	0.0004	2.0991	?????	0.0015	2.1076	?????	0.0004	2.1125	?????	0.0004	2.1099	?????	0.0006	2.1165	?????	0	?????	-0.0019	0.0347	0.0707	0.1049	0.1435	0.1716	-0.0012	0.035	0.0711	0.1073	0.1439	0.1737
	585	0.0005	2.098	?????	0.0017	2.1069	?????	0.0005	2.1115	?????	0.0004	2.1089	?????	0.0007	2.116	?????	0	?????	-0.002	0.0356	0.0725	0.1075	0.1472	0.1764	-0.0012	0.0359	0.073	0.11	0.1477	0.1785
	586	0.0003	2.0972	?????	0.0016	2.1056	?????	0.0004	2.1107	?????	0.0003	2.1081	?????	0.0006	2.1146	?????	0	?????	-0.0021	0.0365	0.0743	0.11	0.1507	0.1808	-0.0013	0.0367	0.0747	0.1127	0.1511	0.183
	587	0.0004	2.0961	?????	0.0017	2.1046	?????	0.0005	2.1096	?????	0.0004	2.1069	?????	0.0007	2.1138	?????	0	?????	-0.002	0.0373	0.0759	0.1127	0.1543	0.1847	-0.0012	0.0377	0.0764	0.1151	0.1545	0.1871
	588	0.0004	2.0949	?????	0.0017	2.1039	?????	0.0005	2.1084	?????	0.0004	2.1059	?????	0.0007	2.1129	?????	0	?????	-0.002	0.0383	0.0777	0.1154	0.158	0.1894	-0.0012	0.0386	0.0784	0.1182	0.1583	0.1919
	589	0.0005	2.0943	?????	0.0017	2.1029	?????	0.0005	2.1073	?????	0.0005	2.1051	?????	0.0007	2.1112	?????	0	?????	-0.0021	0.0391	0.0794	0.1181	0.1614	0.1934	-0.0013	0.0395	0.0801	0.1207	0.1617	0.1962
	590	0.0005	2.0929	?????	0.0017	2.1015	?????	0.0005	2.1063	?????	0.0005	2.1042	?????	0.0007	2.1106	?????	0	?????	-0.0019	0.04	0.0814	0.1208	0.1652	0.1978	-0.0011	0.0403	0.0818	0.1237	0.165	0.2007
	591	0.0004	2.0918	?????	0.0017	2.1004	?????	0.0005	2.1056	?????	0.0004	2.1029	?????	0.0008	2.1095	?????	0	?????	-0.002	0.0409	0.083	0.1233	0.1692	0.2021	-0.0012	0.0414	0.0835	0.126	0.1689	0.2052
	592	0.0005	2.0914	?????	0.0017	2.0999	?????	0.0005	2.1049	?????	0.0005	2.1025	?????	0.0007	2.1089	?????	0	?????	-0.0021	0.0415	0.0842	0.1252	0.1713	0.2049	-0.0013	0.042	0.0849	0.1282	0.1714	0.208
	593	0.0006	2.0906	?????	0.0018	2.0993	?????	0.0006	2.1039	?????	0.0005	2.1011	?????	0.0007	2.108	?????	0	?????	-0.002	0.0423	0.086	0.1275	0.1751	0.2092	-0.0012	0.0429	0.0868	0.1308	0.1748	0.2121
	594	0.0005	2.0895	?????	0.0017	2.0986	?????	0.0005	2.1035	?????	0.0004	2.0999	?????	0.0007	2.1071	?????	0	?????	-0.0022	0.0431	0.0877	0.1299	0.1788	0.213	-0.0014	0.0436	0.0883	0.1333	0.1774	0.2168
	595	0.0006	2.0887	?????	0.0018	2.0975	?????	0.0007	2.1025	?????	0.0006	2.0995	?????	0.0009	2.1062	?????	0	?????	-0.002	0.0442	0.0894	0.1326	0.1816	0.2173	-0.0012	0.0445	0.0901	0.1363	0.1816	0.2215
	596	0.0005	2.0881	?????	0.0019	2.0967	?????	0.0006	2.1019	?????	0.0005	2.0987	?????	0.0008	2.1058	?????	0	?????	-0.002	0.0448	0.0907	0.1349	0.1849	0.2206	-0.0012	0.0451	0.0915	0.1382	0.1846	0.2245
	597	0.0007	2.0873	?????	0.0019	2.0965	?????	0.0007	2.1007	?????	0.0006	2.0981	?????	0.0009	2.105	?????	0	?????	-0.002	0.0457	0.0924	0.1372	0.1878	0.2251	-0.0012	0.0462	0.0934	0.1408	0.1877	0.229
	598	0.0007	2.0868	?????	0.0019	2.0955	?????	0.0007	2.0998	?????	0.0007	2.0974	?????	0.001	2.104	?????	0	?????	-0.0019	0.0466	0.0942	0.1404	0.1918	0.2296	-0.0011	0.0472	0.0952	0.1438	0.1915	0.234
	599	0.0007	2.0855	?????	0.002	2.0938	?????	0.0008	2.0995	?????	0.0006	2.0962	?????	0.0009	2.103	?????	0	?????	-0.0021	0.0477	0.0965	0.1435	0.1965	0.2351	-0.0012	0.0482	0.0971	0.1471	0.1957	0.2396
	600	0.0008	2.0852	?????	0.002	2.0935	?????	0.0008	2.0985	?????	0.0007	2.0959	?????	0.001	2.1026	?????	0	?????	-0.0019	0.0484	0.0978	0.1461	0.2003	0.2389	-0.0012	0.0489	0.0991	0.1491	0.1991	0.2429
	601	0.0007	2.084	?????	0.0019	2.0927	?????	0.0007	2.0976	?????	0.0005	2.0951	?????	0.001	2.1018	?????	0	?????	-0.002	0.05	0.1004	0.1501	0.2052	0.2457	-0.0012	0.0504	0.1016	0.1538	0.2051	0.2492
	602	0.0008	2.0829	?????	0.002	2.0919	?????	0.0008	2.0968	?????	0.0007	2.0944	?????	0.001	2.1008	?????	0	?????	-0.0021	0.0514	0.1034	0.1546	0.212	0.2525	-0.0012	0.052	0.105	0.158	0.2103	0.2577
	603	0.0007	2.0818	?????	0.0018	2.0906	?????	0.0007	2.0955	?????	0.0006	2.0932	?????	0.001	2.0998	?????	0	?????	-0.0021	0.0529	0.1069	0.1597	0.2189	0.2614	-0.0012	0.0534	0.1078	0.1635	0.2179	0.2663
	604	0.0008	2.0809	?????	0.002	2.0899	?????	0.0009	2.0944	?????	0.0008	2.0927	?????	0.0011	2.099	?????	0	?????	-0.0021	0.0549	0.1108	0.1649	0.2264	0.271	-0.0012	0.0554	0.1122	0.1696	0.2258	0.2754
	605	0.0008	2.0809	?????	0.002	2.0891	?????	0.0009	2.0942	?????	0.0008	2.0918	?????	0.0012	2.0987	?????	0	?????	-0.002	0.0557	0.1124	0.168	0.2303	0.2745	-0.0012	0.0563	0.1138	0.1718	0.2287	0.2803
	606	0.0009	2.0798	?????	0.0022	2.0882	?????	0.001	2.0933	?????	0.0009	2.0906	?????	0.0012	2.0975	?????	0	?????	-0.0019	0.0581	0.1166	0.1741	0.2392	0.2856	-0.0011	0.0586	0.1183	0.1784	0.2378	0.2909
	607	0.001	2.0789	?????	0.0022	2.0878	?????	0.0012	2.0926	?????	0.001	2.0898	?????	0.0013	2.0967	?????	0	?????	-0.002	0.0602	0.1215	0.1811	0.2488	0.2962	-0.0011	0.0608	0.1229	0.1853	0.247	0.3029
	608	0.001	2.0778	?????	0.0023	2.0863	?????	0.001	2.0916	?????	0.0009	2.0888	?????	0.0013	2.0957	?????	0	?????	-0.0021	0.0626	0.126	0.1878	0.258	0.3086	-0.0012	0.0632	0.1273	0.1929	0.2562	0.3144
	609	0.001	2.0774	?????	0.0023	2.0857	?????	0.0011	2.0907	?????	0.001	2.0882	?????	0.0013	2.0951	?????	0	?????	-0.0019	0.0641	0.129	0.1929	0.265	0.3162	-0.0011	0.0649	0.1307	0.1976	0.2627	0.3228
	610	0.0011	2.0759	?????	0.0025	2.0846	?????	0.0013	2.0894	?????	0.0012	2.087	?????	0.0015	2.0937	?????	0	?????	-0.0021	0.0679	0.1365	0.2039	0.2789	0.3344	-0.001	0.0683	0.1382	0.2081	0.278	0.3416
	611	0.0012	2.0755	?????	0.0025	2.0837	?????	0.0012	2.0884	?????	0.0012	2.0861	?????	0.0015	2.0927	?????	0	?????	-0.0021	0.0705	0.1419	0.2121	0.2924	0.3483	-0.001	0.0716	0.144	0.2182	0.2891	0.3551
	612	0.0014	2.0743	?????	0.0026	2.0834	?????	0.0015	2.0883	?????	0.0013	2.0855	?????	0.0017	2.0923	?????	0	?????	-0.0019	0.0738	0.1477	0.2215	0.3041	0.3629	-0.001	0.0747	0.1504	0.2265	0.3013	0.3701
	613	0.0014	2.0737	?????	0.0026	2.0824	?????	0.0014	2.0871	?????	0.0013	2.084	?????	0.0017	2.0912	?????	0	?????	-0.0019	0.0768	0.1547	0.2315	0.3174	0.38	-0.001	0.0779	0.1568	0.237	0.3144	0.3884
	614	0.0014	2.0729	?????	0.0026	2.0817	?????	0.0015	2.0865	?????	0.0013	2.0838	?????	0.0016	2.0903	?????	0	?????	-0.0021	0.0794	0.1589	0.238	0.3278	0.3906	-0.0011	0.08	0.1613	0.2444	0.3238	0.4002
	615	0.0015	2.0724	?????	0.0027	2.0808	?????	0.0015	2.0854	?????	0.0015	2.0831	?????	0.0017	2.0898	?????	0	?????	-0.002	0.0828	0.1659	0.2484	0.3408	0.408	-0.001	0.0836	0.1686	0.2536	0.3372	0.4182
	616	0.0016	2.0715	?????	0.0028	2.08	?????	0.0015	2.0847	?????	0.0015	2.0824	?????	0.0018	2.0894	?????	0	?????	-0.0019	0.0863	0.1723	0.2581	0.3547	0.4225	-0.001	0.087	0.1747	0.2645	0.3511	0.4342
	617	0.0016	2.071	?????	0.0028	2.0793	?????	0.0017	2.084	?????	0.0015	2.0817	?????	0.0018	2.0884	?????	0	?????	-0.0019	0.0892	0.1785	0.267	0.3677	0.4397	-0.001	0.0902	0.1811	0.2737	0.3638	0.4499
	618	0.0015	2.0701	?????	0.0028	2.0783	?????	0.0016	2.0837	?????	0.0014	2.0813	?????	0.0018	2.0874	?????	0	?????	-0.0021	0.0918	0.1835	0.275	0.3788	0.4514	-0.0011	0.0927	0.186	0.2817	0.3747	0.4634
	619	0.0017	2.0696	?????	0.0029	2.0781	?????	0.0017	2.0832	?????	0.0016	2.0809	?????	0.0018	2.0872	?????	0	?????	-0.0019	0.0948	0.1893	0.2835	0.3903	0.4659	-0.0009	0.0957	0.1919	0.2906	0.3852	0.4767
	620	0.0017	2.0687	?????	0.003	2.0777	?????	0.0018	2.0824	?????	0.0016	2.0796	?????	0.002	2.0864	?????	0	?????	-0.0019	0.0979	0.1956	0.2928	0.4032	0.4813	-0.001	0.0988	0.1983	0.3003	0.398	0.4929
	621	0.0016	2.0683	?????	0.0029	2.077	?????	0.0018	2.0819	?????	0.0017	2.0792	?????	0.002	2.0856	?????	0	?????	-0.002	0.1009	0.2018	0.3022	0.4165	0.4971	-0.001	0.102	0.2047	0.3099	0.4108	0.5091
	622	0.0019	2.068	?????	0.003	2.0761	?????	0.0019	2.0807	?????	0.0018	2.0783	?????	0.0021	2.0854	?????	0	?????	-0.0019	0.1042	0.208	0.3119	0.4292	0.5129	-0.0009	0.1052	0.2112	0.3199	0.4239	0.5259
	623	0.0018	2.0672	?????	0.003	2.0756	?????	0.0018	2.0805	?????	0.0016	2.0782	?????	0.002	2.0844	?????	0	?????	-0.002	0.1064	0.2123	0.3181	0.4377	0.5237	-0.001	0.1074	0.2156	0.3263	0.4327	0.5366
	624	0.0017	2.0667	?????	0.003	2.0752	?????	0.0019	2.0798	?????	0.0017	2.0775	?????	0.002	2.084	?????	0	?????	-0.002	0.1094	0.2185	0.3272	0.4502	0.5392	-0.001	0.1107	0.2218	0.3353	0.4459	0.5519
	625	0.0018	2.0659	?????	0.003	2.0748	?????	0.0018	2.0792	?????	0.0017	2.0768	?????	0.0021	2.0835	?????	0	?????	-0.002	0.1123	0.2244	0.3364	0.4626	0.5531	-0.0011	0.1133	0.2276	0.3445	0.4563	0.5677
	626	0.0019	2.0653	?????	0.003	2.074	?????	0.0019	2.0784	?????	0.0018	2.0761	?????	0.0021	2.0827	?????	0	?????	-0.002	0.1154	0.2305	0.3452	0.4748	0.5677	-0.001	0.1167	0.2335	0.3542	0.4687	0.5824
	627	0.0018	2.0642	?????	0.0031	2.0729	?????	0.0018	2.078	?????	0.0018	2.0751	?????	0.0021	2.0821	?????	0	?????	-0.002	0.1183	0.2355	0.354	0.4858	0.5823	-0.001	0.1195	0.2398	0.3619	0.4809	0.5958
	628	0.002	2.0636	?????	0.0031	2.0722	?????	0.002	2.0773	?????	0.0019	2.0753	?????	0.0021	2.0813	?????	0	?????	-0.0019	0.1201	0.2395	0.359	0.4939	0.5904	-0.001	0.1213	0.2431	0.3678	0.4875	0.6052
	629	0.0019	2.0626	?????	0.0032	2.0718	?????	0.002	2.0767	?????	0.0018	2.0739	?????	0.0021	2.0807	?????	0	?????	-0.002	0.1224	0.2442	0.3656	0.5039	0.6019	-0.001	0.1238	0.2479	0.3751	0.4967	0.6167
	630	0.0019	2.062	?????	0.0031	2.0705	?????	0.0019	2.0757	?????	0.0018	2.0727	?????	0.0022	2.0798	?????	0	?????	-0.0019	0.1247	0.2482	0.3714	0.5121	0.6115	-0.0009	0.1259	0.2518	0.3811	0.5052	0.628
	631	0.0019	2.0607	?????	0.003	2.0698	?????	0.0019	2.0745	?????	0.0018	2.0718	?????	0.0021	2.0785	?????	0	?????	-0.002	0.1262	0.2514	0.3769	0.5187	0.6198	-0.001	0.1274	0.2553	0.3862	0.5115	0.6358
	632	0.0019	2.0601	?????	0.003	2.0686	?????	0.0019	2.0734	?????	0.0018	2.0709	?????	0.0021	2.078	?????	0	?????	-0.002	0.1275	0.2538	0.3806	0.5233	0.6253	-0.0009	0.1287	0.2578	0.3897	0.5163	0.6415
	633	0.0018	2.0592	?????	0.003	2.0679	?????	0.0018	2.0725	?????	0.0018	2.0703	?????	0.0021	2.077	?????	0	?????	-0.002	0.1283	0.2551	0.3824	0.5257	0.6283	-0.001	0.1295	0.2591	0.3916	0.5187	0.6445
	634	0.0018	2.058	?????	0.003	2.0666	?????	0.0019	2.0713	?????	0.0018	2.0687	?????	0.0021	2.0759	?????	0	?????	-0.0019	0.1285	0.2557	0.3831	0.5268	0.6291	-0.001	0.1298	0.2596	0.3924	0.5194	0.6454
	635	0.0018	2.0568	?????	0.003	2.066	?????	0.0018	2.0703	?????	0.0017	2.0682	?????	0.002	2.0743	?????	0	?????	-0.0019	0.1283	0.2551	0.3821	0.5252	0.6272	-0.001	0.1295	0.2591	0.3913	0.518	0.6433
	636	0.0017	2.0557	?????	0.0029	2.0646	?????	0.0018	2.0694	?????	0.0017	2.067	?????	0.002	2.0731	?????	0	?????	-0.0021	0.1274	0.2533	0.3792	0.5211	0.6219	-0.0009	0.1287	0.2571	0.3886	0.5138	0.6384
	637	0.0017	2.0546	?????	0.0029	2.0631	?????	0.0018	2.0679	?????	0.0016	2.0655	?????	0.0019	2.0721	?????	0	?????	-0.0019	0.1262	0.2506	0.3747	0.5148	0.6147	-0.0009	0.1273	0.2543	0.384	0.5075	0.6308
	638	0.0016	2.0538	?????	0.0028	2.0629	?????	0.0017	2.0676	?????	0.0015	2.0648	?????	0.0019	2.0715	?????	0	?????	-0.002	0.1249	0.2479	0.3709	0.5089	0.6075	-0.0009	0.1259	0.2517	0.3798	0.503	0.6232
	639	0.0015	2.0526	?????	0.0027	2.0614	?????	0.0015	2.0657	?????	0.0015	2.0634	?????	0.0017	2.0701	?????	0	?????	-0.0021	0.1228	0.2439	0.3649	0.5006	0.5988	-0.001	0.124	0.248	0.3736	0.4951	0.6125
	640	0.0015	2.0512	?????	0.0026	2.0601	?????	0.0015	2.0651	?????	0.0014	2.0626	?????	0.0016	2.0691	?????	0	?????	-0.002	0.1204	0.2392	0.3579	0.4909	0.5862	-0.001	0.1217	0.2428	0.366	0.4845	0.601
	641	0.0016	2.0499	?????	0.0027	2.059	?????	0.0015	2.0635	?????	0.0013	2.0612	?????	0.0017	2.068	?????	0	?????	-0.0019	0.1178	0.2342	0.3498	0.4797	0.5718	-0.0008	0.1189	0.2376	0.3583	0.4735	0.5863
	642	0.0013	2.0486	?????	0.0025	2.0574	?????	0.0014	2.0625	?????	0.0012	2.0599	?????	0.0016	2.0667	?????	0	?????	-0.002	0.1145	0.2277	0.3395	0.4663	0.555	-0.001	0.1155	0.2309	0.3479	0.4593	0.5701
	643	0.0013	2.0483	?????	0.0024	2.0566	?????	0.0013	2.0612	?????	0.0011	2.0592	?????	0.0015	2.0659	?????	0	?????	-0.0019	0.1119	0.2221	0.3319	0.4555	0.5428	-0.001	0.1131	0.2257	0.3399	0.4494	0.5562
	644	0.0013	2.0467	?????	0.0024	2.0555	?????	0.0013	2.0601	?????	0.0012	2.0579	?????	0.0014	2.0641	?????	0	?????	-0.0019	0.1086	0.2158	0.3218	0.4414	0.5259	-0.0009	0.1096	0.2188	0.3297	0.4357	0.5392
	645	0.0012	2.0453	?????	0.0023	2.0538	?????	0.0012	2.0591	?????	0.0011	2.0564	?????	0.0014	2.0629	?????	0	?????	-0.002	0.1048	0.2081	0.3107	0.4257	0.5076	-0.001	0.1057	0.2111	0.3181	0.4206	0.5193
	646	0.0012	2.0442	?????	0.0023	2.0525	?????	0.0011	2.0578	?????	0.0011	2.0552	?????	0.0014	2.0618	?????	0	?????	-0.0019	0.1006	0.2006	0.2991	0.4095	0.4875	-0.0009	0.102	0.2029	0.3062	0.4051	0.4982
	647	0.0012	2.0427	?????	0.0022	2.0515	?????	0.0011	2.0563	?????	0.0009	2.0535	?????	0.0012	2.0604	?????	0	?????	-0.002	0.097	0.1927	0.2869	0.3924	0.4675	-0.0009	0.0976	0.1949	0.2931	0.3872	0.4777
	648	0.0011	2.0417	?????	0.0021	2.0505	?????	0.0011	2.0553	?????	0.0009	2.0529	?????	0.0012	2.0592	?????	0	?????	-0.0019	0.0939	0.1865	0.2777	0.3797	0.4511	-0.0008	0.0947	0.1888	0.2849	0.3744	0.4636
	649	0.001	2.0402	?????	0.002	2.0489	?????	0.0009	2.0538	?????	0.0008	2.0512	?????	0.001	2.0581	?????	0	?????	-0.002	0.0888	0.1772	0.2644	0.3594	0.4277	-0.001	0.0902	0.1798	0.2708	0.3566	0.4381
	650	0.0011	2.0385	?????	0.0021	2.0469	?????	0.001	2.0519	?????	0.0008	2.0493	?????	0.0012	2.0562	?????	0	?????	-0.0018	0.0828	0.1646	0.2465	0.3372	0.3982	-0.0008	0.0835	0.1676	0.2513	0.3322	0.4101
	651	0.0009	2.0367	?????	0.0019	2.0452	?????	0.0007	2.0502	?????	0.0007	2.0479	?????	0.001	2.0542	?????	0	?????	-0.0019	0.0779	0.1551	0.2315	0.3153	0.3768	-0.0009	0.0791	0.1568	0.2366	0.3118	0.3836
	652	0.0007	2.0351	?????	0.0017	2.0436	?????	0.0007	2.0484	?????	0.0006	2.0459	?????	0.0008	2.0525	?????	0	?????	-0.002	0.0728	0.1448	0.2151	0.2946	0.3498	-0.001	0.0733	0.1465	0.2208	0.291	0.3597
	653	0.0009	2.0338	?????	0.0017	2.0425	?????	0.0007	2.0473	?????	0.0005	2.0447	?????	0.0008	2.0512	?????	0	?????	-0.002	0.0695	0.1385	0.2059	0.2813	0.3346	-0.0009	0.0701	0.1402	0.2106	0.2795	0.3434
	654	0.0009	2.0317	?????	0.0017	2.0409	?????	0.0006	2.0453	?????	0.0004	2.043	?????	0.0008	2.0497	?????	0	?????	-0.0019	0.0646	0.1285	0.1911	0.2615	0.3107	-0.0008	0.0654	0.1302	0.1961	0.2596	0.3176
	655	0.0007	2.0301	?????	0.0015	2.0391	?????	0.0005	2.0436	?????	0.0004	2.0415	?????	0.0006	2.0477	?????	0	?????	-0.002	0.0596	0.119	0.1769	0.2413	0.2876	-0.001	0.0603	0.1203	0.1809	0.2399	0.2934
	656	0.0008	2.0276	?????	0.0016	2.0362	?????	0.0005	2.0414	?????	0.0005	2.0387	?????	0.0007	2.0451	?????	0	?????	-0.0018	0.0527	0.1056	0.1562	0.2132	0.2537	-0.0008	0.0533	0.1065	0.1598	0.2119	0.2587
	657	0.0008	2.0257	?????	0.0015	2.0347	?????	0.0005	2.0398	?????	0.0003	2.0373	?????	0.0007	2.0436	?????	0	?????	-0.0019	0.0485	0.0969	0.1437	0.1975	0.2341	-0.0008	0.049	0.0983	0.1477	0.1957	0.2376
	658	0.0008	2.0244	?????	0.0015	2.0331	?????	0.0005	2.0381	?????	0.0003	2.0354	?????	0.0005	2.0422	?????	0	?????	-0.0018	0.0443	0.09	0.1317	0.1805	0.2141	-0.0007	0.0451	0.0895	0.136	0.1803	0.2181
	659	0.0008	2.023	?????	0.0015	2.032	?????	0.0005	2.0368	?????	0.0004	2.0343	?????	0.0006	2.041	?????	0	?????	-0.0018	0.0422	0.0843	0.1244	0.1701	0.2021	-0.0007	0.0424	0.0849	0.1277	0.1694	0.2052
	660	0.0008	2.0211	?????	0.0014	2.0301	?????	0.0005	2.0352	?????	0.0002	2.0329	?????	0.0006	2.0392	?????	0	?????	-0.0018	0.0385	0.0775	0.1147	0.1568	0.1864	-0.0007	0.0389	0.0775	0.117	0.1569	0.1879
	661	0.0008	2.0196	?????	0.0015	2.0286	?????	0.0003	2.0333	?????	0.0002	2.0312	?????	0.0005	2.0375	?????	0	?????	-0.0018	0.0353	0.0718	0.1052	0.1439	0.1717	-0.0007	0.0356	0.071	0.1081	0.1447	0.1744
	662	0.0009	2.0185	?????	0.0015	2.0275	?????	0.0004	2.0323	?????	0.0003	2.0297	?????	0.0007	2.0362	?????	0	?????	-0.0017	0.0328	0.0657	0.0967	0.1316	0.158	-0.0007	0.033	0.0657	0.099	0.1326	0.1589
	663	0.0008	2.0167	?????	0.0013	2.0254	?????	0.0003	2.0306	?????	0.0001	2.0282	?????	0.0004	2.0348	?????	0	?????	-0.0018	0.0298	0.0606	0.0892	0.1213	0.1447	-0.0007	0.0301	0.0605	0.0909	0.1212	0.146
	664	0.0008	2.0159	?????	0.0014	2.0247	?????	0.0003	2.0296	?????	0.0001	2.0272	?????	0.0004	2.0336	?????	0	?????	-0.0019	0.028	0.0569	0.0832	0.113	0.1354	-0.0007	0.0283	0.0566	0.0852	0.1146	0.1373
	665	0.0009	2.0146	?????	0.0013	2.0234	?????	0.0003	2.0284	?????	0.0001	2.0259	?????	0.0005	2.0322	?????	0	?????	-0.0018	0.0257	0.0523	0.0767	0.1044	0.1247	-0.0007	0.026	0.0518	0.0784	0.1054	0.1254
	666	0.0008	2.0132	?????	0.0013	2.0218	?????	0.0003	2.0266	?????	0.0001	2.0244	?????	0.0004	2.031	?????	0	?????	-0.0018	0.0235	0.0482	0.0701	0.0952	0.114	-0.0008	0.0237	0.0476	0.0715	0.0967	0.1146
	667	0.0009	2.0119	?????	0.0013	2.0208	?????	0.0002	2.0256	?????	0	2.0231	?????	0.0004	2.0296	?????	0	?????	-0.0018	0.0216	0.044	0.0643	0.0869	0.1047	-0.0007	0.0217	0.0436	0.0656	0.0888	0.1054
	668	0.001	2.0107	?????	0.0013	2.0195	?????	0.0003	2.0242	?????	0.0001	2.0217	?????	0.0005	2.0281	?????	0	?????	-0.0018	0.0197	0.0405	0.0593	0.0802	0.0959	-0.0007	0.0199	0.0399	0.0601	0.0817	0.0963
	669	0.001	2.0089	?????	0.0014	2.0179	?????	0.0003	2.0228	?????	0.0001	2.0203	?????	0.0004	2.0267	?????	0	?????	-0.0018	0.0182	0.0372	0.054	0.0733	0.0882	-0.0006	0.0183	0.0365	0.055	0.0753	0.088
	670	0.001	2.0082	?????	0.0013	2.0172	?????	0.0002	2.0222	?????	0.0001	2.0194	?????	0.0004	2.0261	?????	0	?????	-0.0018	0.0169	0.035	0.0511	0.069	0.0827	-0.0007	0.0172	0.0343	0.0519	0.0707	0.0823
	671	0.0009	2.0067	?????	0.0012	2.0153	?????	0.0001	2.0203	?????	-0.0001	2.0182	?????	0.0003	2.0245	?????	0	?????	-0.0018	0.0153	0.0321	0.046	0.0622	0.0748	-0.0008	0.0154	0.0311	0.0465	0.0651	0.0747
	672	0.001	2.0052	?????	0.0012	2.014	?????	0.0002	2.0188	?????	0.0001	2.0164	?????	0.0004	2.0232	?????	0	?????	-0.0018	0.014	0.0288	0.0418	0.0561	0.0684	-0.0006	0.0142	0.028	0.0422	0.059	0.0681
	673	0.001	2.0036	?????	0.0011	2.0124	?????	0.0001	2.0175	?????	0	2.0152	?????	0.0003	2.0215	?????	0	?????	-0.0019	0.0125	0.0266	0.0382	0.0508	0.0623	-0.0008	0.0126	0.0252	0.0379	0.0534	0.0606
	674	0.0009	2.0021	?????	0.0011	2.0113	?????	0.0001	2.0155	?????	-0.0001	2.0132	?????	0.0002	2.0199	?????	0	?????	-0.0018	0.0111	0.0235	0.0342	0.0453	0.0549	-0.0007	0.0112	0.0223	0.034	0.0476	0.0535
	675	0.0009	2.0006	?????	0.001	2.0091	?????	0	2.0144	?????	-0.0002	2.0122	?????	0.0002	2.0184	?????	0	?????	-0.0019	0.0099	0.0211	0.0303	0.0404	0.0492	-0.0008	0.01	0.0201	0.0303	0.043	0.0478
	676	0.0011	1.9995	?????	0.0012	2.0086	?????	0.0001	2.0135	?????	0	2.0108	?????	0.0003	2.0176	?????	0	?????	-0.0018	0.0094	0.02	0.0283	0.0381	0.0464	-0.0006	0.0094	0.0189	0.0285	0.0407	0.045
	677	0.0011	1.9976	?????	0.0012	2.0071	?????	0.0002	2.0119	?????	0	2.0093	?????	0.0003	2.016	?????	0	?????	-0.0017	0.0084	0.0182	0.0256	0.0342	0.0417	-0.0005	0.0086	0.017	0.0257	0.037	0.0404
	678	0.0009	1.9962	?????	0.0012	2.0055	?????	0.0002	2.0103	?????	-0.0001	2.0077	?????	0.0002	2.0144	?????	0	?????	-0.0019	0.0074	0.0163	0.0229	0.0306	0.0373	-0.0007	0.0075	0.0151	0.0229	0.0332	0.0357
	679	0.0009	1.9943	?????	0.001	2.0031	?????	0	2.0082	?????	-0.0002	2.0057	?????	0.0001	2.0122	?????	0	?????	-0.002	0.0063	0.0142	0.0198	0.0263	0.0325	-0.0008	0.0064	0.0129	0.0196	0.0291	0.0307
	680	0.0011	1.9927	?????	0.0012	2.0018	?????	0.0001	2.0065	?????	0	2.0042	?????	0.0003	2.011	?????	0	?????	-0.0017	0.0058	0.0131	0.018	0.0241	0.0296	-0.0007	0.006	0.0119	0.0179	0.0269	0.0278
	681	0.0011	1.9915	?????	0.0011	2.0004	?????	0.0002	2.0055	?????	0	2.003	?????	0.0004	2.0097	?????	0	?????	-0.0017	0.0054	0.0121	0.0165	0.0217	0.0271	-0.0006	0.0055	0.0108	0.0162	0.0248	0.0249
	682	0.0011	1.9904	?????	0.001	1.9995	?????	0	2.004	?????	-0.0001	2.002	?????	0.0001	2.0087	?????	0	?????	-0.0018	0.0048	0.0112	0.0153	0.0201	0.025	-0.0006	0.0049	0.0099	0.0152	0.0233	0.0232
	683	0.0011	1.9888	?????	0.0012	1.9978	?????	0.0001	2.0026	?????	-0.0001	2.0003	?????	0.0002	2.0068	?????	0	?????	-0.0017	0.0044	0.0104	0.0139	0.0182	0.0227	-0.0007	0.0045	0.009	0.0135	0.0213	0.0207
	684	0.0011	1.9873	?????	0.001	1.9964	?????	0.0001	2.0013	?????	-0.0001	1.9992	?????	0.0003	2.0058	?????	0	?????	-0.0018	0.004	0.0095	0.0128	0.0168	0.0209	-0.0007	0.0042	0.0081	0.0125	0.0197	0.0188
	685	0.0013	1.9861	?????	0.0012	1.995	?????	0.0002	2.0002	?????	0	1.9976	?????	0.0003	2.0043	?????	0	?????	-0.0018	0.0036	0.0088	0.0117	0.0153	0.0192	-0.0007	0.0038	0.0075	0.0112	0.0182	0.0168
	686	0.0012	1.9846	?????	0.0011	1.9935	?????	0	1.9982	?????	-0.0001	1.9959	?????	0.0002	2.0027	?????	0	?????	-0.0019	0.0033	0.0081	0.0105	0.0137	0.0172	-0.0007	0.0034	0.0067	0.0102	0.0167	0.015
	687	0.0011	1.9832	?????	0.001	1.9921	?????	0	1.9972	?????	-0.0002	1.9947	?????	0.0001	2.0013	?????	0	?????	-0.0019	0.003	0.0075	0.0097	0.0124	0.016	-0.0007	0.0031	0.006	0.0092	0.0154	0.0139
	688	0.0012	1.9822	?????	0.0011	1.9911	?????	0.0002	1.9959	?????	-0.0001	1.994	?????	0.0003	2.0001	?????	0	?????	-0.0018	0.0028	0.0071	0.009	0.0115	0.0149	-0.0006	0.003	0.0056	0.0085	0.0145	0.0126
	689	0.0013	1.9811	?????	0.0011	1.9902	?????	0.0001	1.9952	?????	-0.0001	1.9926	?????	0.0002	1.9991	?????	0	?????	-0.0018	0.0026	0.0067	0.0086	0.011	0.0141	-0.0006	0.0027	0.0053	0.008	0.0141	0.0118
	690	0.0013	1.98	?????	0.0011	1.9889	?????	0	1.9936	?????	0	1.9916	?????	0.0002	1.9978	?????	0	?????	-0.0017	0.0024	0.0064	0.0079	0.0102	0.0131	-0.0006	0.0026	0.0048	0.0074	0.0132	0.0108
	691	0.0013	1.9789	?????	0.0011	1.9878	?????	0.0001	1.9926	?????	0	1.9899	?????	0.0003	1.9968	?????	0	?????	-0.0017	0.0022	0.0059	0.0073	0.0092	0.0121	-0.0006	0.0024	0.0044	0.0068	0.0123	0.0099
	692	0.0013	1.9774	?????	0.0011	1.986	?????	0.0002	1.991	?????	-0.0001	1.9888	?????	0.0003	1.9952	?????	0	?????	-0.0017	0.002	0.0055	0.0066	0.0083	0.0111	-0.0006	0.0021	0.0041	0.0062	0.0116	0.0088
	693	0.0013	1.9761	?????	0.0011	1.9847	?????	0.0001	1.9898	?????	-0.0001	1.9874	?????	0.0002	1.9941	?????	0	?????	-0.0018	0.0019	0.0052	0.0063	0.0077	0.0103	-0.0006	0.002	0.0037	0.0056	0.0109	0.0081
	694	0.0013	1.9746	?????	0.001	1.983	?????	-0.0001	1.9883	?????	-0.0002	1.986	?????	0.0001	1.9923	?????	0	?????	-0.0019	0.0016	0.0048	0.0057	0.007	0.0094	-0.0007	0.0016	0.0033	0.005	0.0102	0.0071
	695	0.0013	1.9734	?????	0.0011	1.9821	?????	0.0001	1.9875	?????	-0.0001	1.9849	?????	0.0003	1.9915	?????	0	?????	-0.0017	0.0016	0.0047	0.0054	0.0067	0.0091	-0.0005	0.0017	0.0031	0.0048	0.0098	0.0067
	696	0.0012	1.9719	?????	0.001	1.981	?????	-0.0001	1.986	?????	-0.0002	1.9835	?????	0.0001	1.9901	?????	0	?????	-0.002	0.0013	0.0042	0.0048	0.0059	0.0081	-0.0007	0.0014	0.0026	0.0043	0.0091	0.0057
	697	0.0014	1.9703	?????	0.0011	1.9794	?????	0.0001	1.9846	?????	0	1.9819	?????	0.0002	1.9885	?????	0	?????	-0.0017	0.0012	0.004	0.0046	0.0056	0.0077	-0.0005	0.0014	0.0024	0.0039	0.0087	0.0052
	698	0.0013	1.9689	?????	0.0011	1.9779	?????	0.0001	1.9829	?????	-0.0001	1.9803	?????	0.0003	1.9868	?????	0	?????	-0.0018	0.0012	0.0039	0.0043	0.0051	0.0071	-0.0006	0.0013	0.0023	0.0036	0.0083	0.0047
	699	0.0014	1.9675	?????	0.0011	1.9765	?????	0.0001	1.9812	?????	0	1.9793	?????	0.0002	1.9856	?????	0	?????	-0.0017	0.0011	0.0037	0.0039	0.0047	0.0067	-0.0005	0.0012	0.0021	0.0032	0.008	0.0042
	700	0.0014	1.966	?????	0.0011	1.9753	?????	0.0001	1.9799	?????	-0.0001	1.9777	?????	0.0003	1.9841	?????	0	?????	-0.0017	0.0009	0.0035	0.0037	0.0044	0.0063	-0.0006	0.0011	0.0019	0.0029	0.0075	0.0038
Blank Read 2:Spectrum
	Wavelength	A1	A2	A3	B1	B2	B3	C1	C2	C3	D1	D2	D3	E1	E2	E3	F1	F3	G1	G2	G3	G4	G5	G6	H1	H2	H3	H4	H5	H6
	550	?????	?????	0.0195	?????	?????	0.0213	?????	?????	0.0225	?????	?????	0.0221	?????	?????	0.0207	?????	0	?????	?????	?????	?????	?????	?????	?????	?????	?????	?????	?????	?????
	551	?????	?????	0.0199	?????	?????	0.0217	?????	?????	0.0229	?????	?????	0.0226	?????	?????	0.0212	?????	0	?????	?????	?????	?????	?????	?????	?????	?????	?????	?????	?????	?????
	552	?????	?????	0.0204	?????	?????	0.0222	?????	?????	0.0232	?????	?????	0.023	?????	?????	0.0216	?????	0	?????	?????	?????	?????	?????	?????	?????	?????	?????	?????	?????	?????
	553	?????	?????	0.0208	?????	?????	0.0227	?????	?????	0.0239	?????	?????	0.0235	?????	?????	0.0221	?????	0	?????	?????	?????	?????	?????	?????	?????	?????	?????	?????	?????	?????
	554	?????	?????	0.0215	?????	?????	0.0233	?????	?????	0.0245	?????	?????	0.0242	?????	?????	0.0227	?????	0	?????	?????	?????	?????	?????	?????	?????	?????	?????	?????	?????	?????
	555	?????	?????	0.022	?????	?????	0.0238	?????	?????	0.025	?????	?????	0.0247	?????	?????	0.0232	?????	0	?????	?????	?????	?????	?????	?????	?????	?????	?????	?????	?????	?????
	556	?????	?????	0.0226	?????	?????	0.0244	?????	?????	0.0256	?????	?????	0.0252	?????	?????	0.0237	?????	0	?????	?????	?????	?????	?????	?????	?????	?????	?????	?????	?????	?????
	557	?????	?????	0.0235	?????	?????	0.0254	?????	?????	0.0265	?????	?????	0.0261	?????	?????	0.0247	?????	0	?????	?????	?????	?????	?????	?????	?????	?????	?????	?????	?????	?????
	558	?????	?????	0.0242	?????	?????	0.0261	?????	?????	0.0272	?????	?????	0.0269	?????	?????	0.0256	?????	0	?????	?????	?????	?????	?????	?????	?????	?????	?????	?????	?????	?????
	559	?????	?????	0.025	?????	?????	0.0268	?????	?????	0.0278	?????	?????	0.0276	?????	?????	0.0261	?????	0	?????	?????	?????	?????	?????	?????	?????	?????	?????	?????	?????	?????
	560	?????	?????	0.0259	?????	?????	0.0279	?????	?????	0.029	?????	?????	0.0287	?????	?????	0.0272	?????	0	?????	?????	?????	?????	?????	?????	?????	?????	?????	?????	?????	?????
	561	?????	?????	0.0269	?????	?????	0.0288	?????	?????	0.0299	?????	?????	0.0296	?????	?????	0.0281	?????	0	?????	?????	?????	?????	?????	?????	?????	?????	?????	?????	?????	?????
	562	?????	?????	0.028	?????	?????	0.0299	?????	?????	0.031	?????	?????	0.0307	?????	?????	0.0292	?????	0	?????	?????	?????	?????	?????	?????	?????	?????	?????	?????	?????	?????
	563	?????	?????	0.0287	?????	?????	0.0307	?????	?????	0.0316	?????	?????	0.0314	?????	?????	0.0299	?????	0	?????	?????	?????	?????	?????	?????	?????	?????	?????	?????	?????	?????
	564	?????	?????	0.0303	?????	?????	0.0324	?????	?????	0.0333	?????	?????	0.033	?????	?????	0.0315	?????	0	?????	?????	?????	?????	?????	?????	?????	?????	?????	?????	?????	?????
	565	?????	?????	0.0313	?????	?????	0.0334	?????	?????	0.0344	?????	?????	0.0342	?????	?????	0.0326	?????	0	?????	?????	?????	?????	?????	?????	?????	?????	?????	?????	?????	?????
	566	?????	?????	0.0325	?????	?????	0.0346	?????	?????	0.0356	?????	?????	0.0352	?????	?????	0.0338	?????	0	?????	?????	?????	?????	?????	?????	?????	?????	?????	?????	?????	?????
	567	?????	?????	0.0332	?????	?????	0.0353	?????	?????	0.0362	?????	?????	0.0359	?????	?????	0.0344	?????	0	?????	?????	?????	?????	?????	?????	?????	?????	?????	?????	?????	?????
	568	?????	?????	0.0348	?????	?????	0.0366	?????	?????	0.0377	?????	?????	0.0374	?????	?????	0.0359	?????	0	?????	?????	?????	?????	?????	?????	?????	?????	?????	?????	?????	?????
	569	?????	?????	0.0358	?????	?????	0.0381	?????	?????	0.0387	?????	?????	0.0387	?????	?????	0.037	?????	0	?????	?????	?????	?????	?????	?????	?????	?????	?????	?????	?????	?????
	570	?????	?????	0.037	?????	?????	0.0392	?????	?????	0.0399	?????	?????	0.0398	?????	?????	0.0383	?????	0	?????	?????	?????	?????	?????	?????	?????	?????	?????	?????	?????	?????
	571	?????	?????	0.0378	?????	?????	0.0399	?????	?????	0.0408	?????	?????	0.0406	?????	?????	0.039	?????	0	?????	?????	?????	?????	?????	?????	?????	?????	?????	?????	?????	?????
	572	?????	?????	0.0386	?????	?????	0.0409	?????	?????	0.0419	?????	?????	0.0415	?????	?????	0.0398	?????	0	?????	?????	?????	?????	?????	?????	?????	?????	?????	?????	?????	?????
	573	?????	?????	0.0396	?????	?????	0.0419	?????	?????	0.0427	?????	?????	0.0425	?????	?????	0.0408	?????	0	?????	?????	?????	?????	?????	?????	?????	?????	?????	?????	?????	?????
	574	?????	?????	0.0406	?????	?????	0.0428	?????	?????	0.0438	?????	?????	0.0434	?????	?????	0.0418	?????	0	?????	?????	?????	?????	?????	?????	?????	?????	?????	?????	?????	?????
	575	?????	?????	0.0418	?????	?????	0.0441	?????	?????	0.0449	?????	?????	0.0444	?????	?????	0.043	?????	0	?????	?????	?????	?????	?????	?????	?????	?????	?????	?????	?????	?????
	576	?????	?????	0.0425	?????	?????	0.0447	?????	?????	0.0457	?????	?????	0.0452	?????	?????	0.0437	?????	0	?????	?????	?????	?????	?????	?????	?????	?????	?????	?????	?????	?????
	577	?????	?????	0.0436	?????	?????	0.0459	?????	?????	0.0467	?????	?????	0.0464	?????	?????	0.0448	?????	0	?????	?????	?????	?????	?????	?????	?????	?????	?????	?????	?????	?????
	578	?????	?????	0.0445	?????	?????	0.047	?????	?????	0.0478	?????	?????	0.0475	?????	?????	0.046	?????	0	?????	?????	?????	?????	?????	?????	?????	?????	?????	?????	?????	?????
	579	?????	?????	0.0455	?????	?????	0.0478	?????	?????	0.0485	?????	?????	0.0482	?????	?????	0.0467	?????	0	?????	?????	?????	?????	?????	?????	?????	?????	?????	?????	?????	?????
	580	?????	?????	0.0464	?????	?????	0.0488	?????	?????	0.0496	?????	?????	0.0492	?????	?????	0.0476	?????	0	?????	?????	?????	?????	?????	?????	?????	?????	?????	?????	?????	?????
	581	?????	?????	0.0478	?????	?????	0.0501	?????	?????	0.051	?????	?????	0.0507	?????	?????	0.0492	?????	0	?????	?????	?????	?????	?????	?????	?????	?????	?????	?????	?????	?????
	582	?????	?????	0.0487	?????	?????	0.0512	?????	?????	0.052	?????	?????	0.0516	?????	?????	0.05	?????	0	?????	?????	?????	?????	?????	?????	?????	?????	?????	?????	?????	?????
	583	?????	?????	0.0494	?????	?????	0.0518	?????	?????	0.0526	?????	?????	0.0524	?????	?????	0.0508	?????	0	?????	?????	?????	?????	?????	?????	?????	?????	?????	?????	?????	?????
	584	?????	?????	0.0506	?????	?????	0.0531	?????	?????	0.0539	?????	?????	0.0535	?????	?????	0.052	?????	0	?????	?????	?????	?????	?????	?????	?????	?????	?????	?????	?????	?????
	585	?????	?????	0.0517	?????	?????	0.0541	?????	?????	0.0549	?????	?????	0.0546	?????	?????	0.053	?????	0	?????	?????	?????	?????	?????	?????	?????	?????	?????	?????	?????	?????
	586	?????	?????	0.0527	?????	?????	0.0553	?????	?????	0.056	?????	?????	0.0557	?????	?????	0.054	?????	0	?????	?????	?????	?????	?????	?????	?????	?????	?????	?????	?????	?????
	587	?????	?????	0.0538	?????	?????	0.0562	?????	?????	0.057	?????	?????	0.0567	?????	?????	0.0551	?????	0	?????	?????	?????	?????	?????	?????	?????	?????	?????	?????	?????	?????
	588	?????	?????	0.0547	?????	?????	0.0575	?????	?????	0.058	?????	?????	0.0578	?????	?????	0.0561	?????	0	?????	?????	?????	?????	?????	?????	?????	?????	?????	?????	?????	?????
	589	?????	?????	0.0559	?????	?????	0.0585	?????	?????	0.0593	?????	?????	0.0589	?????	?????	0.0573	?????	0	?????	?????	?????	?????	?????	?????	?????	?????	?????	?????	?????	?????
	590	?????	?????	0.0571	?????	?????	0.0597	?????	?????	0.0603	?????	?????	0.06	?????	?????	0.0584	?????	0	?????	?????	?????	?????	?????	?????	?????	?????	?????	?????	?????	?????
	591	?????	?????	0.0581	?????	?????	0.0609	?????	?????	0.0615	?????	?????	0.0613	?????	?????	0.0595	?????	0	?????	?????	?????	?????	?????	?????	?????	?????	?????	?????	?????	?????
	592	?????	?????	0.0591	?????	?????	0.0618	?????	?????	0.0624	?????	?????	0.0622	?????	?????	0.0605	?????	0	?????	?????	?????	?????	?????	?????	?????	?????	?????	?????	?????	?????
	593	?????	?????	0.0605	?????	?????	0.0632	?????	?????	0.0637	?????	?????	0.0634	?????	?????	0.0618	?????	0	?????	?????	?????	?????	?????	?????	?????	?????	?????	?????	?????	?????
	594	?????	?????	0.0618	?????	?????	0.0646	?????	?????	0.0651	?????	?????	0.0648	?????	?????	0.0632	?????	0	?????	?????	?????	?????	?????	?????	?????	?????	?????	?????	?????	?????
	595	?????	?????	0.0628	?????	?????	0.0657	?????	?????	0.0663	?????	?????	0.0658	?????	?????	0.0643	?????	0	?????	?????	?????	?????	?????	?????	?????	?????	?????	?????	?????	?????
	596	?????	?????	0.064	?????	?????	0.0669	?????	?????	0.0676	?????	?????	0.0671	?????	?????	0.0654	?????	0	?????	?????	?????	?????	?????	?????	?????	?????	?????	?????	?????	?????
	597	?????	?????	0.0655	?????	?????	0.0681	?????	?????	0.0687	?????	?????	0.0684	?????	?????	0.0666	?????	0	?????	?????	?????	?????	?????	?????	?????	?????	?????	?????	?????	?????
	598	?????	?????	0.0666	?????	?????	0.0694	?????	?????	0.07	?????	?????	0.0698	?????	?????	0.068	?????	0	?????	?????	?????	?????	?????	?????	?????	?????	?????	?????	?????	?????
	599	?????	?????	0.0688	?????	?????	0.0716	?????	?????	0.0723	?????	?????	0.0717	?????	?????	0.0701	?????	0	?????	?????	?????	?????	?????	?????	?????	?????	?????	?????	?????	?????
	600	?????	?????	0.0698	?????	?????	0.0727	?????	?????	0.0732	?????	?????	0.0728	?????	?????	0.0712	?????	0	?????	?????	?????	?????	?????	?????	?????	?????	?????	?????	?????	?????
	601	?????	?????	0.0721	?????	?????	0.0744	?????	?????	0.0753	?????	?????	0.0751	?????	?????	0.0734	?????	0	?????	?????	?????	?????	?????	?????	?????	?????	?????	?????	?????	?????
	602	?????	?????	0.0742	?????	?????	0.0772	?????	?????	0.0775	?????	?????	0.0773	?????	?????	0.0756	?????	0	?????	?????	?????	?????	?????	?????	?????	?????	?????	?????	?????	?????
	603	?????	?????	0.0768	?????	?????	0.0799	?????	?????	0.0798	?????	?????	0.0801	?????	?????	0.0783	?????	0	?????	?????	?????	?????	?????	?????	?????	?????	?????	?????	?????	?????
	604	?????	?????	0.0794	?????	?????	0.0826	?????	?????	0.0833	?????	?????	0.0829	?????	?????	0.0811	?????	0	?????	?????	?????	?????	?????	?????	?????	?????	?????	?????	?????	?????
	605	?????	?????	0.0809	?????	?????	0.0841	?????	?????	0.0843	?????	?????	0.084	?????	?????	0.0822	?????	0	?????	?????	?????	?????	?????	?????	?????	?????	?????	?????	?????	?????
	606	?????	?????	0.0842	?????	?????	0.0872	?????	?????	0.0879	?????	?????	0.0874	?????	?????	0.0859	?????	0	?????	?????	?????	?????	?????	?????	?????	?????	?????	?????	?????	?????
	607	?????	?????	0.0876	?????	?????	0.0909	?????	?????	0.0911	?????	?????	0.0907	?????	?????	0.0891	?????	0	?????	?????	?????	?????	?????	?????	?????	?????	?????	?????	?????	?????
	608	?????	?????	0.0909	?????	?????	0.0943	?????	?????	0.0947	?????	?????	0.0945	?????	?????	0.0925	?????	0	?????	?????	?????	?????	?????	?????	?????	?????	?????	?????	?????	?????
	609	?????	?????	0.0932	?????	?????	0.0967	?????	?????	0.0972	?????	?????	0.0965	?????	?????	0.0949	?????	0	?????	?????	?????	?????	?????	?????	?????	?????	?????	?????	?????	?????
	610	?????	?????	0.0986	?????	?????	0.1021	?????	?????	0.1021	?????	?????	0.102	?????	?????	0.1003	?????	0	?????	?????	?????	?????	?????	?????	?????	?????	?????	?????	?????	?????
	611	?????	?????	0.1022	?????	?????	0.1061	?????	?????	0.1063	?????	?????	0.106	?????	?????	0.104	?????	0	?????	?????	?????	?????	?????	?????	?????	?????	?????	?????	?????	?????
	612	?????	?????	0.1066	?????	?????	0.1102	?????	?????	0.1105	?????	?????	0.1105	?????	?????	0.1084	?????	0	?????	?????	?????	?????	?????	?????	?????	?????	?????	?????	?????	?????
	613	?????	?????	0.1111	?????	?????	0.1154	?????	?????	0.1144	?????	?????	0.1149	?????	?????	0.113	?????	0	?????	?????	?????	?????	?????	?????	?????	?????	?????	?????	?????	?????
	614	?????	?????	0.1142	?????	?????	0.1179	?????	?????	0.1183	?????	?????	0.1175	?????	?????	0.1161	?????	0	?????	?????	?????	?????	?????	?????	?????	?????	?????	?????	?????	?????
	615	?????	?????	0.1186	?????	?????	0.122	?????	?????	0.1221	?????	?????	0.1222	?????	?????	0.1204	?????	0	?????	?????	?????	?????	?????	?????	?????	?????	?????	?????	?????	?????
	616	?????	?????	0.1225	?????	?????	0.1266	?????	?????	0.1265	?????	?????	0.1258	?????	?????	0.1245	?????	0	?????	?????	?????	?????	?????	?????	?????	?????	?????	?????	?????	?????
	617	?????	?????	0.1264	?????	?????	0.1306	?????	?????	0.1302	?????	?????	0.13	?????	?????	0.128	?????	0	?????	?????	?????	?????	?????	?????	?????	?????	?????	?????	?????	?????
	618	?????	?????	0.13	?????	?????	0.134	?????	?????	0.134	?????	?????	0.1337	?????	?????	0.1315	?????	0	?????	?????	?????	?????	?????	?????	?????	?????	?????	?????	?????	?????
	619	?????	?????	0.1326	?????	?????	0.137	?????	?????	0.1369	?????	?????	0.137	?????	?????	0.1345	?????	0	?????	?????	?????	?????	?????	?????	?????	?????	?????	?????	?????	?????
	620	?????	?????	0.1357	?????	?????	0.1403	?????	?????	0.1403	?????	?????	0.1401	?????	?????	0.1382	?????	0	?????	?????	?????	?????	?????	?????	?????	?????	?????	?????	?????	?????
	621	?????	?????	0.1391	?????	?????	0.1436	?????	?????	0.1435	?????	?????	0.1434	?????	?????	0.1415	?????	0	?????	?????	?????	?????	?????	?????	?????	?????	?????	?????	?????	?????
	622	?????	?????	0.1422	?????	?????	0.1471	?????	?????	0.1473	?????	?????	0.1471	?????	?????	0.145	?????	0	?????	?????	?????	?????	?????	?????	?????	?????	?????	?????	?????	?????
	623	?????	?????	0.1453	?????	?????	0.1498	?????	?????	0.1494	?????	?????	0.1497	?????	?????	0.1472	?????	0	?????	?????	?????	?????	?????	?????	?????	?????	?????	?????	?????	?????
	624	?????	?????	0.1483	?????	?????	0.1525	?????	?????	0.152	?????	?????	0.1523	?????	?????	0.15	?????	0	?????	?????	?????	?????	?????	?????	?????	?????	?????	?????	?????	?????
	625	?????	?????	0.1501	?????	?????	0.1555	?????	?????	0.155	?????	?????	0.1545	?????	?????	0.1527	?????	0	?????	?????	?????	?????	?????	?????	?????	?????	?????	?????	?????	?????
	626	?????	?????	0.153	?????	?????	0.1579	?????	?????	0.1575	?????	?????	0.1572	?????	?????	0.1553	?????	0	?????	?????	?????	?????	?????	?????	?????	?????	?????	?????	?????	?????
	627	?????	?????	0.1546	?????	?????	0.1598	?????	?????	0.1592	?????	?????	0.1589	?????	?????	0.157	?????	0	?????	?????	?????	?????	?????	?????	?????	?????	?????	?????	?????	?????
	628	?????	?????	0.1556	?????	?????	0.1608	?????	?????	0.1603	?????	?????	0.1601	?????	?????	0.158	?????	0	?????	?????	?????	?????	?????	?????	?????	?????	?????	?????	?????	?????
	629	?????	?????	0.1566	?????	?????	0.1617	?????	?????	0.1613	?????	?????	0.1611	?????	?????	0.1589	?????	0	?????	?????	?????	?????	?????	?????	?????	?????	?????	?????	?????	?????
	630	?????	?????	0.157	?????	?????	0.1621	?????	?????	0.1616	?????	?????	0.1613	?????	?????	0.1593	?????	0	?????	?????	?????	?????	?????	?????	?????	?????	?????	?????	?????	?????
	631	?????	?????	0.1566	?????	?????	0.1617	?????	?????	0.1613	?????	?????	0.1611	?????	?????	0.1589	?????	0	?????	?????	?????	?????	?????	?????	?????	?????	?????	?????	?????	?????
	632	?????	?????	0.1556	?????	?????	0.1607	?????	?????	0.1602	?????	?????	0.1601	?????	?????	0.1579	?????	0	?????	?????	?????	?????	?????	?????	?????	?????	?????	?????	?????	?????
	633	?????	?????	0.1542	?????	?????	0.1591	?????	?????	0.1587	?????	?????	0.1584	?????	?????	0.1564	?????	0	?????	?????	?????	?????	?????	?????	?????	?????	?????	?????	?????	?????
	634	?????	?????	0.1517	?????	?????	0.1566	?????	?????	0.1561	?????	?????	0.1561	?????	?????	0.1539	?????	0	?????	?????	?????	?????	?????	?????	?????	?????	?????	?????	?????	?????
	635	?????	?????	0.1486	?????	?????	0.1533	?????	?????	0.153	?????	?????	0.1527	?????	?????	0.1508	?????	0	?????	?????	?????	?????	?????	?????	?????	?????	?????	?????	?????	?????
	636	?????	?????	0.1446	?????	?????	0.15	?????	?????	0.1494	?????	?????	0.1492	?????	?????	0.1469	?????	0	?????	?????	?????	?????	?????	?????	?????	?????	?????	?????	?????	?????
	637	?????	?????	0.1406	?????	?????	0.1451	?????	?????	0.1446	?????	?????	0.145	?????	?????	0.1429	?????	0	?????	?????	?????	?????	?????	?????	?????	?????	?????	?????	?????	?????
	638	?????	?????	0.1373	?????	?????	0.142	?????	?????	0.1415	?????	?????	0.1418	?????	?????	0.1393	?????	0	?????	?????	?????	?????	?????	?????	?????	?????	?????	?????	?????	?????
	639	?????	?????	0.133	?????	?????	0.137	?????	?????	0.1378	?????	?????	0.1372	?????	?????	0.1352	?????	0	?????	?????	?????	?????	?????	?????	?????	?????	?????	?????	?????	?????
	640	?????	?????	0.1292	?????	?????	0.1332	?????	?????	0.1332	?????	?????	0.1325	?????	?????	0.1311	?????	0	?????	?????	?????	?????	?????	?????	?????	?????	?????	?????	?????	?????
	641	?????	?????	0.1243	?????	?????	0.1287	?????	?????	0.128	?????	?????	0.128	?????	?????	0.1263	?????	0	?????	?????	?????	?????	?????	?????	?????	?????	?????	?????	?????	?????
	642	?????	?????	0.1191	?????	?????	0.123	?????	?????	0.1233	?????	?????	0.1229	?????	?????	0.1202	?????	0	?????	?????	?????	?????	?????	?????	?????	?????	?????	?????	?????	?????
	643	?????	?????	0.1147	?????	?????	0.1185	?????	?????	0.1181	?????	?????	0.1183	?????	?????	0.1163	?????	0	?????	?????	?????	?????	?????	?????	?????	?????	?????	?????	?????	?????
	644	?????	?????	0.1101	?????	?????	0.1137	?????	?????	0.1133	?????	?????	0.1133	?????	?????	0.1114	?????	0	?????	?????	?????	?????	?????	?????	?????	?????	?????	?????	?????	?????
	645	?????	?????	0.1044	?????	?????	0.1081	?????	?????	0.1083	?????	?????	0.1077	?????	?????	0.1062	?????	0	?????	?????	?????	?????	?????	?????	?????	?????	?????	?????	?????	?????
	646	?????	?????	0.099	?????	?????	0.1025	?????	?????	0.1025	?????	?????	0.102	?????	?????	0.1009	?????	0	?????	?????	?????	?????	?????	?????	?????	?????	?????	?????	?????	?????
	647	?????	?????	0.0941	?????	?????	0.0975	?????	?????	0.0975	?????	?????	0.0966	?????	?????	0.0955	?????	0	?????	?????	?????	?????	?????	?????	?????	?????	?????	?????	?????	?????
	648	?????	?????	0.0895	?????	?????	0.0922	?????	?????	0.0926	?????	?????	0.0929	?????	?????	0.0909	?????	0	?????	?????	?????	?????	?????	?????	?????	?????	?????	?????	?????	?????
	649	?????	?????	0.083	?????	?????	0.0863	?????	?????	0.0871	?????	?????	0.0876	?????	?????	0.0853	?????	0	?????	?????	?????	?????	?????	?????	?????	?????	?????	?????	?????	?????
	650	?????	?????	0.0763	?????	?????	0.0795	?????	?????	0.0797	?????	?????	0.08	?????	?????	0.078	?????	0	?????	?????	?????	?????	?????	?????	?????	?????	?????	?????	?????	?????
	651	?????	?????	0.0714	?????	?????	0.0745	?????	?????	0.0747	?????	?????	0.0745	?????	?????	0.0729	?????	0	?????	?????	?????	?????	?????	?????	?????	?????	?????	?????	?????	?????
	652	?????	?????	0.0663	?????	?????	0.0687	?????	?????	0.0694	?????	?????	0.069	?????	?????	0.0674	?????	0	?????	?????	?????	?????	?????	?????	?????	?????	?????	?????	?????	?????
	653	?????	?????	0.0629	?????	?????	0.0656	?????	?????	0.0661	?????	?????	0.066	?????	?????	0.0642	?????	0	?????	?????	?????	?????	?????	?????	?????	?????	?????	?????	?????	?????
	654	?????	?????	0.0579	?????	?????	0.0605	?????	?????	0.061	?????	?????	0.0606	?????	?????	0.0592	?????	0	?????	?????	?????	?????	?????	?????	?????	?????	?????	?????	?????	?????
	655	?????	?????	0.0534	?????	?????	0.0562	?????	?????	0.0565	?????	?????	0.0561	?????	?????	0.0546	?????	0	?????	?????	?????	?????	?????	?????	?????	?????	?????	?????	?????	?????
	656	?????	?????	0.0467	?????	?????	0.0491	?????	?????	0.0498	?????	?????	0.0493	?????	?????	0.0481	?????	0	?????	?????	?????	?????	?????	?????	?????	?????	?????	?????	?????	?????
	657	?????	?????	0.043	?????	?????	0.0451	?????	?????	0.0458	?????	?????	0.0454	?????	?????	0.0441	?????	0	?????	?????	?????	?????	?????	?????	?????	?????	?????	?????	?????	?????
	658	?????	?????	0.0393	?????	?????	0.0415	?????	?????	0.0423	?????	?????	0.042	?????	?????	0.0404	?????	0	?????	?????	?????	?????	?????	?????	?????	?????	?????	?????	?????	?????
	659	?????	?????	0.0371	?????	?????	0.0393	?????	?????	0.0399	?????	?????	0.0395	?????	?????	0.0383	?????	0	?????	?????	?????	?????	?????	?????	?????	?????	?????	?????	?????	?????
	660	?????	?????	0.0341	?????	?????	0.0362	?????	?????	0.0374	?????	?????	0.0365	?????	?????	0.0355	?????	0	?????	?????	?????	?????	?????	?????	?????	?????	?????	?????	?????	?????
	661	?????	?????	0.0318	?????	?????	0.0332	?????	?????	0.0346	?????	?????	0.0338	?????	?????	0.0326	?????	0	?????	?????	?????	?????	?????	?????	?????	?????	?????	?????	?????	?????
	662	?????	?????	0.0295	?????	?????	0.0309	?????	?????	0.0319	?????	?????	0.0312	?????	?????	0.0301	?????	0	?????	?????	?????	?????	?????	?????	?????	?????	?????	?????	?????	?????
	663	?????	?????	0.0271	?????	?????	0.0292	?????	?????	0.0299	?????	?????	0.0293	?????	?????	0.0281	?????	0	?????	?????	?????	?????	?????	?????	?????	?????	?????	?????	?????	?????
	664	?????	?????	0.0256	?????	?????	0.0276	?????	?????	0.0283	?????	?????	0.0278	?????	?????	0.0267	?????	0	?????	?????	?????	?????	?????	?????	?????	?????	?????	?????	?????	?????
	665	?????	?????	0.024	?????	?????	0.0255	?????	?????	0.0265	?????	?????	0.0261	?????	?????	0.0246	?????	0	?????	?????	?????	?????	?????	?????	?????	?????	?????	?????	?????	?????
	666	?????	?????	0.0222	?????	?????	0.0239	?????	?????	0.0245	?????	?????	0.0243	?????	?????	0.0228	?????	0	?????	?????	?????	?????	?????	?????	?????	?????	?????	?????	?????	?????
	667	?????	?????	0.0205	?????	?????	0.0223	?????	?????	0.0231	?????	?????	0.0225	?????	?????	0.0214	?????	0	?????	?????	?????	?????	?????	?????	?????	?????	?????	?????	?????	?????
	668	?????	?????	0.019	?????	?????	0.0206	?????	?????	0.0216	?????	?????	0.0211	?????	?????	0.0198	?????	0	?????	?????	?????	?????	?????	?????	?????	?????	?????	?????	?????	?????
	669	?????	?????	0.0176	?????	?????	0.0192	?????	?????	0.0202	?????	?????	0.0198	?????	?????	0.0183	?????	0	?????	?????	?????	?????	?????	?????	?????	?????	?????	?????	?????	?????
	670	?????	?????	0.0169	?????	?????	0.0184	?????	?????	0.0194	?????	?????	0.0189	?????	?????	0.0177	?????	0	?????	?????	?????	?????	?????	?????	?????	?????	?????	?????	?????	?????
	671	?????	?????	0.0155	?????	?????	0.0169	?????	?????	0.018	?????	?????	0.0175	?????	?????	0.0163	?????	0	?????	?????	?????	?????	?????	?????	?????	?????	?????	?????	?????	?????
	672	?????	?????	0.0144	?????	?????	0.0159	?????	?????	0.0168	?????	?????	0.0164	?????	?????	0.0151	?????	0	?????	?????	?????	?????	?????	?????	?????	?????	?????	?????	?????	?????
	673	?????	?????	0.0133	?????	?????	0.0146	?????	?????	0.0158	?????	?????	0.0152	?????	?????	0.0143	?????	0	?????	?????	?????	?????	?????	?????	?????	?????	?????	?????	?????	?????
	674	?????	?????	0.0122	?????	?????	0.0138	?????	?????	0.0147	?????	?????	0.0142	?????	?????	0.0129	?????	0	?????	?????	?????	?????	?????	?????	?????	?????	?????	?????	?????	?????
	675	?????	?????	0.0113	?????	?????	0.0127	?????	?????	0.0137	?????	?????	0.0132	?????	?????	0.0122	?????	0	?????	?????	?????	?????	?????	?????	?????	?????	?????	?????	?????	?????
	676	?????	?????	0.0109	?????	?????	0.0123	?????	?????	0.0132	?????	?????	0.0127	?????	?????	0.0116	?????	0	?????	?????	?????	?????	?????	?????	?????	?????	?????	?????	?????	?????
	677	?????	?????	0.0102	?????	?????	0.0116	?????	?????	0.0125	?????	?????	0.012	?????	?????	0.0109	?????	0	?????	?????	?????	?????	?????	?????	?????	?????	?????	?????	?????	?????
	678	?????	?????	0.0095	?????	?????	0.0108	?????	?????	0.0118	?????	?????	0.0112	?????	?????	0.0101	?????	0	?????	?????	?????	?????	?????	?????	?????	?????	?????	?????	?????	?????
	679	?????	?????	0.0087	?????	?????	0.01	?????	?????	0.011	?????	?????	0.0104	?????	?????	0.0094	?????	0	?????	?????	?????	?????	?????	?????	?????	?????	?????	?????	?????	?????
	680	?????	?????	0.0082	?????	?????	0.0095	?????	?????	0.0106	?????	?????	0.01	?????	?????	0.0088	?????	0	?????	?????	?????	?????	?????	?????	?????	?????	?????	?????	?????	?????
	681	?????	?????	0.0077	?????	?????	0.009	?????	?????	0.01	?????	?????	0.0095	?????	?????	0.0083	?????	0	?????	?????	?????	?????	?????	?????	?????	?????	?????	?????	?????	?????
	682	?????	?????	0.0074	?????	?????	0.0086	?????	?????	0.0098	?????	?????	0.0092	?????	?????	0.0081	?????	0	?????	?????	?????	?????	?????	?????	?????	?????	?????	?????	?????	?????
	683	?????	?????	0.0071	?????	?????	0.0084	?????	?????	0.0095	?????	?????	0.0089	?????	?????	0.0078	?????	0	?????	?????	?????	?????	?????	?????	?????	?????	?????	?????	?????	?????
	684	?????	?????	0.0069	?????	?????	0.008	?????	?????	0.009	?????	?????	0.0085	?????	?????	0.0075	?????	0	?????	?????	?????	?????	?????	?????	?????	?????	?????	?????	?????	?????
	685	?????	?????	0.0065	?????	?????	0.0077	?????	?????	0.0088	?????	?????	0.0083	?????	?????	0.0071	?????	0	?????	?????	?????	?????	?????	?????	?????	?????	?????	?????	?????	?????
	686	?????	?????	0.0063	?????	?????	0.0075	?????	?????	0.0086	?????	?????	0.0079	?????	?????	0.0069	?????	0	?????	?????	?????	?????	?????	?????	?????	?????	?????	?????	?????	?????
	687	?????	?????	0.006	?????	?????	0.0073	?????	?????	0.0083	?????	?????	0.0077	?????	?????	0.0066	?????	0	?????	?????	?????	?????	?????	?????	?????	?????	?????	?????	?????	?????
	688	?????	?????	0.0058	?????	?????	0.0069	?????	?????	0.008	?????	?????	0.0074	?????	?????	0.0064	?????	0	?????	?????	?????	?????	?????	?????	?????	?????	?????	?????	?????	?????
	689	?????	?????	0.0057	?????	?????	0.0069	?????	?????	0.008	?????	?????	0.0074	?????	?????	0.0063	?????	0	?????	?????	?????	?????	?????	?????	?????	?????	?????	?????	?????	?????
	690	?????	?????	0.0055	?????	?????	0.0067	?????	?????	0.0078	?????	?????	0.0072	?????	?????	0.0061	?????	0	?????	?????	?????	?????	?????	?????	?????	?????	?????	?????	?????	?????
	691	?????	?????	0.0053	?????	?????	0.0065	?????	?????	0.0076	?????	?????	0.0069	?????	?????	0.006	?????	0	?????	?????	?????	?????	?????	?????	?????	?????	?????	?????	?????	?????
	692	?????	?????	0.0051	?????	?????	0.0063	?????	?????	0.0074	?????	?????	0.0069	?????	?????	0.0058	?????	0	?????	?????	?????	?????	?????	?????	?????	?????	?????	?????	?????	?????
	693	?????	?????	0.005	?????	?????	0.0062	?????	?????	0.0072	?????	?????	0.0067	?????	?????	0.0057	?????	0	?????	?????	?????	?????	?????	?????	?????	?????	?????	?????	?????	?????
	694	?????	?????	0.0048	?????	?????	0.006	?????	?????	0.0071	?????	?????	0.0065	?????	?????	0.0054	?????	0	?????	?????	?????	?????	?????	?????	?????	?????	?????	?????	?????	?????
	695	?????	?????	0.0048	?????	?????	0.0059	?????	?????	0.0071	?????	?????	0.0065	?????	?????	0.0053	?????	0	?????	?????	?????	?????	?????	?????	?????	?????	?????	?????	?????	?????
	696	?????	?????	0.0046	?????	?????	0.0057	?????	?????	0.0068	?????	?????	0.0062	?????	?????	0.0052	?????	0	?????	?????	?????	?????	?????	?????	?????	?????	?????	?????	?????	?????
	697	?????	?????	0.0045	?????	?????	0.0056	?????	?????	0.0067	?????	?????	0.0062	?????	?????	0.005	?????	0	?????	?????	?????	?????	?????	?????	?????	?????	?????	?????	?????	?????
	698	?????	?????	0.0044	?????	?????	0.0055	?????	?????	0.0066	?????	?????	0.006	?????	?????	0.0049	?????	0	?????	?????	?????	?????	?????	?????	?????	?????	?????	?????	?????	?????
	699	?????	?????	0.0043	?????	?????	0.0055	?????	?????	0.0065	?????	?????	0.0061	?????	?????	0.0049	?????	0	?????	?????	?????	?????	?????	?????	?????	?????	?????	?????	?????	?????
	700	?????	?????	0.0042	?????	?????	0.0054	?????	?????	0.0064	?????	?????	0.0059	?????	?????	0.0048	?????	0	?????	?????	?????	?????	?????	?????	?????	?????	?????	?????	?????	?????
Mean Min OD [Blank Read 1:Spectrum]
		1	2	3	4	5	6	7	8	9	10	11	12
	A	-0.0004	1.966	?????										Mean Min OD [Blank Read 1:Spectrum]
	B	0.001	1.9753	?????										Mean Min OD [Blank Read 1:Spectrum]
	C	-0.0003	1.9799	?????										Mean Min OD [Blank Read 1:Spectrum]
	D	-0.0004	1.9777	?????										Mean Min OD [Blank Read 1:Spectrum]
	E	-0.0002	1.9841	?????										Mean Min OD [Blank Read 1:Spectrum]
	F	0		?????										Mean Min OD [Blank Read 1:Spectrum]
	G	-0.0023	0.0009	0.0035	0.0037	0.0044	0.0063							Mean Min OD [Blank Read 1:Spectrum]
	H	-0.0016	0.0011	0.0019	0.0029	0.0075	0.0038							Mean Min OD [Blank Read 1:Spectrum]
W at Mean Min OD [Blank Read 1:Spectrum]
		1	2	3	4	5	6	7	8	9	10	11	12
	A	552	700	?????										W at Mean Min OD [Blank Read 1:Spectrum]
	B	675	700	?????										W at Mean Min OD [Blank Read 1:Spectrum]
	C	551	700	?????										W at Mean Min OD [Blank Read 1:Spectrum]
	D	552	700	?????										W at Mean Min OD [Blank Read 1:Spectrum]
	E	552	700	?????										W at Mean Min OD [Blank Read 1:Spectrum]
	F	550		?????										W at Mean Min OD [Blank Read 1:Spectrum]
	G	552	700	700	700	700	700							W at Mean Min OD [Blank Read 1:Spectrum]
	H	552	700	700	700	700	700							W at Mean Min OD [Blank Read 1:Spectrum]
Mean Max OD [Blank Read 1:Spectrum]
		1	2	3	4	5	6	7	8	9	10	11	12
	A	0.002	2.1286	?????										Mean Max OD [Blank Read 1:Spectrum]
	B	0.0032	2.1369	?????										Mean Max OD [Blank Read 1:Spectrum]
	C	0.002	2.1418	?????										Mean Max OD [Blank Read 1:Spectrum]
	D	0.0019	2.1389	?????										Mean Max OD [Blank Read 1:Spectrum]
	E	0.0022	2.1457	?????										Mean Max OD [Blank Read 1:Spectrum]
	F	0		?????										Mean Max OD [Blank Read 1:Spectrum]
	G	-0.0017	0.1285	0.2557	0.3831	0.5268	0.6291							Mean Max OD [Blank Read 1:Spectrum]
	H	-0.0005	0.1298	0.2596	0.3924	0.5194	0.6454							Mean Max OD [Blank Read 1:Spectrum]
W at Mean Max OD [Blank Read 1:Spectrum]
		1	2	3	4	5	6	7	8	9	10	11	12
	A	628	551	?????										W at Mean Max OD [Blank Read 1:Spectrum]
	B	629	551	?????										W at Mean Max OD [Blank Read 1:Spectrum]
	C	628	551	?????										W at Mean Max OD [Blank Read 1:Spectrum]
	D	628	551	?????										W at Mean Max OD [Blank Read 1:Spectrum]
	E	630	551	?????										W at Mean Max OD [Blank Read 1:Spectrum]
	F	550		?????										W at Mean Max OD [Blank Read 1:Spectrum]
	G	662	634	634	634	634	634							W at Mean Max OD [Blank Read 1:Spectrum]
	H	677	634	634	634	634	634							W at Mean Max OD [Blank Read 1:Spectrum]
Mean Min OD [Blank Read 2:Spectrum]
		1	2	3	4	5	6	7	8	9	10	11	12
	A	?????	?????	0.0042										Mean Min OD [Blank Read 2:Spectrum]
	B	?????	?????	0.0054										Mean Min OD [Blank Read 2:Spectrum]
	C	?????	?????	0.0064										Mean Min OD [Blank Read 2:Spectrum]
	D	?????	?????	0.0059										Mean Min OD [Blank Read 2:Spectrum]
	E	?????	?????	0.0048										Mean Min OD [Blank Read 2:Spectrum]
	F	?????		0										Mean Min OD [Blank Read 2:Spectrum]
	G	?????	?????	?????	?????	?????	?????							Mean Min OD [Blank Read 2:Spectrum]
	H	?????	?????	?????	?????	?????	?????							Mean Min OD [Blank Read 2:Spectrum]
W at Mean Min OD [Blank Read 2:Spectrum]
		1	2	3	4	5	6	7	8	9	10	11	12
	A	?????	?????	700										W at Mean Min OD [Blank Read 2:Spectrum]
	B	?????	?????	700										W at Mean Min OD [Blank Read 2:Spectrum]
	C	?????	?????	700										W at Mean Min OD [Blank Read 2:Spectrum]
	D	?????	?????	700										W at Mean Min OD [Blank Read 2:Spectrum]
	E	?????	?????	700										W at Mean Min OD [Blank Read 2:Spectrum]
	F	?????		550										W at Mean Min OD [Blank Read 2:Spectrum]
	G	?????	?????	?????	?????	?????	?????							W at Mean Min OD [Blank Read 2:Spectrum]
	H	?????	?????	?????	?????	?????	?????							W at Mean Min OD [Blank Read 2:Spectrum]
Mean Max OD [Blank Read 2:Spectrum]
		1	2	3	4	5	6	7	8	9	10	11	12
	A	?????	?????	0.157										Mean Max OD [Blank Read 2:Spectrum]
	B	?????	?????	0.1621										Mean Max OD [Blank Read 2:Spectrum]
	C	?????	?????	0.1616										Mean Max OD [Blank Read 2:Spectrum]
	D	?????	?????	0.1613										Mean Max OD [Blank Read 2:Spectrum]
	E	?????	?????	0.1593										Mean Max OD [Blank Read 2:Spectrum]
	F	?????		0										Mean Max OD [Blank Read 2:Spectrum]
	G	?????	?????	?????	?????	?????	?????							Mean Max OD [Blank Read 2:Spectrum]
	H	?????	?????	?????	?????	?????	?????							Mean Max OD [Blank Read 2:Spectrum]
W at Mean Max OD [Blank Read 2:Spectrum]
		1	2	3	4	5	6	7	8	9	10	11	12
	A	?????	?????	630										W at Mean Max OD [Blank Read 2:Spectrum]
	B	?????	?????	630										W at Mean Max OD [Blank Read 2:Spectrum]
	C	?????	?????	630										W at Mean Max OD [Blank Read 2:Spectrum]
	D	?????	?????	630										W at Mean Max OD [Blank Read 2:Spectrum]
	E	?????	?????	630										W at Mean Max OD [Blank Read 2:Spectrum]
	F	?????		550										W at Mean Max OD [Blank Read 2:Spectrum]
	G	?????	?????	?????	?????	?????	?????							W at Mean Max OD [Blank Read 2:Spectrum]
	H	?????	?????	?????	?????	?????	?????							W at Mean Max OD [Blank Read 2:Spectrum]
StdCurve
StdCurve Fitting Results
	Curve Name	Curve Formula	A	B	R2	Fit F Prob
	StdCurve	Y=A*X+B	0.0003217	0.0006071	0.9996	?????
[Concentration]
		1	2	3	4	5	6	7	8	9	10	11	12
	A	4.3298	>2100.0000	?????										[Concentration]
	B	8.06	>2100.0000	?????										[Concentration]
	C	4.3298	>2100.0000	?????										[Concentration]
	D	4.0189	>2100.0000	?????										[Concentration]
	E	4.9515	>2100.0000	?????										[Concentration]
	F	<0.0000		?????										[Concentration]
	G	<0.0000	397.562	792.97	1189	1635.7	1953.7							[Concentration]
	H	<0.0000	401.603	805.094	1217.91	1612.7	2004.37							[Concentration]

## Sheet: Day 4
Software Version	2.05.5
Experiment File Path:	C:\Documents and Settings\All Users\Documents\Experiments\Sebastian\Day 4 Retention Lauren.xpt
Protocol File Path:	C:\Documents and Settings\All Users\Documents\Protocols\Sebastian\CHX Retention Lauren.prt
Plate Number	Plate 1
Date	2014-06-07
Time	13:06:12
Reader Type:	Synergy H1
Reader Serial Number:	14041620
Reading Type	Reader
Procedure Details
Plate Type	96 WELL PLATE
Read	Absorbance Spectrum
	Random
	Start: 550 nm, Stop: 700 nm, Step: 1 nm
	Calibrate Before Read
	Read Speed: Normal, Delay: 100 msec, Measurements/Data Point: 8
Read	Absorbance Spectrum
	A3..F3
	Start: 550 nm, Stop: 700 nm, Step: 1 nm
	Calibrate Before Read
	Read Speed: Normal, Delay: 100 msec, Measurements/Data Point: 8
Layout
		1	2	3	4	5	6	7	8	9	10	11	12
	A	SPL1	SPL2	SPL3										Well ID
														Conc/Dil
	B	SPL1	SPL2	SPL3										Well ID
														Conc/Dil
	C	SPL1	SPL2	SPL3										Well ID
														Conc/Dil
	D	SPL1	SPL2	SPL3										Well ID
														Conc/Dil
	E	SPL1	SPL2	SPL3										Well ID
														Conc/Dil
	F	BLK		BLK										Well ID
														Conc/Dil
	G	STD1	STD2	STD3	STD4	STD5	STD6							Well ID
		0	400	800	1200	1600	2000							Conc/Dil
	H	STD1	STD2	STD3	STD4	STD5	STD6							Well ID
		0	400	800	1200	1600	2000							Conc/Dil
Read 1:Spectrum
	Wavelength	A1	A2	A3	B1	B2	B3	C1	C2	C3	D1	D2	D3	E1	E2	E3	F1	F3	G1	G2	G3	G4	G5	G6	H1	H2	H3	H4	H5	H6
	550	0.0388	2.1593		0.0383	2.1492		0.0398	2.1484		0.0406	2.1709		0.0395	2.176		0.0388		0.0379	0.0518	0.0708	0.0998	0.0842	0.0949	0.0382	0.0496	0.0666	0.0721	0.0829	0.0934
	551	0.0388	2.1598		0.0383	2.1496		0.0399	2.1492		0.0406	2.1713		0.0394	2.177		0.0386		0.0379	0.0523	0.0719	0.1011	0.0858	0.0969	0.0381	0.05	0.0674	0.0733	0.0846	0.0954
	552	0.0389	2.1595		0.0385	2.1496		0.04	2.1487		0.0407	2.171		0.0396	2.1767		0.0388		0.038	0.0526	0.0724	0.1018	0.0868	0.0983	0.0381	0.0504	0.068	0.0741	0.0857	0.0967
	553	0.0389	2.1588		0.0384	2.1487		0.04	2.1481		0.0408	2.1698		0.0396	2.176		0.0387		0.0379	0.053	0.0734	0.103	0.0884	0.1001	0.038	0.0509	0.0688	0.0752	0.087	0.0986
	554	0.0389	2.1578		0.0385	2.1484		0.04	2.1469		0.0408	2.1694		0.0396	2.175		0.0388		0.0379	0.0535	0.0743	0.1042	0.0903	0.1024	0.0381	0.0512	0.0698	0.0767	0.0894	0.101
	555	0.0389	2.1572		0.0385	2.1477		0.04	2.1467		0.0408	2.1683		0.0396	2.1747		0.0387		0.038	0.0541	0.0752	0.1056	0.0919	0.1045	0.0382	0.0516	0.0704	0.0778	0.0905	0.1026
	556	0.0388	2.1562		0.0383	2.1461		0.04	2.1457		0.0407	2.1677		0.0395	2.1739		0.0387		0.0379	0.0544	0.0761	0.1072	0.0935	0.1064	0.0381	0.052	0.0713	0.079	0.0925	0.1049
	557	0.0388	2.1552		0.0384	2.1456		0.04	2.1442		0.0408	2.1666		0.0395	2.1724		0.0387		0.038	0.055	0.0775	0.1088	0.0959	0.1095	0.0381	0.0526	0.0725	0.0808	0.0948	0.1082
	558	0.0388	2.1542		0.0384	2.1435		0.0399	2.1431		0.0407	2.1658		0.0395	2.1714		0.0386		0.0379	0.0557	0.0788	0.1102	0.0986	0.1126	0.038	0.0531	0.0736	0.0828	0.0968	0.1108
	559	0.0387	2.1538		0.0382	2.143		0.0398	2.1425		0.0406	2.1649		0.0394	2.1707		0.0385		0.0378	0.0561	0.0795	0.1118	0.1	0.1145	0.038	0.0535	0.0745	0.0838	0.0988	0.113
	560	0.0387	2.1526		0.0384	2.1419		0.0399	2.1418		0.0407	2.1638		0.0395	2.1695		0.0386		0.0379	0.0571	0.0813	0.1142	0.1031	0.1184	0.038	0.0544	0.0761	0.0862	0.1019	0.1164
	561	0.0388	2.1515		0.0384	2.141		0.04	2.1401		0.0407	2.1625		0.0396	2.1685		0.0386		0.0379	0.0578	0.083	0.1163	0.1061	0.1222	0.038	0.0551	0.0776	0.0885	0.1048	0.1206
	562	0.0386	2.1499		0.0384	2.1398		0.0399	2.1393		0.0407	2.1617		0.0395	2.1671		0.0386		0.0378	0.0586	0.0846	0.1184	0.1091	0.1259	0.038	0.0557	0.079	0.0907	0.1078	0.1242
	563	0.0388	2.1493		0.0384	2.1391		0.04	2.1383		0.0408	2.1605		0.0396	2.1667		0.0387		0.0379	0.0592	0.0858	0.1201	0.1112	0.1284	0.038	0.0563	0.0802	0.0924	0.1099	0.1268
	564	0.0387	2.148		0.0383	2.1376		0.0399	2.1366		0.0407	2.1593		0.0395	2.165		0.0386		0.0378	0.0605	0.0885	0.1237	0.1162	0.1346	0.0379	0.0575	0.0825	0.096	0.1144	0.1326
	565	0.0387	2.1474		0.0384	2.1368		0.04	2.1359		0.0407	2.1578		0.0395	2.1644		0.0385		0.0378	0.0615	0.0903	0.1263	0.1196	0.1387	0.038	0.0583	0.0843	0.0984	0.1182	0.1373
	566	0.0386	2.1459		0.0384	2.1358		0.0399	2.135		0.0407	2.1571		0.0395	2.1627		0.0385		0.0377	0.0625	0.0923	0.1289	0.1229	0.1431	0.0378	0.0592	0.086	0.101	0.1219	0.1415
	567	0.0388	2.1449		0.0385	2.1351		0.04	2.1343		0.0408	2.1566		0.0395	2.162		0.0385		0.0378	0.0631	0.0934	0.1305	0.125	0.1457	0.038	0.0598	0.087	0.1028	0.1238	0.1439
	568	0.0387	2.1442		0.0384	2.134		0.04	2.133		0.0407	2.1552		0.0395	2.1612		0.0385		0.0377	0.0641	0.0954	0.1335	0.1293	0.151	0.0379	0.0607	0.0893	0.1059	0.128	0.1492
	569	0.0386	2.1431		0.0383	2.1325		0.0399	2.132		0.0408	2.1543		0.0395	2.1596		0.0385		0.0378	0.0651	0.098	0.1365	0.1335	0.1562	0.038	0.0617	0.0912	0.1091	0.1322	0.1542
	570	0.0387	2.1423		0.0384	2.1313		0.0399	2.1309		0.0406	2.1537		0.0395	2.1593		0.0384		0.0376	0.0663	0.1	0.1396	0.1371	0.1609	0.0378	0.0626	0.0933	0.1113	0.1357	0.1585
	571	0.0387	2.1411		0.0385	2.1309		0.0401	2.1302		0.0408	2.1526		0.0397	2.1584		0.0385		0.0378	0.067	0.1015	0.1414	0.1396	0.1638	0.038	0.0633	0.0946	0.1138	0.1385	0.1623
	572	0.0386	2.1402		0.0384	2.1301		0.0399	2.1294		0.0406	2.1517		0.0395	2.157		0.0385		0.0376	0.0677	0.1028	0.1436	0.1423	0.1672	0.0378	0.0639	0.0956	0.1154	0.141	0.1654
	573	0.0387	2.1394		0.0384	2.1289		0.0399	2.1285		0.0407	2.1506		0.0395	2.1563		0.0385		0.0377	0.0689	0.1047	0.1463	0.1456	0.1715	0.0379	0.0649	0.0976	0.1183	0.1443	0.1696
	574	0.0385	2.1387		0.0383	2.128		0.0398	2.1273		0.0406	2.15		0.0394	2.1555		0.0384		0.0376	0.0697	0.1065	0.1487	0.1487	0.1758	0.0378	0.0656	0.0991	0.1206	0.1478	0.1737
	575	0.0387	2.1376		0.0384	2.1276		0.0399	2.127		0.0407	2.1493		0.0396	2.1555		0.0383		0.0378	0.0704	0.1081	0.1509	0.1518	0.1793	0.0378	0.0663	0.1006	0.1228	0.1502	0.1774
	576	0.0387	2.1371		0.0384	2.1267		0.0401	2.1261		0.0407	2.1489		0.0396	2.1541		0.0385		0.0376	0.0714	0.1098	0.1538	0.1554	0.1833	0.0378	0.0671	0.1022	0.125	0.1538	0.1813
	577	0.0387	2.1362		0.0384	2.126		0.04	2.1257		0.0406	2.1473		0.0395	2.1533		0.0384		0.0376	0.0725	0.1118	0.156	0.1588	0.1876	0.0378	0.068	0.104	0.1278	0.1578	0.1859
	578	0.0386	2.1354		0.0384	2.1253		0.04	2.1244		0.0408	2.1463		0.0396	2.1525		0.0384		0.0377	0.0734	0.1139	0.159	0.1626	0.1929	0.0378	0.069	0.1059	0.1301	0.1613	0.1906
	579	0.0387	2.135		0.0385	2.1248		0.0401	2.1243		0.0407	2.1462		0.0396	2.1517		0.0384		0.0377	0.0741	0.1153	0.1615	0.1652	0.1956	0.0378	0.0697	0.1072	0.1326	0.1637	0.194
	580	0.0387	2.1339		0.0385	2.1234		0.0401	2.1229		0.0408	2.1448		0.0397	2.1512		0.0385		0.0377	0.0751	0.117	0.1639	0.1685	0.2002	0.0379	0.0706	0.1093	0.1354	0.1677	0.1979
	581	0.0387	2.1327		0.0386	2.1224		0.0401	2.1219		0.0408	2.144		0.0397	2.1496		0.0385		0.0377	0.0766	0.12	0.1674	0.174	0.2061	0.0378	0.0717	0.1116	0.1393	0.1726	0.2045
	582	0.0386	2.1318		0.0384	2.1211		0.04	2.1207		0.0406	2.1431		0.0396	2.1482		0.0384		0.0375	0.0774	0.1221	0.1704	0.177	0.2107	0.0377	0.0725	0.1133	0.1418	0.1755	0.2087
	583	0.0386	2.1313		0.0385	2.1203		0.04	2.1197		0.0408	2.1423		0.0396	2.1482		0.0383		0.0376	0.0781	0.1233	0.1722	0.1799	0.214	0.0378	0.0733	0.1146	0.1436	0.1784	0.2119
	584	0.0387	2.1299		0.0385	2.1196		0.04	2.1189		0.0408	2.1409		0.0396	2.1471		0.0384		0.0376	0.0792	0.1256	0.1754	0.1838	0.2189	0.0379	0.0742	0.1168	0.1466	0.1825	0.2168
	585	0.0386	2.1288		0.0385	2.1178		0.04	2.1176		0.0407	2.1403		0.0397	2.1463		0.0384		0.0376	0.0803	0.1278	0.1781	0.1875	0.2236	0.0378	0.0753	0.1186	0.1495	0.186	0.2216
	586	0.0387	2.128		0.0385	2.1173		0.04	2.1166		0.0408	2.1396		0.0397	2.1451		0.0384		0.0377	0.0813	0.1298	0.1813	0.1911	0.2281	0.0378	0.0761	0.1205	0.1521	0.1899	0.226
	587	0.0386	2.1268		0.0384	2.1162		0.04	2.1156		0.0407	2.1381		0.0396	2.144		0.0382		0.0375	0.0822	0.1316	0.1835	0.1945	0.2323	0.0377	0.0768	0.122	0.1546	0.1931	0.2301
	588	0.0387	2.126		0.0386	2.1156		0.0401	2.1147		0.0408	2.1373		0.0398	2.1427		0.0384		0.0377	0.0833	0.1337	0.187	0.1983	0.2369	0.0377	0.078	0.1241	0.1576	0.197	0.2349
	589	0.0387	2.1247		0.0385	2.1143		0.0401	2.1139		0.0408	2.1363		0.0397	2.1419		0.0384		0.0377	0.0843	0.1357	0.1896	0.2018	0.2417	0.0378	0.0788	0.1259	0.1602	0.2003	0.2394
	590	0.0386	2.1239		0.0384	2.1132		0.0401	2.1128		0.0408	2.1352		0.0397	2.141		0.0383		0.0377	0.0852	0.1376	0.1926	0.2055	0.246	0.0377	0.0797	0.1275	0.163	0.2041	0.2438
	591	0.0387	2.123		0.0385	2.1124		0.04	2.1117		0.0408	2.1345		0.0397	2.1399		0.0383		0.0376	0.0863	0.1397	0.1954	0.2091	0.2505	0.0377	0.0806	0.1293	0.1653	0.2078	0.2481
	592	0.0387	2.1216		0.0386	2.112		0.0402	2.1111		0.0409	2.1338		0.0399	2.1393		0.0384		0.0376	0.0871	0.1412	0.1971	0.2117	0.2538	0.0378	0.0812	0.1308	0.1678	0.2104	0.2513
	593	0.0386	2.1214		0.0385	2.1112		0.04	2.1102		0.0408	2.1322		0.0398	2.1383		0.0383		0.0376	0.088	0.143	0.1998	0.2151	0.2576	0.0377	0.082	0.1327	0.1702	0.2136	0.2558
	594	0.0386	2.12		0.0386	2.11		0.0402	2.1092		0.0409	2.1319		0.0398	2.1373		0.0383		0.0376	0.089	0.1448	0.2028	0.2183	0.2624	0.0378	0.083	0.1343	0.1732	0.2174	0.2603
	595	0.0387	2.1193		0.0387	2.109		0.0402	2.1086		0.041	2.1309		0.0399	2.1365		0.0384		0.0377	0.0899	0.1469	0.2055	0.2223	0.2667	0.0379	0.0839	0.1363	0.1756	0.221	0.2645
	596	0.0388	2.1186		0.0388	2.1083		0.0402	2.108		0.041	2.1304		0.0399	2.1362		0.0384		0.0376	0.0907	0.1484	0.2075	0.2251	0.27	0.0379	0.0846	0.1376	0.1778	0.2232	0.2678
	597	0.0387	2.1177		0.0386	2.1077		0.0402	2.107		0.041	2.1299		0.0399	2.1353		0.0383		0.0376	0.0916	0.1502	0.2104	0.2287	0.2746	0.0379	0.0854	0.1393	0.1802	0.2269	0.2722
	598	0.0387	2.1176		0.0388	2.1066		0.0403	2.1065		0.0411	2.1285		0.04	2.1344		0.0385		0.0376	0.0927	0.1526	0.2134	0.2323	0.2799	0.0378	0.0863	0.1412	0.1831	0.2303	0.2772
	599	0.0388	2.116		0.0387	2.1055		0.0404	2.1052		0.041	2.1279		0.04	2.1334		0.0385		0.0377	0.0941	0.1554	0.2166	0.2371	0.2854	0.0378	0.0876	0.1433	0.1862	0.2358	0.283
	600	0.0388	2.1157		0.0388	2.1053		0.0403	2.105		0.0411	2.1271		0.04	2.1328		0.0384		0.0376	0.0948	0.1569	0.2194	0.24	0.2889	0.0379	0.0883	0.1453	0.1891	0.2386	0.2873
	601	0.0388	2.1145		0.0388	2.1045		0.0403	2.1039		0.0411	2.1264		0.04	2.132		0.0384		0.0376	0.0965	0.1594	0.2236	0.2467	0.2955	0.0378	0.0898	0.1477	0.1936	0.2444	0.2943
	602	0.0388	2.1136		0.0387	2.1033		0.0403	2.1026		0.0411	2.1255		0.0399	2.1312		0.0383		0.0375	0.0979	0.1632	0.2273	0.2519	0.3024	0.0378	0.0911	0.1512	0.1981	0.251	0.3007
	603	0.0389	2.1127		0.0388	2.102		0.0403	2.1018		0.0411	2.1243		0.0399	2.1298		0.0383		0.0375	0.1001	0.1667	0.2334	0.2586	0.3128	0.0377	0.0929	0.1545	0.2029	0.2569	0.309
	604	0.039	2.1117		0.0389	2.1011		0.0404	2.1009		0.0412	2.1233		0.0402	2.1294		0.0384		0.0376	0.1022	0.1716	0.239	0.2666	0.3224	0.0378	0.0949	0.1587	0.209	0.2653	0.3203
	605	0.0388	2.1109		0.0388	2.101		0.0404	2.1004		0.0411	2.1231		0.0401	2.1286		0.0384		0.0377	0.1031	0.1733	0.2422	0.2706	0.3268	0.0377	0.0956	0.1602	0.2114	0.2688	0.3245
	606	0.0389	2.1105		0.0389	2.0995		0.0405	2.0991		0.0413	2.1216		0.0402	2.1274		0.0383		0.0376	0.1053	0.1784	0.2489	0.2795	0.3372	0.0377	0.0979	0.1645	0.2186	0.2776	0.335
	607	0.0389	2.109		0.039	2.0987		0.0405	2.098		0.0412	2.1207		0.0402	2.126		0.0382		0.0376	0.1079	0.1831	0.2555	0.2888	0.3491	0.0378	0.1001	0.1694	0.2251	0.2874	0.3465
	608	0.039	2.1079		0.0391	2.0978		0.0406	2.0968		0.0413	2.1195		0.0402	2.1251		0.0384		0.0376	0.1108	0.1886	0.2635	0.2987	0.3625	0.0378	0.1026	0.1744	0.2324	0.2967	0.3597
	609	0.0389	2.1076		0.0389	2.0966		0.0405	2.0965		0.0412	2.1191		0.0402	2.1243		0.0383		0.0375	0.1126	0.1922	0.2679	0.305	0.3699	0.0376	0.104	0.1774	0.2373	0.3035	0.3674
	610	0.039	2.1061		0.039	2.0956		0.0406	2.0951		0.0413	2.1174		0.0403	2.1235		0.0382		0.0375	0.1169	0.2006	0.2795	0.32	0.3894	0.0377	0.1078	0.1851	0.2484	0.3185	0.3866
	611	0.039	2.105		0.0391	2.0947		0.0406	2.094		0.0414	2.1159		0.0403	2.1221		0.0382		0.0375	0.1199	0.2069	0.2884	0.3317	0.4034	0.0376	0.1106	0.1911	0.2574	0.33	0.4007
	612	0.039	2.1041		0.039	2.0937		0.0406	2.0929		0.0413	2.1157		0.0403	2.1209		0.0381		0.0374	0.1234	0.2137	0.2985	0.3451	0.4191	0.0376	0.1136	0.197	0.2672	0.3435	0.4169
	613	0.039	2.1034		0.039	2.093		0.0406	2.0924		0.0413	2.1147		0.0403	2.1203		0.0381		0.0373	0.1272	0.2215	0.3077	0.3574	0.4369	0.0375	0.1168	0.2044	0.2768	0.3573	0.4347
	614	0.039	2.1027		0.0392	2.0924		0.0407	2.0917		0.0413	2.1141		0.0405	2.1198		0.0381		0.0374	0.1298	0.2269	0.3154	0.368	0.4495	0.0376	0.1194	0.2091	0.2848	0.3667	0.4464
	615	0.0391	2.1019		0.0392	2.0913		0.0407	2.091		0.0415	2.113		0.0405	2.1189		0.0381		0.0374	0.1334	0.2347	0.3274	0.382	0.4661	0.0376	0.1228	0.2155	0.2949	0.3787	0.4635
	616	0.0391	2.1012		0.0392	2.0904		0.0407	2.0899		0.0414	2.1123		0.0405	2.118		0.038		0.0373	0.1373	0.2424	0.3371	0.3949	0.4825	0.0375	0.1263	0.2234	0.3044	0.3938	0.4801
	617	0.0389	2.1		0.0392	2.0896		0.0406	2.089		0.0414	2.1115		0.0404	2.1169		0.0379		0.0372	0.141	0.248	0.3451	0.4081	0.5	0.0374	0.1293	0.2292	0.3133	0.4065	0.4947
	618	0.0391	2.0993		0.0393	2.0887		0.0408	2.0886		0.0416	2.1106		0.0406	2.1165		0.0381		0.0373	0.1441	0.255	0.3535	0.4179	0.514	0.0375	0.1323	0.2343	0.3218	0.4161	0.5107
	619	0.0391	2.0987		0.0392	2.0876		0.0408	2.0875		0.0416	2.11		0.0405	2.1156		0.038		0.0372	0.1471	0.2611	0.3629	0.4306	0.5272	0.0374	0.1347	0.2402	0.3311	0.4286	0.5248
	620	0.0391	2.0981		0.0393	2.0873		0.0408	2.0866		0.0415	2.1093		0.0405	2.1148		0.038		0.0372	0.1506	0.2679	0.3726	0.4432	0.5431	0.0374	0.1381	0.2466	0.3405	0.4423	0.5409
	621	0.0391	2.0969		0.0393	2.086		0.0408	2.086		0.0415	2.1086		0.0405	2.1142		0.0379		0.0371	0.1541	0.2751	0.3822	0.4565	0.5591	0.0373	0.1412	0.2532	0.3503	0.4546	0.5583
	622	0.0391	2.0965		0.0394	2.0855		0.0408	2.0853		0.0416	2.1077		0.0406	2.1132		0.038		0.0372	0.1578	0.2827	0.3924	0.4699	0.577	0.0373	0.1447	0.2601	0.3599	0.4677	0.573
	623	0.0391	2.0959		0.0392	2.0849		0.0407	2.0842		0.0415	2.1072		0.0406	2.1125		0.0378		0.037	0.1603	0.2876	0.3998	0.4797	0.5886	0.0373	0.1468	0.2644	0.3675	0.4765	0.5857
	624	0.0391	2.0953		0.0394	2.0843		0.0409	2.0837		0.0416	2.1067		0.0407	2.112		0.0379		0.0372	0.1638	0.2945	0.4103	0.4921	0.6039	0.0375	0.1501	0.2714	0.3758	0.4896	0.6025
	625	0.0391	2.0946		0.0393	2.0838		0.0407	2.083		0.0416	2.106		0.0406	2.1111		0.0378		0.0371	0.1671	0.3019	0.4185	0.5052	0.6188	0.0373	0.1528	0.2771	0.3873	0.5013	0.6148
	626	0.0392	2.0936		0.0394	2.0829		0.0409	2.0824		0.0417	2.1048		0.0407	2.1107		0.0379		0.0372	0.1709	0.3085	0.4276	0.5163	0.6361	0.0374	0.1566	0.2839	0.3958	0.5149	0.633
	627	0.0391	2.0926		0.0393	2.0817		0.0408	2.0813		0.0416	2.104		0.0406	2.1096		0.0378		0.0372	0.1742	0.3145	0.436	0.5278	0.6492	0.0373	0.1592	0.2901	0.4044	0.5254	0.6478
	628	0.0391	2.0918		0.0392	2.0813		0.0408	2.0806		0.0415	2.103		0.0406	2.1087		0.0377		0.0369	0.1762	0.319	0.4423	0.536	0.6599	0.0371	0.1608	0.2932	0.4099	0.533	0.6563
	629	0.0391	2.0911		0.0392	2.0805		0.0408	2.0798		0.0415	2.1026		0.0407	2.1077		0.0378		0.0371	0.179	0.3244	0.45	0.5456	0.6723	0.0373	0.1634	0.2985	0.4175	0.5433	0.6673
	630	0.0389	2.0897		0.0392	2.0791		0.0407	2.0787		0.0415	2.1012		0.0405	2.107		0.0378		0.0369	0.1814	0.3292	0.4568	0.5546	0.6831	0.0372	0.1656	0.3026	0.4238	0.5528	0.6784
	631	0.0389	2.089		0.0392	2.0786		0.0407	2.0775		0.0414	2.1006		0.0405	2.106		0.0376		0.037	0.1833	0.3329	0.4615	0.5612	0.6909	0.0372	0.1672	0.3062	0.4285	0.559	0.6872
	632	0.0388	2.0878		0.0391	2.0769		0.0405	2.0767		0.0413	2.0992		0.0404	2.1045		0.0376		0.0368	0.1846	0.3356	0.4652	0.5661	0.697	0.037	0.1685	0.3087	0.4322	0.5636	0.6929
	633	0.0388	2.0869		0.0391	2.0761		0.0406	2.0756		0.0413	2.0982		0.0404	2.1035		0.0376		0.0368	0.1855	0.3371	0.4671	0.5686	0.7002	0.0371	0.1692	0.31	0.4344	0.5663	0.6961
	634	0.0388	2.0857		0.0391	2.0749		0.0405	2.0746		0.0413	2.097		0.0402	2.1029		0.0377		0.037	0.1859	0.3379	0.468	0.5696	0.7011	0.0371	0.1696	0.3107	0.435	0.5673	0.6971
	635	0.0387	2.0843		0.039	2.0738		0.0404	2.0731		0.0412	2.0961		0.0403	2.1015		0.0377		0.0369	0.1855	0.337	0.4669	0.5678	0.6989	0.037	0.1693	0.3099	0.434	0.5657	0.6951
	636	0.0387	2.0835		0.0388	2.0724		0.0404	2.072		0.0412	2.0954		0.0402	2.1006		0.0376		0.0369	0.1846	0.3351	0.4642	0.5643	0.6934	0.037	0.1683	0.3081	0.4312	0.562	0.6901
	637	0.0386	2.082		0.0388	2.0712		0.0403	2.0711		0.0411	2.0939		0.0401	2.0992		0.0376		0.0368	0.1831	0.332	0.4599	0.5586	0.6869	0.0371	0.1671	0.305	0.4262	0.5553	0.683
	638	0.0385	2.0812		0.0387	2.0704		0.0402	2.0699		0.041	2.0931		0.04	2.0981		0.0376		0.0368	0.1815	0.3288	0.4546	0.5512	0.6788	0.037	0.1658	0.3021	0.4221	0.5492	0.675
	639	0.0383	2.0801		0.0387	2.0697		0.0401	2.0689		0.0409	2.0918		0.0399	2.0971		0.0376		0.0368	0.1792	0.3241	0.4495	0.5446	0.6677	0.0371	0.1638	0.2984	0.4162	0.5424	0.6634
	640	0.0381	2.0793		0.0385	2.0684		0.0399	2.0678		0.0408	2.0905		0.0398	2.096		0.0375		0.0368	0.1767	0.3185	0.4421	0.5345	0.6544	0.037	0.1611	0.2939	0.4089	0.5319	0.653
	641	0.0381	2.0777		0.0384	2.0671		0.0399	2.0666		0.0406	2.089		0.0397	2.0948		0.0376		0.0369	0.1733	0.313	0.4336	0.523	0.6428	0.0369	0.1586	0.2879	0.4009	0.5203	0.6363
	642	0.038	2.0761		0.0384	2.0658		0.0398	2.0655		0.0406	2.088		0.0396	2.0936		0.0375		0.0368	0.1699	0.3058	0.4221	0.5097	0.6225	0.037	0.1554	0.281	0.3913	0.5076	0.6201
	643	0.0379	2.0757		0.0382	2.0647		0.0397	2.0643		0.0405	2.0871		0.0395	2.0927		0.0375		0.0367	0.1666	0.2994	0.4145	0.4971	0.6094	0.037	0.1523	0.2759	0.3829	0.4964	0.6061
	644	0.0378	2.0746		0.0382	2.0636		0.0397	2.0633		0.0404	2.086		0.0394	2.0911		0.0375		0.0367	0.163	0.2923	0.404	0.4842	0.5929	0.037	0.1491	0.2688	0.3718	0.4814	0.5896
	645	0.0377	2.0732		0.0381	2.0619		0.0395	2.0615		0.0403	2.0851		0.0393	2.0905		0.0375		0.0367	0.1584	0.2832	0.3927	0.4673	0.573	0.0369	0.1454	0.261	0.3604	0.4659	0.5678
	646	0.0376	2.072		0.038	2.0608		0.0394	2.0606		0.0401	2.0833		0.0392	2.0887		0.0374		0.0367	0.1539	0.2735	0.3786	0.4508	0.5496	0.0369	0.141	0.2519	0.3471	0.4483	0.5486
	647	0.0374	2.0709		0.038	2.0596		0.0394	2.059		0.0401	2.0819		0.0392	2.0876		0.0374		0.0367	0.1492	0.2643	0.3658	0.4335	0.5294	0.037	0.1369	0.2435	0.334	0.4316	0.5252
	648	0.0374	2.0697		0.0379	2.0589		0.0393	2.0584		0.0401	2.0814		0.0391	2.0866		0.0374		0.0367	0.1455	0.2561	0.3548	0.42	0.515	0.0369	0.1334	0.2367	0.3239	0.4186	0.5072
	649	0.0373	2.0685		0.0377	2.0574		0.0392	2.0566		0.04	2.0798		0.0389	2.0851		0.0375		0.0368	0.14	0.2461	0.3393	0.3991	0.4876	0.0369	0.1288	0.2269	0.3093	0.3981	0.4847
	650	0.0372	2.0665		0.0376	2.0553		0.0391	2.055		0.0398	2.0781		0.0388	2.0833		0.0375		0.0367	0.1331	0.2325	0.3213	0.3735	0.4545	0.0369	0.1219	0.2134	0.2896	0.3748	0.4539
	651	0.0371	2.065		0.0375	2.0542		0.039	2.0533		0.0398	2.0767		0.0387	2.082		0.0375		0.0367	0.1276	0.2208	0.3064	0.3544	0.432	0.0369	0.1174	0.204	0.2772	0.3531	0.4287
	652	0.037	2.0634		0.0373	2.0524		0.0388	2.0517		0.0396	2.0748		0.0387	2.0803		0.0374		0.0367	0.1213	0.2095	0.2899	0.3329	0.4043	0.0369	0.1117	0.1927	0.2596	0.3328	0.4018
	653	0.0368	2.0621		0.0372	2.051		0.0388	2.0506		0.0395	2.0737		0.0385	2.0796		0.0373		0.0366	0.1176	0.2017	0.2799	0.3209	0.388	0.0367	0.1089	0.1869	0.2499	0.3194	0.3854
	654	0.0368	2.0604		0.0372	2.0495		0.0387	2.0492		0.0394	2.0723		0.0384	2.0775		0.0374		0.0366	0.112	0.1906	0.2651	0.2998	0.3634	0.0369	0.1034	0.1761	0.2352	0.2987	0.3605
	655	0.0367	2.0587		0.0372	2.0479		0.0386	2.0476		0.0394	2.0707		0.0385	2.076		0.0374		0.0366	0.1067	0.1799	0.2498	0.2808	0.3381	0.0369	0.0986	0.166	0.2196	0.2793	0.3367
	656	0.0365	2.0567		0.0371	2.0456		0.0385	2.045		0.0392	2.0679		0.0383	2.0733		0.0374		0.0366	0.0989	0.1637	0.2286	0.2528	0.3033	0.0368	0.0913	0.152	0.1992	0.2505	0.3015
	657	0.0364	2.0545		0.0369	2.0439		0.0383	2.0435		0.0391	2.0663		0.0381	2.072		0.0373		0.0365	0.0934	0.1544	0.2151	0.2345	0.2813	0.0368	0.087	0.1427	0.185	0.2332	0.2796
	658	0.0363	2.0533		0.0368	2.0423		0.0383	2.0417		0.039	2.0648		0.038	2.0705		0.0373		0.0365	0.0891	0.1446	0.2016	0.2178	0.2615	0.0366	0.0826	0.1337	0.1731	0.2173	0.2585
	659	0.0363	2.0522		0.0368	2.0412		0.0383	2.0408		0.039	2.0638		0.0381	2.0691		0.0372		0.0366	0.0862	0.1392	0.1948	0.2085	0.2486	0.0367	0.0803	0.1287	0.1653	0.2062	0.2461
	660	0.0363	2.0503		0.0368	2.0397		0.0383	2.039		0.0389	2.062		0.038	2.0677		0.0373		0.0365	0.0821	0.1309	0.1831	0.1931	0.2306	0.0368	0.0763	0.1219	0.1548	0.192	0.2287
	661	0.0363	2.0493		0.0369	2.0383		0.0383	2.0377		0.039	2.0607		0.038	2.0658		0.0373		0.0367	0.0789	0.1239	0.1748	0.1809	0.2164	0.0369	0.0736	0.1162	0.1458	0.1821	0.2132
	662	0.0362	2.048		0.0368	2.0368		0.0383	2.0364		0.0389	2.0593		0.038	2.065		0.0374		0.0367	0.0754	0.1187	0.1654	0.1692	0.2035	0.0369	0.0702	0.1097	0.1363	0.169	0.1986
	663	0.036	2.0464		0.0366	2.0351		0.0381	2.0348		0.0389	2.0575		0.0378	2.0631		0.0373		0.0366	0.072	0.112	0.1575	0.1592	0.189	0.0368	0.0679	0.1042	0.1286	0.1585	0.1879
	664	0.036	2.0453		0.0366	2.0344		0.038	2.034		0.0387	2.0568		0.0378	2.0624		0.0372		0.0365	0.0699	0.1078	0.1526	0.1526	0.1795	0.0366	0.0659	0.1008	0.1236	0.1514	0.1779
	665	0.036	2.0442		0.0366	2.0331		0.0381	2.0326		0.0388	2.0551		0.0378	2.0609		0.0373		0.0365	0.0673	0.1027	0.1446	0.1433	0.168	0.0368	0.0638	0.0958	0.1165	0.1417	0.1663
	666	0.0359	2.0425		0.0365	2.0317		0.0379	2.0311		0.0386	2.0542		0.0377	2.0599		0.0373		0.0364	0.0646	0.0975	0.1378	0.1341	0.1568	0.0367	0.0612	0.0909	0.1093	0.1323	0.1551
	667	0.0358	2.0414		0.0364	2.0303		0.0379	2.0298		0.0387	2.053		0.0376	2.0583		0.0372		0.0365	0.0624	0.0929	0.1318	0.1256	0.1464	0.0367	0.0592	0.0868	0.103	0.1247	0.1457
	668	0.0359	2.0401		0.0363	2.0291		0.038	2.0288		0.0386	2.0517		0.0377	2.0572		0.0372		0.0364	0.0604	0.0889	0.1262	0.1186	0.1378	0.0368	0.0573	0.0835	0.0975	0.1174	0.1357
	669	0.0357	2.0389		0.0365	2.0277		0.0379	2.0273		0.0385	2.0502		0.0376	2.0557		0.0372		0.0364	0.0584	0.0851	0.121	0.1117	0.1289	0.0367	0.0556	0.0795	0.0925	0.11	0.1272
	670	0.0358	2.0381		0.0363	2.0268		0.0377	2.0263		0.0385	2.0495		0.0375	2.0548		0.0372		0.0365	0.0571	0.0824	0.1175	0.1069	0.1232	0.0366	0.0545	0.0768	0.0893	0.1056	0.1217
	671	0.0357	2.0362		0.0363	2.0254		0.0378	2.0246		0.0385	2.0479		0.0375	2.0536		0.0372		0.0364	0.0553	0.0789	0.113	0.1005	0.1154	0.0367	0.0529	0.0742	0.084	0.0992	0.1137
	672	0.0355	2.0351		0.0362	2.024		0.0376	2.0234		0.0384	2.0465		0.0374	2.052		0.037		0.0363	0.0534	0.0752	0.108	0.0942	0.1069	0.0365	0.051	0.0705	0.0794	0.0934	0.1062
	673	0.0356	2.0337		0.0362	2.0226		0.0377	2.0218		0.0384	2.0454		0.0374	2.0505		0.0371		0.0363	0.0521	0.0721	0.1034	0.0893	0.1004	0.0365	0.0499	0.0679	0.0753	0.0871	0.099
	674	0.0354	2.0318		0.0361	2.0207		0.0376	2.0203		0.0384	2.0433		0.0373	2.0488		0.037		0.0363	0.0504	0.0689	0.0988	0.0831	0.0939	0.0365	0.0483	0.0649	0.0708	0.0818	0.0925
	675	0.0355	2.0307		0.0362	2.0196		0.0377	2.0188		0.0384	2.0422		0.0375	2.0477		0.0372		0.0364	0.0491	0.0666	0.0954	0.0782	0.0879	0.0366	0.0473	0.0629	0.0677	0.0773	0.0865
	676	0.0355	2.0296		0.0362	2.0187		0.0376	2.0177		0.0383	2.0411		0.0374	2.0462		0.0372		0.0364	0.0484	0.065	0.0936	0.0758	0.0848	0.0365	0.0466	0.0614	0.0655	0.0748	0.0834
	677	0.0354	2.0282		0.0361	2.0167		0.0376	2.0161		0.0383	2.0395		0.0373	2.0449		0.037		0.0363	0.0472	0.0628	0.0903	0.0719	0.0801	0.0365	0.0456	0.0594	0.0625	0.071	0.0786
	678	0.0354	2.0265		0.0361	2.015		0.0375	2.0147		0.0382	2.0379		0.0373	2.0432		0.037		0.0362	0.0461	0.0607	0.0878	0.0684	0.0755	0.0365	0.0446	0.0576	0.0598	0.0672	0.0742
	679	0.0353	2.0244		0.036	2.0133		0.0374	2.0127		0.038	2.036		0.0372	2.0416		0.0369		0.0362	0.0448	0.0585	0.0846	0.0643	0.0706	0.0363	0.0436	0.0554	0.0568	0.063	0.0691
	680	0.0353	2.0229		0.0361	2.0119		0.0375	2.0111		0.0382	2.0344		0.0373	2.0402		0.037		0.0363	0.0443	0.0572	0.0826	0.0618	0.0673	0.0365	0.043	0.0543	0.0549	0.0607	0.0661
	681	0.0353	2.0213		0.036	2.01		0.0375	2.0096		0.0381	2.0329		0.0372	2.0383		0.037		0.0363	0.0436	0.0558	0.0808	0.0594	0.0644	0.0364	0.0424	0.0528	0.0532	0.0582	0.0632
	682	0.0353	2.0205		0.036	2.0089		0.0374	2.0086		0.0382	2.032		0.0372	2.0376		0.037		0.0361	0.0432	0.055	0.0795	0.0579	0.0627	0.0365	0.0419	0.0521	0.0521	0.0569	0.0614
	683	0.0352	2.0185		0.0359	2.0077		0.0374	2.0072		0.0381	2.0303		0.0372	2.0358		0.037		0.0363	0.0427	0.0539	0.0784	0.056	0.0602	0.0364	0.0415	0.0512	0.0504	0.0552	0.0593
	684	0.0352	2.0176		0.0359	2.0066		0.0374	2.0061		0.038	2.029		0.0372	2.0344		0.037		0.0362	0.0422	0.0529	0.077	0.0548	0.0586	0.0364	0.0411	0.0504	0.0496	0.0537	0.0569
	685	0.0352	2.0163		0.036	2.0052		0.0374	2.005		0.0381	2.0276		0.0371	2.0334		0.0369		0.0362	0.0418	0.0522	0.0757	0.0532	0.0563	0.0365	0.0407	0.0497	0.0482	0.0521	0.0553
	686	0.0351	2.0146		0.0358	2.0038		0.0373	2.003		0.038	2.026		0.0371	2.0314		0.0369		0.0362	0.0412	0.0513	0.0745	0.0514	0.0547	0.0363	0.0402	0.0488	0.0471	0.0505	0.0534
	687	0.0351	2.0137		0.0359	2.0026		0.0373	2.0017		0.038	2.0253		0.037	2.0302		0.037		0.0362	0.041	0.0506	0.0737	0.0503	0.0532	0.0364	0.0401	0.0482	0.0464	0.0494	0.0522
	688	0.0352	2.0121		0.0359	2.0013		0.0373	2.0003		0.038	2.0238		0.0371	2.0293		0.037		0.0361	0.0407	0.0503	0.073	0.0494	0.0519	0.0364	0.0398	0.0478	0.0456	0.0483	0.0511
	689	0.0351	2.0118		0.0359	2.0004		0.0373	1.9997		0.0381	2.0228		0.0371	2.028		0.0369		0.0362	0.0405	0.0498	0.0724	0.0487	0.0511	0.0364	0.0396	0.0475	0.0451	0.0477	0.05
	690	0.035	2.01		0.0359	1.999		0.0374	1.9984		0.038	2.0216		0.0371	2.0268		0.037		0.0362	0.0403	0.0493	0.0718	0.048	0.0503	0.0363	0.0394	0.047	0.0444	0.0469	0.049
	691	0.0352	2.0086		0.0359	1.9976		0.0373	1.9971		0.0379	2.0201		0.0371	2.0257		0.0369		0.0362	0.0401	0.0488	0.071	0.0471	0.0494	0.0364	0.0393	0.0467	0.0439	0.046	0.048
	692	0.0351	2.0073		0.036	1.9965		0.0373	1.9959		0.0381	2.0192		0.0372	2.0245		0.0371		0.0363	0.0398	0.0484	0.0705	0.0464	0.0484	0.0364	0.0391	0.0463	0.0434	0.0453	0.0471
	693	0.035	2.0059		0.0357	1.9948		0.0371	1.9943		0.0379	2.0174		0.037	2.023		0.0369		0.0361	0.0396	0.0479	0.0698	0.0456	0.0475	0.0364	0.0388	0.0458	0.0427	0.0445	0.0462
	694	0.0351	2.0045		0.0359	1.9935		0.0373	1.9928		0.038	2.0163		0.037	2.0217		0.0369		0.0361	0.0394	0.0476	0.0694	0.0448	0.0466	0.0364	0.0387	0.0455	0.0422	0.0439	0.0454
	695	0.0351	2.0039		0.036	1.9924		0.0373	1.9923		0.0381	2.0151		0.0371	2.0208		0.037		0.0362	0.0394	0.0474	0.0689	0.0446	0.0462	0.0364	0.0386	0.0453	0.0419	0.0435	0.045
	696	0.035	2.0023		0.036	1.9908		0.0373	1.9904		0.0381	2.0139		0.0372	2.0191		0.0369		0.0363	0.0392	0.0471	0.0685	0.044	0.0454	0.0364	0.0384	0.0451	0.0415	0.0429	0.0443
	697	0.0351	2.0007		0.0359	1.9892		0.0373	1.9893		0.0379	2.0122		0.0371	2.0179		0.037		0.0362	0.039	0.0468	0.068	0.0435	0.0448	0.0365	0.0384	0.0448	0.0411	0.0425	0.0436
	698	0.0351	1.9993		0.0359	1.9878		0.0373	1.9874		0.0381	2.011		0.0371	2.0163		0.0371		0.0363	0.039	0.0466	0.0676	0.043	0.0443	0.0365	0.0383	0.0446	0.0408	0.0421	0.043
	699	0.0351	1.9978		0.0359	1.9865		0.0373	1.9861		0.038	2.0094		0.0372	2.0146		0.037		0.0363	0.0389	0.0464	0.0674	0.0427	0.0438	0.0365	0.0382	0.0444	0.0405	0.0417	0.0424
	700	0.0351	1.9963		0.036	1.9851		0.0374	1.9845		0.0381	2.0078		0.0371	2.0132		0.037		0.0364	0.0389	0.0463	0.0671	0.0423	0.0434	0.0365	0.0381	0.0443	0.0404	0.0413	0.0422
Read 2:Spectrum
	Wavelength	A1	A2	A3	B1	B2	B3	C1	C2	C3	D1	D2	D3	E1	E2	E3	F1	F3	G1	G2	G3	G4	G5	G6	H1	H2	H3	H4	H5	H6
	550			0.0584			0.0564			0.0585			0.0616			0.0587		0.0409
	551			0.0591			0.0571			0.0591			0.0621			0.0594		0.041
	552			0.0594			0.0573			0.0594			0.0626			0.0597		0.041
	553			0.0601			0.0579			0.06			0.0631			0.0604		0.0411
	554			0.0609			0.0588			0.0608			0.0639			0.061		0.0411
	555			0.0611			0.059			0.0611			0.0643			0.0614		0.041
	556			0.0618			0.0596			0.0617			0.0649			0.0621		0.0411
	557			0.0627			0.0606			0.0626			0.0656			0.0629		0.041
	558			0.0634			0.0613			0.0633			0.0665			0.0636		0.0409
	559			0.0642			0.062			0.0641			0.067			0.0643		0.0409
	560			0.0652			0.0629			0.065			0.0682			0.0653		0.0408
	561			0.0663			0.0642			0.0661			0.0692			0.0664		0.0409
	562			0.0674			0.0652			0.0672			0.0702			0.0674		0.0409
	563			0.068			0.0659			0.068			0.0709			0.068		0.0409
	564			0.0698			0.0674			0.0696			0.0726			0.0697		0.0408
	565			0.071			0.0688			0.0709			0.0738			0.0709		0.0409
	566			0.0722			0.07			0.072			0.075			0.0721		0.0409
	567			0.0728			0.0704			0.0726			0.0755			0.0726		0.0408
	568			0.0743			0.0719			0.074			0.0768			0.0741		0.0407
	569			0.0756			0.0734			0.0752			0.0781			0.0754		0.0408
	570			0.0769			0.0744			0.0765			0.0794			0.0765		0.0407
	571			0.0776			0.0752			0.0773			0.0799			0.0774		0.0407
	572			0.0784			0.076			0.0782			0.0808			0.0783		0.0407
	573			0.0796			0.0772			0.0792			0.0819			0.0792		0.0407
	574			0.0807			0.0784			0.0802			0.0832			0.0804		0.0407
	575			0.0813			0.0791			0.0811			0.0839			0.0811		0.0406
	576			0.0822			0.08			0.082			0.0848			0.082		0.0405
	577			0.0836			0.081			0.0832			0.0859			0.0834		0.0406
	578			0.0848			0.0822			0.0843			0.0869			0.0844		0.0407
	579			0.0853			0.0829			0.085			0.0876			0.085		0.0406
	580			0.0864			0.084			0.0859			0.0887			0.086		0.0405
	581			0.0878			0.0853			0.0874			0.0901			0.0874		0.0405
	582			0.0887			0.0863			0.0883			0.091			0.0884		0.0405
	583			0.0895			0.0871			0.0891			0.0918			0.0891		0.0404
	584			0.0909			0.0884			0.0904			0.0931			0.0904		0.0406
	585			0.0919			0.0894			0.0914			0.094			0.0915		0.0405
	586			0.093			0.0905			0.0926			0.0951			0.0925		0.0405
	587			0.094			0.0915			0.0936			0.0961			0.0935		0.0405
	588			0.0952			0.0927			0.0947			0.0973			0.0947		0.0405
	589			0.0962			0.0937			0.0958			0.0983			0.0957		0.0404
	590			0.0974			0.0949			0.097			0.0995			0.097		0.0404
	591			0.0987			0.0962			0.0982			0.1008			0.0981		0.0404
	592			0.0996			0.0972			0.0992			0.1016			0.0992		0.0405
	593			0.101			0.0984			0.1004			0.1029			0.1003		0.0404
	594			0.1024			0.0996			0.1018			0.1042			0.1017		0.0403
	595			0.1036			0.1011			0.1032			0.1056			0.1029		0.0405
	596			0.1048			0.1021			0.1042			0.1067			0.1039		0.0405
	597			0.106			0.1033			0.1054			0.108			0.1053		0.0405
	598			0.1077			0.1046			0.1065			0.1094			0.1069		0.0405
	599			0.1095			0.1069			0.109			0.1112			0.1088		0.0404
	600			0.1106			0.1079			0.1099			0.1124			0.1097		0.0404
	601			0.1131			0.1103			0.112			0.1146			0.112		0.0403
	602			0.1152			0.1124			0.1146			0.1168			0.1142		0.0403
	603			0.1181			0.1153			0.1171			0.1195			0.1172		0.0405
	604			0.121			0.1181			0.1203			0.1228			0.12		0.0404
	605			0.1222			0.1195			0.1215			0.1239			0.1213		0.0404
	606			0.1259			0.1227			0.125			0.1271			0.1244		0.0403
	607			0.1291			0.1264			0.1281			0.1305			0.128		0.0402
	608			0.1327			0.1298			0.132			0.1341			0.1312		0.0402
	609			0.1351			0.1322			0.1343			0.1365			0.1339		0.0402
	610			0.1409			0.1369			0.1396			0.1418			0.1392		0.0402
	611			0.1446			0.1417			0.1437			0.146			0.1434		0.0404
	612			0.1494			0.1458			0.148			0.15			0.1478		0.0402
	613			0.154			0.1508			0.1526			0.1549			0.1518		0.04
	614			0.1566			0.1534			0.1559			0.1576			0.1553		0.0401
	615			0.1614			0.1581			0.1604			0.162			0.1593		0.0401
	616			0.1666			0.1626			0.1642			0.166			0.1633		0.04
	617			0.1701			0.1664			0.168			0.1701			0.1672		0.04
	618			0.1726			0.1697			0.1719			0.1738			0.171		0.0399
	619			0.1759			0.1729			0.175			0.1765			0.174		0.0399
	620			0.1795			0.1761			0.1778			0.1799			0.1772		0.0399
	621			0.1833			0.179			0.1812			0.1833			0.1813		0.0399
	622			0.1866			0.1824			0.1853			0.1871			0.1841		0.0398
	623			0.1896			0.1853			0.1876			0.1889			0.1867		0.0397
	624			0.1924			0.1889			0.1901			0.1925			0.1895		0.0397
	625			0.1953			0.1913			0.1933			0.1949			0.1919		0.0398
	626			0.1976			0.1936			0.1954			0.1976			0.1946		0.0398
	627			0.1993			0.1956			0.1976			0.1994			0.1965		0.0398
	628			0.2005			0.1963			0.1981			0.2001			0.1977		0.0396
	629			0.2013			0.1972			0.1993			0.201			0.1985		0.0395
	630			0.2017			0.1976			0.1996			0.2014			0.1989		0.0396
	631			0.2015			0.1972			0.1993			0.201			0.1986		0.0396
	632			0.2003			0.1963			0.1982			0.2001			0.1975		0.0396
	633			0.1985			0.1946			0.1967			0.1984			0.1958		0.0395
	634			0.1957			0.1919			0.1942			0.1956			0.1931		0.0395
	635			0.1927			0.1888			0.1905			0.1926			0.19		0.0395
	636			0.1883			0.1847			0.1871			0.1891			0.1865		0.0393
	637			0.1836			0.1798			0.183			0.1852			0.1824		0.0394
	638			0.1801			0.177			0.1787			0.1805			0.179		0.0394
	639			0.1758			0.1719			0.1753			0.1771			0.174		0.0394
	640			0.1721			0.1681			0.1698			0.1713			0.1688		0.0394
	641			0.1673			0.1629			0.1658			0.1678			0.1652		0.0392
	642			0.1603			0.1589			0.1603			0.1619			0.1596		0.0393
	643			0.1563			0.1538			0.156			0.157			0.1546		0.0393
	644			0.1518			0.1483			0.15			0.1527			0.1504		0.0393
	645			0.1454			0.1436			0.1449			0.1469			0.1441		0.0393
	646			0.1399			0.1369			0.1387			0.1407			0.1384		0.0393
	647			0.1327			0.1313			0.1321			0.136			0.1325		0.0394
	648			0.1287			0.1268			0.1286			0.131			0.1281		0.0393
	649			0.1224			0.1214			0.1224			0.1258			0.1232		0.0393
	650			0.1157			0.1137			0.1155			0.1182			0.1154		0.0391
	651			0.1102			0.1085			0.1103			0.1126			0.1104		0.0391
	652			0.1049			0.103			0.1049			0.1073			0.1047		0.0392
	653			0.1011			0.0999			0.1015			0.1038			0.1018		0.0392
	654			0.0962			0.0948			0.0966			0.0989			0.0965		0.0391
	655			0.0912			0.0902			0.0919			0.094			0.0919		0.039
	656			0.0844			0.0833			0.0851			0.0876			0.0852		0.039
	657			0.0806			0.0794			0.0811			0.0833			0.0813		0.039
	658			0.0766			0.0757			0.0775			0.0798			0.0772		0.039
	659			0.0744			0.0737			0.0752			0.0774			0.0755		0.039
	660			0.071			0.0704			0.0721			0.0744			0.072		0.0391
	661			0.0686			0.0674			0.0694			0.0715			0.0693		0.0389
	662			0.0661			0.0654			0.0674			0.0696			0.0668		0.0389
	663			0.0636			0.0631			0.0653			0.0674			0.0651		0.039
	664			0.0621			0.0614			0.0635			0.066			0.0634		0.0389
	665			0.0605			0.0602			0.0618			0.0641			0.0619		0.0389
	666			0.0582			0.0582			0.0596			0.0619			0.0596		0.0389
	667			0.0565			0.0565			0.058			0.0604			0.0582		0.0389
	668			0.0551			0.055			0.0567			0.0589			0.0568		0.0389
	669			0.0536			0.0538			0.0551			0.0576			0.0553		0.0389
	670			0.0526			0.0527			0.0541			0.0566			0.0544		0.0388
	671			0.0515			0.0513			0.0529			0.0554			0.0533		0.0388
	672			0.0501			0.0501			0.0519			0.0542			0.052		0.0388
	673			0.0489			0.0491			0.0506			0.0532			0.051		0.0388
	674			0.0477			0.0478			0.0495			0.0519			0.0498		0.0387
	675			0.0468			0.047			0.0486			0.0509			0.049		0.0387
	676			0.0464			0.0465			0.0482			0.0504			0.0484		0.0387
	677			0.0455			0.0458			0.0474			0.0497			0.0476		0.0387
	678			0.0447			0.0451			0.0466			0.049			0.0468		0.0387
	679			0.044			0.0443			0.0458			0.0482			0.0461		0.0386
	680			0.0434			0.0437			0.0452			0.0476			0.0455		0.0386
	681			0.043			0.0434			0.0449			0.0472			0.0452		0.0385
	682			0.0426			0.0429			0.0444			0.0468			0.0447		0.0384
	683			0.0422			0.0427			0.0441			0.0464			0.0445		0.0384
	684			0.0419			0.0424			0.0439			0.0462			0.044		0.0385
	685			0.0416			0.042			0.0435			0.0458			0.0437		0.0385
	686			0.0412			0.0417			0.0432			0.0456			0.0435		0.0385
	687			0.041			0.0415			0.0431			0.0453			0.0433		0.0385
	688			0.0408			0.0413			0.0427			0.0451			0.043		0.0384
	689			0.0407			0.0412			0.0427			0.045			0.0429		0.0385
	690			0.0405			0.041			0.0424			0.0448			0.0428		0.0384
	691			0.0403			0.0409			0.0423			0.0446			0.0427		0.0385
	692			0.0401			0.0406			0.0422			0.0444			0.0425		0.0384
	693			0.0399			0.0405			0.042			0.0443			0.0422		0.0385
	694			0.0398			0.0405			0.042			0.0442			0.0422		0.0385
	695			0.0397			0.0403			0.0418			0.0441			0.042		0.0384
	696			0.0396			0.0403			0.0418			0.044			0.0419		0.0385
	697			0.0394			0.0401			0.0416			0.0439			0.0419		0.0385
	698			0.0394			0.04			0.0415			0.0438			0.0417		0.0385
	699			0.0393			0.0399			0.0414			0.0437			0.0417		0.0385
	700			0.0392			0.0399			0.0414			0.0436			0.0416		0.0385
Blank Read 1:Spectrum
	Wavelength	A1	A2	A3	B1	B2	B3	C1	C2	C3	D1	D2	D3	E1	E2	E3	F1	F3	G1	G2	G3	G4	G5	G6	H1	H2	H3	H4	H5	H6
	550	0	2.1205	?????	-0.0005	2.1104	?????	0.001	2.1096	?????	0.0018	2.1321	?????	0.0007	2.1372	?????	0	?????	-0.0009	0.013	0.032	0.061	0.0454	0.0561	-0.0006	0.0108	0.0278	0.0333	0.0441	0.0546
	551	0.0002	2.1212	?????	-0.0003	2.111	?????	0.0013	2.1106	?????	0.002	2.1327	?????	0.0008	2.1384	?????	0	?????	-0.0007	0.0137	0.0333	0.0625	0.0472	0.0583	-0.0005	0.0114	0.0288	0.0347	0.046	0.0568
	552	0.0001	2.1207	?????	-0.0003	2.1108	?????	0.0012	2.1099	?????	0.0019	2.1322	?????	0.0008	2.1379	?????	0	?????	-0.0008	0.0138	0.0336	0.063	0.048	0.0595	-0.0007	0.0116	0.0292	0.0353	0.0469	0.0579
	553	0.0002	2.1201	?????	-0.0003	2.11	?????	0.0013	2.1094	?????	0.0021	2.1311	?????	0.0009	2.1373	?????	0	?????	-0.0008	0.0143	0.0347	0.0643	0.0497	0.0614	-0.0007	0.0122	0.0301	0.0365	0.0483	0.0599
	554	0.0001	2.119	?????	-0.0003	2.1096	?????	0.0012	2.1081	?????	0.002	2.1306	?????	0.0008	2.1362	?????	0	?????	-0.0009	0.0147	0.0355	0.0654	0.0515	0.0636	-0.0007	0.0124	0.031	0.0379	0.0506	0.0622
	555	0.0002	2.1185	?????	-0.0002	2.109	?????	0.0013	2.108	?????	0.0021	2.1296	?????	0.0009	2.136	?????	0	?????	-0.0007	0.0154	0.0365	0.0669	0.0532	0.0658	-0.0005	0.0129	0.0317	0.0391	0.0518	0.0639
	556	0.0001	2.1175	?????	-0.0004	2.1074	?????	0.0013	2.107	?????	0.002	2.129	?????	0.0008	2.1352	?????	0	?????	-0.0008	0.0157	0.0374	0.0685	0.0548	0.0677	-0.0006	0.0133	0.0326	0.0403	0.0538	0.0662
	557	0.0001	2.1165	?????	-0.0003	2.1069	?????	0.0013	2.1055	?????	0.0021	2.1279	?????	0.0008	2.1337	?????	0	?????	-0.0007	0.0163	0.0388	0.0701	0.0572	0.0708	-0.0006	0.0139	0.0338	0.0421	0.0561	0.0695
	558	0.0002	2.1156	?????	-0.0002	2.1049	?????	0.0013	2.1045	?????	0.0021	2.1272	?????	0.0009	2.1328	?????	0	?????	-0.0007	0.0171	0.0402	0.0716	0.06	0.074	-0.0006	0.0145	0.035	0.0442	0.0582	0.0722
	559	0.0002	2.1153	?????	-0.0003	2.1045	?????	0.0013	2.104	?????	0.0021	2.1264	?????	0.0009	2.1322	?????	0	?????	-0.0007	0.0176	0.041	0.0733	0.0615	0.076	-0.0005	0.015	0.036	0.0453	0.0603	0.0745
	560	0.0001	2.114	?????	-0.0002	2.1033	?????	0.0013	2.1032	?????	0.0021	2.1252	?????	0.0009	2.1309	?????	0	?????	-0.0007	0.0185	0.0427	0.0756	0.0645	0.0798	-0.0006	0.0158	0.0375	0.0476	0.0633	0.0778
	561	0.0002	2.1129	?????	-0.0002	2.1024	?????	0.0014	2.1015	?????	0.0021	2.1239	?????	0.001	2.1299	?????	0	?????	-0.0007	0.0192	0.0444	0.0777	0.0675	0.0836	-0.0006	0.0165	0.039	0.0499	0.0662	0.082
	562	0	2.1113	?????	-0.0002	2.1012	?????	0.0013	2.1007	?????	0.0021	2.1231	?????	0.0009	2.1285	?????	0	?????	-0.0008	0.02	0.046	0.0798	0.0705	0.0873	-0.0006	0.0171	0.0404	0.0521	0.0692	0.0856
	563	0.0001	2.1106	?????	-0.0003	2.1004	?????	0.0013	2.0996	?????	0.0021	2.1218	?????	0.0009	2.128	?????	0	?????	-0.0008	0.0205	0.0471	0.0814	0.0725	0.0897	-0.0007	0.0176	0.0415	0.0537	0.0712	0.0881
	564	0.0001	2.1094	?????	-0.0003	2.099	?????	0.0013	2.098	?????	0.0021	2.1207	?????	0.0009	2.1264	?????	0	?????	-0.0008	0.0219	0.0499	0.0851	0.0776	0.096	-0.0007	0.0189	0.0439	0.0574	0.0758	0.094
	565	0.0002	2.1089	?????	-0.0001	2.0983	?????	0.0015	2.0974	?????	0.0022	2.1193	?????	0.001	2.1259	?????	0	?????	-0.0007	0.023	0.0518	0.0878	0.0811	0.1002	-0.0005	0.0198	0.0458	0.0599	0.0797	0.0988
	566	0.0001	2.1074	?????	-0.0001	2.0973	?????	0.0014	2.0965	?????	0.0022	2.1186	?????	0.001	2.1242	?????	0	?????	-0.0008	0.024	0.0538	0.0904	0.0844	0.1046	-0.0007	0.0207	0.0475	0.0625	0.0834	0.103
	567	0.0003	2.1064	?????	0	2.0966	?????	0.0015	2.0958	?????	0.0023	2.1181	?????	0.001	2.1235	?????	0	?????	-0.0007	0.0246	0.0549	0.092	0.0865	0.1072	-0.0005	0.0213	0.0485	0.0643	0.0853	0.1054
	568	0.0002	2.1057	?????	-0.0001	2.0955	?????	0.0015	2.0945	?????	0.0022	2.1167	?????	0.001	2.1227	?????	0	?????	-0.0008	0.0256	0.0569	0.095	0.0908	0.1125	-0.0006	0.0222	0.0508	0.0674	0.0895	0.1107
	569	0.0001	2.1046	?????	-0.0002	2.094	?????	0.0014	2.0935	?????	0.0023	2.1158	?????	0.001	2.1211	?????	0	?????	-0.0007	0.0266	0.0595	0.098	0.095	0.1177	-0.0005	0.0232	0.0527	0.0706	0.0937	0.1157
	570	0.0003	2.1039	?????	0	2.0929	?????	0.0015	2.0925	?????	0.0022	2.1153	?????	0.0011	2.1209	?????	0	?????	-0.0008	0.0279	0.0616	0.1012	0.0987	0.1225	-0.0006	0.0242	0.0549	0.0729	0.0973	0.1201
	571	0.0002	2.1026	?????	0	2.0924	?????	0.0016	2.0917	?????	0.0023	2.1141	?????	0.0012	2.1199	?????	0	?????	-0.0007	0.0285	0.063	0.1029	0.1011	0.1253	-0.0005	0.0248	0.0561	0.0753	0.1	0.1238
	572	0.0001	2.1017	?????	-0.0001	2.0916	?????	0.0014	2.0909	?????	0.0021	2.1132	?????	0.001	2.1185	?????	0	?????	-0.0009	0.0292	0.0643	0.1051	0.1038	0.1287	-0.0007	0.0254	0.0571	0.0769	0.1025	0.1269
	573	0.0002	2.1009	?????	-0.0001	2.0904	?????	0.0014	2.09	?????	0.0022	2.1121	?????	0.001	2.1178	?????	0	?????	-0.0008	0.0304	0.0662	0.1078	0.1071	0.133	-0.0006	0.0264	0.0591	0.0798	0.1058	0.1311
	574	0.0001	2.1003	?????	-0.0001	2.0896	?????	0.0014	2.0889	?????	0.0022	2.1116	?????	0.001	2.1171	?????	0	?????	-0.0008	0.0313	0.0681	0.1103	0.1103	0.1374	-0.0006	0.0272	0.0607	0.0822	0.1094	0.1353
	575	0.0004	2.0993	?????	0.0001	2.0893	?????	0.0016	2.0887	?????	0.0024	2.111	?????	0.0013	2.1172	?????	0	?????	-0.0005	0.0321	0.0698	0.1126	0.1135	0.141	-0.0005	0.028	0.0623	0.0845	0.1119	0.1391
	576	0.0002	2.0986	?????	-0.0001	2.0882	?????	0.0016	2.0876	?????	0.0022	2.1104	?????	0.0011	2.1156	?????	0	?????	-0.0009	0.0329	0.0713	0.1153	0.1169	0.1448	-0.0007	0.0286	0.0637	0.0865	0.1153	0.1428
	577	0.0003	2.0978	?????	0	2.0876	?????	0.0016	2.0873	?????	0.0022	2.1089	?????	0.0011	2.1149	?????	0	?????	-0.0008	0.0341	0.0734	0.1176	0.1204	0.1492	-0.0006	0.0296	0.0656	0.0894	0.1194	0.1475
	578	0.0002	2.097	?????	0	2.0869	?????	0.0016	2.086	?????	0.0024	2.1079	?????	0.0012	2.1141	?????	0	?????	-0.0007	0.035	0.0755	0.1206	0.1242	0.1545	-0.0006	0.0306	0.0675	0.0917	0.1229	0.1522
	579	0.0003	2.0966	?????	0.0001	2.0864	?????	0.0017	2.0859	?????	0.0023	2.1078	?????	0.0012	2.1133	?????	0	?????	-0.0007	0.0357	0.0769	0.1231	0.1268	0.1572	-0.0006	0.0313	0.0688	0.0942	0.1253	0.1556
	580	0.0002	2.0954	?????	0	2.0849	?????	0.0016	2.0844	?????	0.0023	2.1063	?????	0.0012	2.1127	?????	0	?????	-0.0008	0.0366	0.0785	0.1254	0.13	0.1617	-0.0006	0.0321	0.0708	0.0969	0.1292	0.1594
	581	0.0002	2.0942	?????	0.0001	2.0839	?????	0.0016	2.0834	?????	0.0023	2.1055	?????	0.0012	2.1111	?????	0	?????	-0.0008	0.0381	0.0815	0.1289	0.1355	0.1676	-0.0007	0.0332	0.0731	0.1008	0.1341	0.166
	582	0.0002	2.0934	?????	0	2.0827	?????	0.0016	2.0823	?????	0.0022	2.1047	?????	0.0012	2.1098	?????	0	?????	-0.0009	0.039	0.0837	0.132	0.1386	0.1723	-0.0007	0.0341	0.0749	0.1034	0.1371	0.1703
	583	0.0003	2.093	?????	0.0002	2.082	?????	0.0017	2.0814	?????	0.0025	2.104	?????	0.0013	2.1099	?????	0	?????	-0.0007	0.0398	0.085	0.1339	0.1416	0.1757	-0.0005	0.035	0.0763	0.1053	0.1401	0.1736
	584	0.0003	2.0915	?????	0.0001	2.0812	?????	0.0016	2.0805	?????	0.0024	2.1025	?????	0.0012	2.1087	?????	0	?????	-0.0008	0.0408	0.0872	0.137	0.1454	0.1805	-0.0005	0.0358	0.0784	0.1082	0.1441	0.1784
	585	0.0002	2.0904	?????	0.0001	2.0794	?????	0.0016	2.0792	?????	0.0023	2.1019	?????	0.0013	2.1079	?????	0	?????	-0.0008	0.0419	0.0894	0.1397	0.1491	0.1852	-0.0006	0.0369	0.0802	0.1111	0.1476	0.1832
	586	0.0003	2.0896	?????	0.0001	2.0789	?????	0.0016	2.0782	?????	0.0024	2.1012	?????	0.0013	2.1067	?????	0	?????	-0.0007	0.0429	0.0914	0.1429	0.1527	0.1897	-0.0006	0.0377	0.0821	0.1137	0.1515	0.1876
	587	0.0004	2.0886	?????	0.0002	2.078	?????	0.0018	2.0774	?????	0.0025	2.0999	?????	0.0014	2.1058	?????	0	?????	-0.0007	0.044	0.0934	0.1453	0.1563	0.1941	-0.0005	0.0386	0.0838	0.1164	0.1549	0.1919
	588	0.0003	2.0876	?????	0.0002	2.0772	?????	0.0017	2.0763	?????	0.0024	2.0989	?????	0.0014	2.1043	?????	0	?????	-0.0007	0.0449	0.0953	0.1486	0.1599	0.1985	-0.0007	0.0396	0.0857	0.1192	0.1586	0.1965
	589	0.0003	2.0863	?????	0.0001	2.0759	?????	0.0017	2.0755	?????	0.0024	2.0979	?????	0.0013	2.1035	?????	0	?????	-0.0007	0.0459	0.0973	0.1512	0.1634	0.2033	-0.0006	0.0404	0.0875	0.1218	0.1619	0.201
	590	0.0003	2.0856	?????	0.0001	2.0749	?????	0.0018	2.0745	?????	0.0025	2.0969	?????	0.0014	2.1027	?????	0	?????	-0.0006	0.0469	0.0993	0.1543	0.1672	0.2077	-0.0006	0.0414	0.0892	0.1247	0.1658	0.2055
	591	0.0004	2.0847	?????	0.0002	2.0741	?????	0.0017	2.0734	?????	0.0025	2.0962	?????	0.0014	2.1016	?????	0	?????	-0.0007	0.048	0.1014	0.1571	0.1708	0.2122	-0.0006	0.0423	0.091	0.127	0.1695	0.2098
	592	0.0003	2.0832	?????	0.0002	2.0736	?????	0.0018	2.0727	?????	0.0025	2.0954	?????	0.0015	2.1009	?????	0	?????	-0.0008	0.0487	0.1028	0.1587	0.1733	0.2154	-0.0006	0.0428	0.0924	0.1294	0.172	0.2129
	593	0.0003	2.0831	?????	0.0002	2.0729	?????	0.0017	2.0719	?????	0.0025	2.0939	?????	0.0015	2.1	?????	0	?????	-0.0007	0.0497	0.1047	0.1615	0.1768	0.2193	-0.0006	0.0437	0.0944	0.1319	0.1753	0.2175
	594	0.0003	2.0817	?????	0.0003	2.0717	?????	0.0019	2.0709	?????	0.0026	2.0936	?????	0.0015	2.099	?????	0	?????	-0.0007	0.0507	0.1065	0.1645	0.18	0.2241	-0.0005	0.0447	0.096	0.1349	0.1791	0.222
	595	0.0003	2.0809	?????	0.0003	2.0706	?????	0.0018	2.0702	?????	0.0026	2.0925	?????	0.0015	2.0981	?????	0	?????	-0.0007	0.0515	0.1085	0.1671	0.1839	0.2283	-0.0005	0.0455	0.0979	0.1372	0.1826	0.2261
	596	0.0004	2.0802	?????	0.0004	2.0699	?????	0.0018	2.0696	?????	0.0026	2.092	?????	0.0015	2.0978	?????	0	?????	-0.0008	0.0523	0.11	0.1691	0.1867	0.2316	-0.0005	0.0462	0.0992	0.1394	0.1848	0.2294
	597	0.0004	2.0794	?????	0.0003	2.0694	?????	0.0019	2.0687	?????	0.0027	2.0916	?????	0.0016	2.097	?????	0	?????	-0.0007	0.0533	0.1119	0.1721	0.1904	0.2363	-0.0004	0.0471	0.101	0.1419	0.1886	0.2339
	598	0.0002	2.0791	?????	0.0003	2.0681	?????	0.0018	2.068	?????	0.0026	2.09	?????	0.0015	2.0959	?????	0	?????	-0.0009	0.0542	0.1141	0.1749	0.1938	0.2414	-0.0007	0.0478	0.1027	0.1446	0.1918	0.2387
	599	0.0003	2.0775	?????	0.0002	2.067	?????	0.0019	2.0667	?????	0.0025	2.0894	?????	0.0015	2.0949	?????	0	?????	-0.0008	0.0556	0.1169	0.1781	0.1986	0.2469	-0.0007	0.0491	0.1048	0.1477	0.1973	0.2445
	600	0.0004	2.0773	?????	0.0004	2.0669	?????	0.0019	2.0666	?????	0.0027	2.0887	?????	0.0016	2.0944	?????	0	?????	-0.0008	0.0564	0.1185	0.181	0.2016	0.2505	-0.0005	0.0499	0.1069	0.1507	0.2002	0.2489
	601	0.0004	2.0761	?????	0.0004	2.0661	?????	0.0019	2.0655	?????	0.0027	2.088	?????	0.0016	2.0936	?????	0	?????	-0.0008	0.0581	0.121	0.1852	0.2083	0.2571	-0.0006	0.0514	0.1093	0.1552	0.206	0.2559
	602	0.0005	2.0753	?????	0.0004	2.065	?????	0.002	2.0643	?????	0.0028	2.0872	?????	0.0016	2.0929	?????	0	?????	-0.0008	0.0596	0.1249	0.189	0.2136	0.2641	-0.0005	0.0528	0.1129	0.1598	0.2127	0.2624
	603	0.0006	2.0744	?????	0.0005	2.0637	?????	0.002	2.0635	?????	0.0028	2.086	?????	0.0016	2.0915	?????	0	?????	-0.0008	0.0618	0.1284	0.1951	0.2203	0.2745	-0.0006	0.0546	0.1162	0.1646	0.2186	0.2707
	604	0.0006	2.0733	?????	0.0005	2.0627	?????	0.002	2.0625	?????	0.0028	2.0849	?????	0.0018	2.091	?????	0	?????	-0.0008	0.0638	0.1332	0.2006	0.2282	0.284	-0.0006	0.0565	0.1203	0.1706	0.2269	0.2819
	605	0.0004	2.0725	?????	0.0004	2.0626	?????	0.002	2.062	?????	0.0027	2.0847	?????	0.0017	2.0902	?????	0	?????	-0.0007	0.0647	0.1349	0.2038	0.2322	0.2884	-0.0007	0.0572	0.1218	0.173	0.2304	0.2861
	606	0.0006	2.0722	?????	0.0006	2.0612	?????	0.0022	2.0608	?????	0.003	2.0833	?????	0.0019	2.0891	?????	0	?????	-0.0007	0.067	0.1401	0.2106	0.2412	0.2989	-0.0006	0.0596	0.1262	0.1803	0.2393	0.2967
	607	0.0007	2.0708	?????	0.0008	2.0605	?????	0.0023	2.0598	?????	0.003	2.0825	?????	0.002	2.0878	?????	0	?????	-0.0006	0.0697	0.1449	0.2173	0.2506	0.3109	-0.0004	0.0619	0.1312	0.1869	0.2492	0.3083
	608	0.0006	2.0695	?????	0.0007	2.0594	?????	0.0022	2.0584	?????	0.0029	2.0811	?????	0.0018	2.0867	?????	0	?????	-0.0008	0.0724	0.1502	0.2251	0.2603	0.3241	-0.0006	0.0642	0.136	0.194	0.2583	0.3213
	609	0.0006	2.0693	?????	0.0006	2.0583	?????	0.0022	2.0582	?????	0.0029	2.0808	?????	0.0019	2.086	?????	0	?????	-0.0008	0.0743	0.1539	0.2296	0.2667	0.3316	-0.0007	0.0657	0.1391	0.199	0.2652	0.3291
	610	0.0008	2.0679	?????	0.0008	2.0574	?????	0.0024	2.0569	?????	0.0031	2.0792	?????	0.0021	2.0853	?????	0	?????	-0.0007	0.0787	0.1624	0.2413	0.2818	0.3512	-0.0005	0.0696	0.1469	0.2102	0.2803	0.3484
	611	0.0008	2.0668	?????	0.0009	2.0565	?????	0.0024	2.0558	?????	0.0032	2.0777	?????	0.0021	2.0839	?????	0	?????	-0.0007	0.0817	0.1687	0.2502	0.2935	0.3652	-0.0006	0.0724	0.1529	0.2192	0.2918	0.3625
	612	0.0009	2.066	?????	0.0009	2.0556	?????	0.0025	2.0548	?????	0.0032	2.0776	?????	0.0022	2.0828	?????	0	?????	-0.0007	0.0853	0.1756	0.2604	0.307	0.381	-0.0005	0.0755	0.1589	0.2291	0.3054	0.3788
	613	0.0009	2.0653	?????	0.0009	2.0549	?????	0.0025	2.0543	?????	0.0032	2.0766	?????	0.0022	2.0822	?????	0	?????	-0.0008	0.0891	0.1834	0.2696	0.3193	0.3988	-0.0006	0.0787	0.1663	0.2387	0.3192	0.3966
	614	0.0009	2.0646	?????	0.0011	2.0543	?????	0.0026	2.0536	?????	0.0032	2.076	?????	0.0024	2.0817	?????	0	?????	-0.0007	0.0917	0.1888	0.2773	0.3299	0.4114	-0.0005	0.0813	0.171	0.2467	0.3286	0.4083
	615	0.001	2.0638	?????	0.0011	2.0532	?????	0.0026	2.0529	?????	0.0034	2.0749	?????	0.0024	2.0808	?????	0	?????	-0.0007	0.0953	0.1966	0.2893	0.3439	0.428	-0.0005	0.0847	0.1774	0.2568	0.3406	0.4254
	616	0.0011	2.0632	?????	0.0012	2.0524	?????	0.0027	2.0519	?????	0.0034	2.0743	?????	0.0025	2.08	?????	0	?????	-0.0007	0.0993	0.2044	0.2991	0.3569	0.4445	-0.0005	0.0883	0.1854	0.2664	0.3558	0.4421
	617	0.001	2.0621	?????	0.0013	2.0517	?????	0.0027	2.0511	?????	0.0035	2.0736	?????	0.0025	2.079	?????	0	?????	-0.0007	0.1031	0.2101	0.3072	0.3702	0.4621	-0.0005	0.0914	0.1913	0.2754	0.3686	0.4568
	618	0.001	2.0612	?????	0.0012	2.0506	?????	0.0027	2.0505	?????	0.0035	2.0725	?????	0.0025	2.0784	?????	0	?????	-0.0008	0.106	0.2169	0.3154	0.3798	0.4759	-0.0006	0.0942	0.1962	0.2837	0.378	0.4726
	619	0.0011	2.0607	?????	0.0012	2.0496	?????	0.0028	2.0495	?????	0.0036	2.072	?????	0.0025	2.0776	?????	0	?????	-0.0008	0.1091	0.2231	0.3249	0.3926	0.4892	-0.0006	0.0967	0.2022	0.2931	0.3906	0.4868
	620	0.0011	2.0601	?????	0.0013	2.0493	?????	0.0028	2.0486	?????	0.0035	2.0713	?????	0.0025	2.0768	?????	0	?????	-0.0008	0.1126	0.2299	0.3346	0.4052	0.5051	-0.0006	0.1001	0.2086	0.3025	0.4043	0.5029
	621	0.0012	2.059	?????	0.0014	2.0481	?????	0.0029	2.0481	?????	0.0036	2.0707	?????	0.0026	2.0763	?????	0	?????	-0.0008	0.1162	0.2372	0.3443	0.4186	0.5212	-0.0006	0.1033	0.2153	0.3124	0.4167	0.5204
	622	0.0011	2.0585	?????	0.0014	2.0475	?????	0.0028	2.0473	?????	0.0036	2.0697	?????	0.0026	2.0752	?????	0	?????	-0.0008	0.1198	0.2447	0.3544	0.4319	0.539	-0.0007	0.1067	0.2221	0.3219	0.4297	0.535
	623	0.0013	2.0581	?????	0.0014	2.0471	?????	0.0029	2.0464	?????	0.0037	2.0694	?????	0.0028	2.0747	?????	0	?????	-0.0008	0.1225	0.2498	0.362	0.4419	0.5508	-0.0005	0.109	0.2266	0.3297	0.4387	0.5479
	624	0.0012	2.0574	?????	0.0015	2.0464	?????	0.003	2.0458	?????	0.0037	2.0688	?????	0.0028	2.0741	?????	0	?????	-0.0007	0.1259	0.2566	0.3724	0.4542	0.566	-0.0004	0.1122	0.2335	0.3379	0.4517	0.5646
	625	0.0013	2.0568	?????	0.0015	2.046	?????	0.0029	2.0452	?????	0.0038	2.0682	?????	0.0028	2.0733	?????	0	?????	-0.0007	0.1293	0.2641	0.3807	0.4674	0.581	-0.0005	0.115	0.2393	0.3495	0.4635	0.577
	626	0.0013	2.0557	?????	0.0015	2.045	?????	0.003	2.0445	?????	0.0038	2.0669	?????	0.0028	2.0728	?????	0	?????	-0.0007	0.133	0.2706	0.3897	0.4784	0.5982	-0.0005	0.1187	0.246	0.3579	0.477	0.5951
	627	0.0013	2.0548	?????	0.0015	2.0439	?????	0.003	2.0435	?????	0.0038	2.0662	?????	0.0028	2.0718	?????	0	?????	-0.0006	0.1364	0.2767	0.3982	0.49	0.6114	-0.0005	0.1214	0.2523	0.3666	0.4876	0.61
	628	0.0014	2.0541	?????	0.0015	2.0436	?????	0.0031	2.0429	?????	0.0038	2.0653	?????	0.0029	2.071	?????	0	?????	-0.0008	0.1385	0.2813	0.4046	0.4983	0.6222	-0.0006	0.1231	0.2555	0.3722	0.4953	0.6186
	629	0.0013	2.0533	?????	0.0014	2.0427	?????	0.003	2.042	?????	0.0037	2.0648	?????	0.0029	2.0699	?????	0	?????	-0.0007	0.1412	0.2866	0.4122	0.5078	0.6345	-0.0005	0.1256	0.2607	0.3797	0.5055	0.6295
	630	0.0011	2.0519	?????	0.0014	2.0413	?????	0.0029	2.0409	?????	0.0037	2.0634	?????	0.0027	2.0692	?????	0	?????	-0.0009	0.1436	0.2914	0.419	0.5168	0.6453	-0.0006	0.1278	0.2648	0.386	0.515	0.6406
	631	0.0013	2.0514	?????	0.0016	2.041	?????	0.0031	2.0399	?????	0.0038	2.063	?????	0.0029	2.0684	?????	0	?????	-0.0006	0.1457	0.2953	0.4239	0.5236	0.6533	-0.0004	0.1296	0.2686	0.3909	0.5214	0.6496
	632	0.0012	2.0502	?????	0.0015	2.0393	?????	0.0029	2.0391	?????	0.0037	2.0616	?????	0.0028	2.0669	?????	0	?????	-0.0008	0.147	0.298	0.4276	0.5285	0.6594	-0.0006	0.1309	0.2711	0.3946	0.526	0.6553
	633	0.0012	2.0493	?????	0.0015	2.0385	?????	0.003	2.038	?????	0.0037	2.0606	?????	0.0028	2.0659	?????	0	?????	-0.0008	0.1479	0.2995	0.4295	0.531	0.6626	-0.0005	0.1316	0.2724	0.3968	0.5287	0.6585
	634	0.0011	2.048	?????	0.0014	2.0372	?????	0.0028	2.0369	?????	0.0036	2.0593	?????	0.0025	2.0652	?????	0	?????	-0.0007	0.1482	0.3002	0.4303	0.5319	0.6634	-0.0006	0.1319	0.273	0.3973	0.5296	0.6594
	635	0.001	2.0466	?????	0.0013	2.0361	?????	0.0027	2.0354	?????	0.0035	2.0584	?????	0.0026	2.0638	?????	0	?????	-0.0008	0.1478	0.2993	0.4292	0.5301	0.6612	-0.0007	0.1316	0.2722	0.3963	0.528	0.6574
	636	0.0011	2.0459	?????	0.0012	2.0348	?????	0.0028	2.0344	?????	0.0036	2.0578	?????	0.0026	2.063	?????	0	?????	-0.0007	0.147	0.2975	0.4266	0.5267	0.6558	-0.0006	0.1307	0.2705	0.3936	0.5244	0.6525
	637	0.001	2.0444	?????	0.0012	2.0336	?????	0.0027	2.0335	?????	0.0035	2.0563	?????	0.0025	2.0616	?????	0	?????	-0.0008	0.1455	0.2944	0.4223	0.521	0.6493	-0.0005	0.1295	0.2674	0.3886	0.5177	0.6454
	638	0.0009	2.0436	?????	0.0011	2.0328	?????	0.0026	2.0323	?????	0.0034	2.0555	?????	0.0024	2.0605	?????	0	?????	-0.0008	0.1439	0.2912	0.417	0.5136	0.6412	-0.0006	0.1282	0.2645	0.3845	0.5116	0.6374
	639	0.0007	2.0425	?????	0.0011	2.0321	?????	0.0025	2.0313	?????	0.0033	2.0542	?????	0.0023	2.0595	?????	0	?????	-0.0008	0.1416	0.2865	0.4119	0.507	0.6301	-0.0005	0.1262	0.2608	0.3786	0.5048	0.6258
	640	0.0006	2.0418	?????	0.001	2.0309	?????	0.0024	2.0303	?????	0.0033	2.053	?????	0.0023	2.0585	?????	0	?????	-0.0007	0.1392	0.281	0.4046	0.497	0.6169	-0.0005	0.1236	0.2564	0.3714	0.4944	0.6155
	641	0.0005	2.0401	?????	0.0008	2.0295	?????	0.0023	2.029	?????	0.003	2.0514	?????	0.0021	2.0572	?????	0	?????	-0.0007	0.1357	0.2754	0.396	0.4854	0.6052	-0.0007	0.121	0.2503	0.3633	0.4827	0.5987
	642	0.0005	2.0386	?????	0.0009	2.0283	?????	0.0023	2.028	?????	0.0031	2.0505	?????	0.0021	2.0561	?????	0	?????	-0.0007	0.1324	0.2683	0.3846	0.4722	0.585	-0.0005	0.1179	0.2435	0.3538	0.4701	0.5826
	643	0.0004	2.0382	?????	0.0007	2.0272	?????	0.0022	2.0268	?????	0.003	2.0496	?????	0.002	2.0552	?????	0	?????	-0.0008	0.1291	0.2619	0.377	0.4596	0.5719	-0.0005	0.1148	0.2384	0.3454	0.4589	0.5686
	644	0.0003	2.0371	?????	0.0007	2.0261	?????	0.0022	2.0258	?????	0.0029	2.0485	?????	0.0019	2.0536	?????	0	?????	-0.0008	0.1255	0.2548	0.3665	0.4467	0.5554	-0.0005	0.1116	0.2313	0.3343	0.4439	0.5521
	645	0.0002	2.0357	?????	0.0006	2.0244	?????	0.002	2.024	?????	0.0028	2.0476	?????	0.0018	2.053	?????	0	?????	-0.0008	0.1209	0.2457	0.3552	0.4298	0.5355	-0.0006	0.1079	0.2235	0.3229	0.4284	0.5303
	646	0.0002	2.0346	?????	0.0006	2.0234	?????	0.002	2.0232	?????	0.0027	2.0459	?????	0.0018	2.0513	?????	0	?????	-0.0007	0.1165	0.2361	0.3412	0.4134	0.5122	-0.0005	0.1036	0.2145	0.3097	0.4109	0.5112
	647	0	2.0335	?????	0.0006	2.0222	?????	0.002	2.0216	?????	0.0027	2.0445	?????	0.0018	2.0502	?????	0	?????	-0.0007	0.1118	0.2269	0.3284	0.3961	0.492	-0.0004	0.0995	0.2061	0.2966	0.3942	0.4878
	648	0	2.0323	?????	0.0005	2.0215	?????	0.0019	2.021	?????	0.0027	2.044	?????	0.0017	2.0492	?????	0	?????	-0.0007	0.1081	0.2187	0.3174	0.3826	0.4776	-0.0005	0.096	0.1993	0.2865	0.3812	0.4698
	649	-0.0002	2.031	?????	0.0002	2.0199	?????	0.0017	2.0191	?????	0.0025	2.0423	?????	0.0014	2.0476	?????	0	?????	-0.0007	0.1025	0.2086	0.3018	0.3616	0.4501	-0.0006	0.0913	0.1894	0.2718	0.3606	0.4472
	650	-0.0003	2.029	?????	0.0001	2.0178	?????	0.0016	2.0175	?????	0.0023	2.0406	?????	0.0013	2.0458	?????	0	?????	-0.0008	0.0956	0.195	0.2838	0.336	0.417	-0.0006	0.0844	0.1759	0.2521	0.3373	0.4164
	651	-0.0004	2.0275	?????	0	2.0167	?????	0.0015	2.0158	?????	0.0023	2.0392	?????	0.0012	2.0445	?????	0	?????	-0.0008	0.0901	0.1833	0.2689	0.3169	0.3945	-0.0006	0.0799	0.1665	0.2397	0.3156	0.3912
	652	-0.0004	2.026	?????	-0.0001	2.015	?????	0.0014	2.0143	?????	0.0022	2.0374	?????	0.0013	2.0429	?????	0	?????	-0.0007	0.0839	0.1721	0.2525	0.2955	0.3669	-0.0005	0.0743	0.1553	0.2222	0.2954	0.3644
	653	-0.0005	2.0248	?????	-0.0001	2.0137	?????	0.0015	2.0133	?????	0.0022	2.0364	?????	0.0012	2.0423	?????	0	?????	-0.0007	0.0803	0.1644	0.2426	0.2836	0.3507	-0.0006	0.0716	0.1496	0.2126	0.2821	0.3481
	654	-0.0006	2.023	?????	-0.0002	2.0121	?????	0.0013	2.0118	?????	0.002	2.0349	?????	0.001	2.0401	?????	0	?????	-0.0008	0.0746	0.1532	0.2277	0.2624	0.326	-0.0005	0.066	0.1387	0.1978	0.2613	0.3231
	655	-0.0007	2.0213	?????	-0.0002	2.0105	?????	0.0012	2.0102	?????	0.002	2.0333	?????	0.0011	2.0386	?????	0	?????	-0.0008	0.0693	0.1425	0.2124	0.2434	0.3007	-0.0005	0.0612	0.1286	0.1822	0.2419	0.2993
	656	-0.0009	2.0193	?????	-0.0003	2.0082	?????	0.0011	2.0076	?????	0.0018	2.0305	?????	0.0009	2.0359	?????	0	?????	-0.0008	0.0615	0.1263	0.1912	0.2154	0.2659	-0.0006	0.0539	0.1146	0.1618	0.2131	0.2641
	657	-0.0009	2.0172	?????	-0.0004	2.0066	?????	0.001	2.0062	?????	0.0018	2.029	?????	0.0008	2.0347	?????	0	?????	-0.0008	0.0561	0.1171	0.1778	0.1972	0.244	-0.0005	0.0497	0.1054	0.1477	0.1959	0.2423
	658	-0.001	2.016	?????	-0.0005	2.005	?????	0.001	2.0044	?????	0.0017	2.0275	?????	0.0007	2.0332	?????	0	?????	-0.0008	0.0518	0.1073	0.1643	0.1805	0.2242	-0.0007	0.0453	0.0964	0.1358	0.18	0.2212
	659	-0.0009	2.015	?????	-0.0004	2.004	?????	0.0011	2.0036	?????	0.0018	2.0266	?????	0.0009	2.0319	?????	0	?????	-0.0006	0.049	0.102	0.1576	0.1713	0.2114	-0.0005	0.0431	0.0915	0.1281	0.169	0.2089
	660	-0.001	2.013	?????	-0.0005	2.0024	?????	0.001	2.0017	?????	0.0016	2.0247	?????	0.0007	2.0304	?????	0	?????	-0.0008	0.0448	0.0936	0.1458	0.1558	0.1933	-0.0005	0.039	0.0846	0.1175	0.1547	0.1914
	661	-0.001	2.012	?????	-0.0004	2.001	?????	0.001	2.0004	?????	0.0017	2.0234	?????	0.0007	2.0285	?????	0	?????	-0.0006	0.0416	0.0866	0.1375	0.1436	0.1791	-0.0004	0.0363	0.0789	0.1085	0.1448	0.1759
	662	-0.0012	2.0106	?????	-0.0006	1.9994	?????	0.0009	1.999	?????	0.0015	2.0219	?????	0.0006	2.0276	?????	0	?????	-0.0007	0.038	0.0813	0.128	0.1318	0.1661	-0.0005	0.0328	0.0723	0.0989	0.1316	0.1612
	663	-0.0013	2.0091	?????	-0.0007	1.9978	?????	0.0008	1.9975	?????	0.0016	2.0202	?????	0.0005	2.0258	?????	0	?????	-0.0007	0.0347	0.0747	0.1202	0.1219	0.1517	-0.0005	0.0306	0.0669	0.0913	0.1212	0.1506
	664	-0.0012	2.0081	?????	-0.0006	1.9972	?????	0.0008	1.9968	?????	0.0015	2.0196	?????	0.0006	2.0252	?????	0	?????	-0.0007	0.0327	0.0706	0.1154	0.1154	0.1423	-0.0006	0.0287	0.0636	0.0864	0.1142	0.1407
	665	-0.0013	2.0069	?????	-0.0007	1.9958	?????	0.0008	1.9953	?????	0.0015	2.0178	?????	0.0005	2.0236	?????	0	?????	-0.0008	0.03	0.0654	0.1073	0.106	0.1307	-0.0005	0.0265	0.0585	0.0792	0.1044	0.129
	666	-0.0014	2.0052	?????	-0.0008	1.9944	?????	0.0006	1.9938	?????	0.0013	2.0169	?????	0.0004	2.0226	?????	0	?????	-0.0009	0.0273	0.0602	0.1005	0.0968	0.1195	-0.0006	0.0239	0.0536	0.072	0.095	0.1178
	667	-0.0014	2.0042	?????	-0.0008	1.9931	?????	0.0007	1.9926	?????	0.0015	2.0158	?????	0.0004	2.0211	?????	0	?????	-0.0007	0.0252	0.0557	0.0946	0.0884	0.1092	-0.0005	0.022	0.0496	0.0658	0.0875	0.1085
	668	-0.0013	2.0029	?????	-0.0009	1.9919	?????	0.0008	1.9916	?????	0.0014	2.0145	?????	0.0005	2.02	?????	0	?????	-0.0008	0.0232	0.0517	0.089	0.0814	0.1006	-0.0004	0.0201	0.0463	0.0603	0.0802	0.0985
	669	-0.0015	2.0017	?????	-0.0007	1.9905	?????	0.0007	1.9901	?????	0.0013	2.013	?????	0.0004	2.0185	?????	0	?????	-0.0008	0.0212	0.0479	0.0838	0.0745	0.0917	-0.0005	0.0184	0.0423	0.0553	0.0728	0.09
	670	-0.0014	2.0009	?????	-0.0009	1.9896	?????	0.0005	1.9891	?????	0.0013	2.0123	?????	0.0003	2.0176	?????	0	?????	-0.0007	0.0199	0.0452	0.0803	0.0697	0.086	-0.0006	0.0173	0.0396	0.0521	0.0684	0.0845
	671	-0.0015	1.999	?????	-0.0009	1.9882	?????	0.0006	1.9874	?????	0.0013	2.0107	?????	0.0003	2.0164	?????	0	?????	-0.0008	0.0181	0.0417	0.0758	0.0633	0.0782	-0.0005	0.0157	0.037	0.0468	0.062	0.0765
	672	-0.0015	1.9981	?????	-0.0008	1.987	?????	0.0006	1.9864	?????	0.0014	2.0095	?????	0.0004	2.015	?????	0	?????	-0.0007	0.0164	0.0382	0.071	0.0572	0.0699	-0.0005	0.014	0.0335	0.0424	0.0564	0.0692
	673	-0.0015	1.9966	?????	-0.0009	1.9855	?????	0.0006	1.9847	?????	0.0013	2.0083	?????	0.0003	2.0134	?????	0	?????	-0.0008	0.015	0.035	0.0663	0.0522	0.0633	-0.0006	0.0128	0.0308	0.0382	0.05	0.0619
	674	-0.0016	1.9948	?????	-0.0009	1.9837	?????	0.0006	1.9833	?????	0.0014	2.0063	?????	0.0003	2.0118	?????	0	?????	-0.0007	0.0134	0.0319	0.0618	0.0461	0.0569	-0.0005	0.0113	0.0279	0.0338	0.0448	0.0555
	675	-0.0017	1.9935	?????	-0.001	1.9824	?????	0.0005	1.9816	?????	0.0012	2.005	?????	0.0003	2.0105	?????	0	?????	-0.0008	0.0119	0.0294	0.0582	0.041	0.0507	-0.0006	0.0101	0.0257	0.0305	0.0401	0.0493
	676	-0.0017	1.9924	?????	-0.001	1.9815	?????	0.0004	1.9805	?????	0.0011	2.0039	?????	0.0002	2.009	?????	0	?????	-0.0008	0.0112	0.0278	0.0564	0.0386	0.0476	-0.0007	0.0094	0.0242	0.0283	0.0376	0.0462
	677	-0.0016	1.9912	?????	-0.0009	1.9797	?????	0.0006	1.9791	?????	0.0013	2.0025	?????	0.0003	2.0079	?????	0	?????	-0.0007	0.0102	0.0258	0.0533	0.0349	0.0431	-0.0005	0.0086	0.0224	0.0255	0.034	0.0416
	678	-0.0016	1.9895	?????	-0.0009	1.978	?????	0.0005	1.9777	?????	0.0012	2.0009	?????	0.0003	2.0062	?????	0	?????	-0.0008	0.0091	0.0237	0.0508	0.0314	0.0385	-0.0005	0.0076	0.0206	0.0228	0.0302	0.0372
	679	-0.0016	1.9875	?????	-0.0009	1.9764	?????	0.0005	1.9758	?????	0.0011	1.9991	?????	0.0003	2.0047	?????	0	?????	-0.0007	0.0079	0.0216	0.0477	0.0274	0.0337	-0.0006	0.0067	0.0185	0.0199	0.0261	0.0322
	680	-0.0017	1.9859	?????	-0.0009	1.9749	?????	0.0005	1.9741	?????	0.0012	1.9974	?????	0.0003	2.0032	?????	0	?????	-0.0007	0.0073	0.0202	0.0456	0.0248	0.0303	-0.0005	0.006	0.0173	0.0179	0.0237	0.0291
	681	-0.0017	1.9843	?????	-0.001	1.973	?????	0.0005	1.9726	?????	0.0011	1.9959	?????	0.0002	2.0013	?????	0	?????	-0.0007	0.0066	0.0188	0.0438	0.0224	0.0274	-0.0006	0.0054	0.0158	0.0162	0.0212	0.0262
	682	-0.0017	1.9835	?????	-0.001	1.9719	?????	0.0004	1.9716	?????	0.0012	1.995	?????	0.0002	2.0006	?????	0	?????	-0.0009	0.0062	0.018	0.0425	0.0209	0.0257	-0.0005	0.0049	0.0151	0.0151	0.0199	0.0244
	683	-0.0018	1.9815	?????	-0.0011	1.9707	?????	0.0004	1.9702	?????	0.0011	1.9933	?????	0.0002	1.9988	?????	0	?????	-0.0007	0.0057	0.0169	0.0414	0.019	0.0232	-0.0006	0.0045	0.0142	0.0134	0.0182	0.0223
	684	-0.0018	1.9806	?????	-0.0011	1.9696	?????	0.0004	1.9691	?????	0.001	1.992	?????	0.0002	1.9974	?????	0	?????	-0.0008	0.0052	0.0159	0.04	0.0178	0.0216	-0.0006	0.0041	0.0134	0.0126	0.0167	0.0199
	685	-0.0017	1.9794	?????	-0.0009	1.9683	?????	0.0005	1.9681	?????	0.0012	1.9907	?????	0.0002	1.9965	?????	0	?????	-0.0007	0.0049	0.0153	0.0388	0.0163	0.0194	-0.0004	0.0038	0.0128	0.0113	0.0152	0.0184
	686	-0.0018	1.9777	?????	-0.0011	1.9669	?????	0.0004	1.9661	?????	0.0011	1.9891	?????	0.0002	1.9945	?????	0	?????	-0.0007	0.0043	0.0144	0.0376	0.0145	0.0178	-0.0006	0.0033	0.0119	0.0102	0.0136	0.0165
	687	-0.0019	1.9767	?????	-0.0011	1.9656	?????	0.0003	1.9647	?????	0.001	1.9883	?????	0	1.9932	?????	0	?????	-0.0008	0.004	0.0136	0.0367	0.0133	0.0162	-0.0006	0.0031	0.0112	0.0094	0.0124	0.0152
	688	-0.0018	1.9751	?????	-0.0011	1.9643	?????	0.0003	1.9633	?????	0.001	1.9868	?????	0.0001	1.9923	?????	0	?????	-0.0009	0.0037	0.0133	0.036	0.0124	0.0149	-0.0006	0.0028	0.0108	0.0086	0.0113	0.0141
	689	-0.0018	1.9749	?????	-0.001	1.9635	?????	0.0004	1.9628	?????	0.0012	1.9859	?????	0.0002	1.9911	?????	0	?????	-0.0007	0.0036	0.0129	0.0355	0.0118	0.0142	-0.0005	0.0027	0.0106	0.0082	0.0108	0.0131
	690	-0.002	1.973	?????	-0.0011	1.962	?????	0.0004	1.9614	?????	0.001	1.9846	?????	0.0001	1.9898	?????	0	?????	-0.0008	0.0033	0.0123	0.0348	0.011	0.0133	-0.0007	0.0024	0.01	0.0074	0.0099	0.012
	691	-0.0017	1.9717	?????	-0.001	1.9607	?????	0.0004	1.9602	?????	0.001	1.9832	?????	0.0002	1.9888	?????	0	?????	-0.0007	0.0032	0.0119	0.0341	0.0102	0.0125	-0.0005	0.0024	0.0098	0.007	0.0091	0.0111
	692	-0.002	1.9702	?????	-0.0011	1.9594	?????	0.0002	1.9588	?????	0.001	1.9821	?????	0.0001	1.9874	?????	0	?????	-0.0008	0.0027	0.0113	0.0334	0.0093	0.0113	-0.0007	0.002	0.0092	0.0063	0.0082	0.01
	693	-0.0019	1.969	?????	-0.0012	1.9579	?????	0.0002	1.9574	?????	0.001	1.9805	?????	0.0001	1.9861	?????	0	?????	-0.0008	0.0027	0.011	0.0329	0.0087	0.0106	-0.0005	0.0019	0.0089	0.0058	0.0076	0.0093
	694	-0.0018	1.9676	?????	-0.001	1.9566	?????	0.0004	1.9559	?????	0.0011	1.9794	?????	0.0001	1.9848	?????	0	?????	-0.0008	0.0025	0.0107	0.0325	0.0079	0.0097	-0.0005	0.0018	0.0086	0.0053	0.007	0.0085
	695	-0.0019	1.9669	?????	-0.001	1.9554	?????	0.0003	1.9553	?????	0.0011	1.9781	?????	0.0001	1.9838	?????	0	?????	-0.0008	0.0024	0.0104	0.0319	0.0076	0.0092	-0.0006	0.0016	0.0083	0.0049	0.0065	0.008
	696	-0.0019	1.9654	?????	-0.0009	1.9539	?????	0.0004	1.9535	?????	0.0012	1.977	?????	0.0003	1.9822	?????	0	?????	-0.0006	0.0023	0.0102	0.0316	0.0071	0.0085	-0.0005	0.0015	0.0082	0.0046	0.006	0.0074
	697	-0.0019	1.9637	?????	-0.0011	1.9522	?????	0.0003	1.9523	?????	0.0009	1.9752	?????	0.0001	1.9809	?????	0	?????	-0.0008	0.002	0.0098	0.031	0.0065	0.0078	-0.0005	0.0014	0.0078	0.0041	0.0055	0.0066
	698	-0.002	1.9622	?????	-0.0012	1.9507	?????	0.0002	1.9503	?????	0.001	1.9739	?????	0	1.9792	?????	0	?????	-0.0008	0.0019	0.0095	0.0305	0.0059	0.0072	-0.0006	0.0012	0.0075	0.0037	0.005	0.0059
	699	-0.0019	1.9608	?????	-0.0011	1.9495	?????	0.0003	1.9491	?????	0.001	1.9724	?????	0.0002	1.9776	?????	0	?????	-0.0007	0.0019	0.0094	0.0304	0.0057	0.0068	-0.0005	0.0012	0.0074	0.0035	0.0047	0.0054
	700	-0.0019	1.9593	?????	-0.001	1.9481	?????	0.0004	1.9475	?????	0.0011	1.9708	?????	0.0001	1.9762	?????	0	?????	-0.0006	0.0019	0.0093	0.0301	0.0053	0.0064	-0.0005	0.0011	0.0073	0.0034	0.0043	0.0052
Blank Read 2:Spectrum
	Wavelength	A1	A2	A3	B1	B2	B3	C1	C2	C3	D1	D2	D3	E1	E2	E3	F1	F3	G1	G2	G3	G4	G5	G6	H1	H2	H3	H4	H5	H6
	550	?????	?????	0.0175	?????	?????	0.0155	?????	?????	0.0176	?????	?????	0.0207	?????	?????	0.0178	?????	0	?????	?????	?????	?????	?????	?????	?????	?????	?????	?????	?????	?????
	551	?????	?????	0.0181	?????	?????	0.0161	?????	?????	0.0181	?????	?????	0.0211	?????	?????	0.0184	?????	0	?????	?????	?????	?????	?????	?????	?????	?????	?????	?????	?????	?????
	552	?????	?????	0.0184	?????	?????	0.0163	?????	?????	0.0184	?????	?????	0.0216	?????	?????	0.0187	?????	0	?????	?????	?????	?????	?????	?????	?????	?????	?????	?????	?????	?????
	553	?????	?????	0.019	?????	?????	0.0168	?????	?????	0.0189	?????	?????	0.022	?????	?????	0.0193	?????	0	?????	?????	?????	?????	?????	?????	?????	?????	?????	?????	?????	?????
	554	?????	?????	0.0198	?????	?????	0.0177	?????	?????	0.0197	?????	?????	0.0228	?????	?????	0.0199	?????	0	?????	?????	?????	?????	?????	?????	?????	?????	?????	?????	?????	?????
	555	?????	?????	0.0201	?????	?????	0.018	?????	?????	0.0201	?????	?????	0.0233	?????	?????	0.0204	?????	0	?????	?????	?????	?????	?????	?????	?????	?????	?????	?????	?????	?????
	556	?????	?????	0.0207	?????	?????	0.0185	?????	?????	0.0206	?????	?????	0.0238	?????	?????	0.021	?????	0	?????	?????	?????	?????	?????	?????	?????	?????	?????	?????	?????	?????
	557	?????	?????	0.0217	?????	?????	0.0196	?????	?????	0.0216	?????	?????	0.0246	?????	?????	0.0219	?????	0	?????	?????	?????	?????	?????	?????	?????	?????	?????	?????	?????	?????
	558	?????	?????	0.0225	?????	?????	0.0204	?????	?????	0.0224	?????	?????	0.0256	?????	?????	0.0227	?????	0	?????	?????	?????	?????	?????	?????	?????	?????	?????	?????	?????	?????
	559	?????	?????	0.0233	?????	?????	0.0211	?????	?????	0.0232	?????	?????	0.0261	?????	?????	0.0234	?????	0	?????	?????	?????	?????	?????	?????	?????	?????	?????	?????	?????	?????
	560	?????	?????	0.0244	?????	?????	0.0221	?????	?????	0.0242	?????	?????	0.0274	?????	?????	0.0245	?????	0	?????	?????	?????	?????	?????	?????	?????	?????	?????	?????	?????	?????
	561	?????	?????	0.0254	?????	?????	0.0233	?????	?????	0.0252	?????	?????	0.0283	?????	?????	0.0255	?????	0	?????	?????	?????	?????	?????	?????	?????	?????	?????	?????	?????	?????
	562	?????	?????	0.0265	?????	?????	0.0243	?????	?????	0.0263	?????	?????	0.0293	?????	?????	0.0265	?????	0	?????	?????	?????	?????	?????	?????	?????	?????	?????	?????	?????	?????
	563	?????	?????	0.0271	?????	?????	0.025	?????	?????	0.0271	?????	?????	0.03	?????	?????	0.0271	?????	0	?????	?????	?????	?????	?????	?????	?????	?????	?????	?????	?????	?????
	564	?????	?????	0.029	?????	?????	0.0266	?????	?????	0.0288	?????	?????	0.0318	?????	?????	0.0289	?????	0	?????	?????	?????	?????	?????	?????	?????	?????	?????	?????	?????	?????
	565	?????	?????	0.0301	?????	?????	0.0279	?????	?????	0.03	?????	?????	0.0329	?????	?????	0.03	?????	0	?????	?????	?????	?????	?????	?????	?????	?????	?????	?????	?????	?????
	566	?????	?????	0.0313	?????	?????	0.0291	?????	?????	0.0311	?????	?????	0.0341	?????	?????	0.0312	?????	0	?????	?????	?????	?????	?????	?????	?????	?????	?????	?????	?????	?????
	567	?????	?????	0.032	?????	?????	0.0296	?????	?????	0.0318	?????	?????	0.0347	?????	?????	0.0318	?????	0	?????	?????	?????	?????	?????	?????	?????	?????	?????	?????	?????	?????
	568	?????	?????	0.0336	?????	?????	0.0312	?????	?????	0.0333	?????	?????	0.0361	?????	?????	0.0334	?????	0	?????	?????	?????	?????	?????	?????	?????	?????	?????	?????	?????	?????
	569	?????	?????	0.0348	?????	?????	0.0326	?????	?????	0.0344	?????	?????	0.0373	?????	?????	0.0346	?????	0	?????	?????	?????	?????	?????	?????	?????	?????	?????	?????	?????	?????
	570	?????	?????	0.0362	?????	?????	0.0337	?????	?????	0.0358	?????	?????	0.0387	?????	?????	0.0358	?????	0	?????	?????	?????	?????	?????	?????	?????	?????	?????	?????	?????	?????
	571	?????	?????	0.0369	?????	?????	0.0345	?????	?????	0.0366	?????	?????	0.0392	?????	?????	0.0367	?????	0	?????	?????	?????	?????	?????	?????	?????	?????	?????	?????	?????	?????
	572	?????	?????	0.0377	?????	?????	0.0353	?????	?????	0.0375	?????	?????	0.0401	?????	?????	0.0376	?????	0	?????	?????	?????	?????	?????	?????	?????	?????	?????	?????	?????	?????
	573	?????	?????	0.0389	?????	?????	0.0365	?????	?????	0.0385	?????	?????	0.0412	?????	?????	0.0385	?????	0	?????	?????	?????	?????	?????	?????	?????	?????	?????	?????	?????	?????
	574	?????	?????	0.04	?????	?????	0.0377	?????	?????	0.0395	?????	?????	0.0425	?????	?????	0.0397	?????	0	?????	?????	?????	?????	?????	?????	?????	?????	?????	?????	?????	?????
	575	?????	?????	0.0407	?????	?????	0.0385	?????	?????	0.0405	?????	?????	0.0433	?????	?????	0.0405	?????	0	?????	?????	?????	?????	?????	?????	?????	?????	?????	?????	?????	?????
	576	?????	?????	0.0417	?????	?????	0.0395	?????	?????	0.0415	?????	?????	0.0443	?????	?????	0.0415	?????	0	?????	?????	?????	?????	?????	?????	?????	?????	?????	?????	?????	?????
	577	?????	?????	0.043	?????	?????	0.0404	?????	?????	0.0426	?????	?????	0.0453	?????	?????	0.0428	?????	0	?????	?????	?????	?????	?????	?????	?????	?????	?????	?????	?????	?????
	578	?????	?????	0.0441	?????	?????	0.0415	?????	?????	0.0436	?????	?????	0.0462	?????	?????	0.0437	?????	0	?????	?????	?????	?????	?????	?????	?????	?????	?????	?????	?????	?????
	579	?????	?????	0.0447	?????	?????	0.0423	?????	?????	0.0444	?????	?????	0.047	?????	?????	0.0444	?????	0	?????	?????	?????	?????	?????	?????	?????	?????	?????	?????	?????	?????
	580	?????	?????	0.0459	?????	?????	0.0435	?????	?????	0.0454	?????	?????	0.0482	?????	?????	0.0455	?????	0	?????	?????	?????	?????	?????	?????	?????	?????	?????	?????	?????	?????
	581	?????	?????	0.0473	?????	?????	0.0448	?????	?????	0.0469	?????	?????	0.0496	?????	?????	0.0469	?????	0	?????	?????	?????	?????	?????	?????	?????	?????	?????	?????	?????	?????
	582	?????	?????	0.0482	?????	?????	0.0458	?????	?????	0.0478	?????	?????	0.0505	?????	?????	0.0479	?????	0	?????	?????	?????	?????	?????	?????	?????	?????	?????	?????	?????	?????
	583	?????	?????	0.0491	?????	?????	0.0467	?????	?????	0.0487	?????	?????	0.0514	?????	?????	0.0487	?????	0	?????	?????	?????	?????	?????	?????	?????	?????	?????	?????	?????	?????
	584	?????	?????	0.0503	?????	?????	0.0478	?????	?????	0.0498	?????	?????	0.0525	?????	?????	0.0498	?????	0	?????	?????	?????	?????	?????	?????	?????	?????	?????	?????	?????	?????
	585	?????	?????	0.0514	?????	?????	0.0489	?????	?????	0.0509	?????	?????	0.0535	?????	?????	0.051	?????	0	?????	?????	?????	?????	?????	?????	?????	?????	?????	?????	?????	?????
	586	?????	?????	0.0525	?????	?????	0.05	?????	?????	0.0521	?????	?????	0.0546	?????	?????	0.052	?????	0	?????	?????	?????	?????	?????	?????	?????	?????	?????	?????	?????	?????
	587	?????	?????	0.0535	?????	?????	0.051	?????	?????	0.0531	?????	?????	0.0556	?????	?????	0.053	?????	0	?????	?????	?????	?????	?????	?????	?????	?????	?????	?????	?????	?????
	588	?????	?????	0.0547	?????	?????	0.0522	?????	?????	0.0542	?????	?????	0.0568	?????	?????	0.0542	?????	0	?????	?????	?????	?????	?????	?????	?????	?????	?????	?????	?????	?????
	589	?????	?????	0.0558	?????	?????	0.0533	?????	?????	0.0554	?????	?????	0.0579	?????	?????	0.0553	?????	0	?????	?????	?????	?????	?????	?????	?????	?????	?????	?????	?????	?????
	590	?????	?????	0.057	?????	?????	0.0545	?????	?????	0.0566	?????	?????	0.0591	?????	?????	0.0566	?????	0	?????	?????	?????	?????	?????	?????	?????	?????	?????	?????	?????	?????
	591	?????	?????	0.0583	?????	?????	0.0558	?????	?????	0.0578	?????	?????	0.0604	?????	?????	0.0577	?????	0	?????	?????	?????	?????	?????	?????	?????	?????	?????	?????	?????	?????
	592	?????	?????	0.0591	?????	?????	0.0567	?????	?????	0.0587	?????	?????	0.0611	?????	?????	0.0587	?????	0	?????	?????	?????	?????	?????	?????	?????	?????	?????	?????	?????	?????
	593	?????	?????	0.0606	?????	?????	0.058	?????	?????	0.06	?????	?????	0.0625	?????	?????	0.0599	?????	0	?????	?????	?????	?????	?????	?????	?????	?????	?????	?????	?????	?????
	594	?????	?????	0.0621	?????	?????	0.0593	?????	?????	0.0615	?????	?????	0.0639	?????	?????	0.0614	?????	0	?????	?????	?????	?????	?????	?????	?????	?????	?????	?????	?????	?????
	595	?????	?????	0.0631	?????	?????	0.0606	?????	?????	0.0627	?????	?????	0.0651	?????	?????	0.0624	?????	0	?????	?????	?????	?????	?????	?????	?????	?????	?????	?????	?????	?????
	596	?????	?????	0.0643	?????	?????	0.0616	?????	?????	0.0637	?????	?????	0.0662	?????	?????	0.0634	?????	0	?????	?????	?????	?????	?????	?????	?????	?????	?????	?????	?????	?????
	597	?????	?????	0.0655	?????	?????	0.0628	?????	?????	0.0649	?????	?????	0.0675	?????	?????	0.0648	?????	0	?????	?????	?????	?????	?????	?????	?????	?????	?????	?????	?????	?????
	598	?????	?????	0.0672	?????	?????	0.0641	?????	?????	0.066	?????	?????	0.0689	?????	?????	0.0664	?????	0	?????	?????	?????	?????	?????	?????	?????	?????	?????	?????	?????	?????
	599	?????	?????	0.0691	?????	?????	0.0665	?????	?????	0.0686	?????	?????	0.0708	?????	?????	0.0684	?????	0	?????	?????	?????	?????	?????	?????	?????	?????	?????	?????	?????	?????
	600	?????	?????	0.0702	?????	?????	0.0675	?????	?????	0.0695	?????	?????	0.072	?????	?????	0.0693	?????	0	?????	?????	?????	?????	?????	?????	?????	?????	?????	?????	?????	?????
	601	?????	?????	0.0728	?????	?????	0.07	?????	?????	0.0717	?????	?????	0.0743	?????	?????	0.0717	?????	0	?????	?????	?????	?????	?????	?????	?????	?????	?????	?????	?????	?????
	602	?????	?????	0.0749	?????	?????	0.0721	?????	?????	0.0743	?????	?????	0.0765	?????	?????	0.0739	?????	0	?????	?????	?????	?????	?????	?????	?????	?????	?????	?????	?????	?????
	603	?????	?????	0.0776	?????	?????	0.0748	?????	?????	0.0766	?????	?????	0.079	?????	?????	0.0767	?????	0	?????	?????	?????	?????	?????	?????	?????	?????	?????	?????	?????	?????
	604	?????	?????	0.0806	?????	?????	0.0777	?????	?????	0.0799	?????	?????	0.0824	?????	?????	0.0796	?????	0	?????	?????	?????	?????	?????	?????	?????	?????	?????	?????	?????	?????
	605	?????	?????	0.0818	?????	?????	0.0791	?????	?????	0.0811	?????	?????	0.0835	?????	?????	0.0809	?????	0	?????	?????	?????	?????	?????	?????	?????	?????	?????	?????	?????	?????
	606	?????	?????	0.0856	?????	?????	0.0824	?????	?????	0.0847	?????	?????	0.0868	?????	?????	0.0841	?????	0	?????	?????	?????	?????	?????	?????	?????	?????	?????	?????	?????	?????
	607	?????	?????	0.0889	?????	?????	0.0862	?????	?????	0.0879	?????	?????	0.0903	?????	?????	0.0878	?????	0	?????	?????	?????	?????	?????	?????	?????	?????	?????	?????	?????	?????
	608	?????	?????	0.0925	?????	?????	0.0896	?????	?????	0.0918	?????	?????	0.0939	?????	?????	0.091	?????	0	?????	?????	?????	?????	?????	?????	?????	?????	?????	?????	?????	?????
	609	?????	?????	0.0949	?????	?????	0.092	?????	?????	0.0941	?????	?????	0.0963	?????	?????	0.0937	?????	0	?????	?????	?????	?????	?????	?????	?????	?????	?????	?????	?????	?????
	610	?????	?????	0.1007	?????	?????	0.0967	?????	?????	0.0994	?????	?????	0.1016	?????	?????	0.099	?????	0	?????	?????	?????	?????	?????	?????	?????	?????	?????	?????	?????	?????
	611	?????	?????	0.1042	?????	?????	0.1013	?????	?????	0.1033	?????	?????	0.1056	?????	?????	0.103	?????	0	?????	?????	?????	?????	?????	?????	?????	?????	?????	?????	?????	?????
	612	?????	?????	0.1092	?????	?????	0.1056	?????	?????	0.1078	?????	?????	0.1098	?????	?????	0.1076	?????	0	?????	?????	?????	?????	?????	?????	?????	?????	?????	?????	?????	?????
	613	?????	?????	0.114	?????	?????	0.1108	?????	?????	0.1126	?????	?????	0.1149	?????	?????	0.1118	?????	0	?????	?????	?????	?????	?????	?????	?????	?????	?????	?????	?????	?????
	614	?????	?????	0.1165	?????	?????	0.1133	?????	?????	0.1158	?????	?????	0.1175	?????	?????	0.1152	?????	0	?????	?????	?????	?????	?????	?????	?????	?????	?????	?????	?????	?????
	615	?????	?????	0.1213	?????	?????	0.118	?????	?????	0.1203	?????	?????	0.1219	?????	?????	0.1192	?????	0	?????	?????	?????	?????	?????	?????	?????	?????	?????	?????	?????	?????
	616	?????	?????	0.1266	?????	?????	0.1226	?????	?????	0.1242	?????	?????	0.126	?????	?????	0.1233	?????	0	?????	?????	?????	?????	?????	?????	?????	?????	?????	?????	?????	?????
	617	?????	?????	0.1301	?????	?????	0.1264	?????	?????	0.128	?????	?????	0.1301	?????	?????	0.1272	?????	0	?????	?????	?????	?????	?????	?????	?????	?????	?????	?????	?????	?????
	618	?????	?????	0.1327	?????	?????	0.1298	?????	?????	0.132	?????	?????	0.1339	?????	?????	0.1311	?????	0	?????	?????	?????	?????	?????	?????	?????	?????	?????	?????	?????	?????
	619	?????	?????	0.136	?????	?????	0.133	?????	?????	0.1351	?????	?????	0.1366	?????	?????	0.1341	?????	0	?????	?????	?????	?????	?????	?????	?????	?????	?????	?????	?????	?????
	620	?????	?????	0.1396	?????	?????	0.1362	?????	?????	0.1379	?????	?????	0.14	?????	?????	0.1373	?????	0	?????	?????	?????	?????	?????	?????	?????	?????	?????	?????	?????	?????
	621	?????	?????	0.1434	?????	?????	0.1391	?????	?????	0.1413	?????	?????	0.1434	?????	?????	0.1414	?????	0	?????	?????	?????	?????	?????	?????	?????	?????	?????	?????	?????	?????
	622	?????	?????	0.1468	?????	?????	0.1426	?????	?????	0.1455	?????	?????	0.1473	?????	?????	0.1443	?????	0	?????	?????	?????	?????	?????	?????	?????	?????	?????	?????	?????	?????
	623	?????	?????	0.1499	?????	?????	0.1456	?????	?????	0.1479	?????	?????	0.1492	?????	?????	0.147	?????	0	?????	?????	?????	?????	?????	?????	?????	?????	?????	?????	?????	?????
	624	?????	?????	0.1527	?????	?????	0.1492	?????	?????	0.1504	?????	?????	0.1528	?????	?????	0.1498	?????	0	?????	?????	?????	?????	?????	?????	?????	?????	?????	?????	?????	?????
	625	?????	?????	0.1555	?????	?????	0.1515	?????	?????	0.1535	?????	?????	0.1551	?????	?????	0.1521	?????	0	?????	?????	?????	?????	?????	?????	?????	?????	?????	?????	?????	?????
	626	?????	?????	0.1578	?????	?????	0.1538	?????	?????	0.1556	?????	?????	0.1578	?????	?????	0.1548	?????	0	?????	?????	?????	?????	?????	?????	?????	?????	?????	?????	?????	?????
	627	?????	?????	0.1595	?????	?????	0.1558	?????	?????	0.1578	?????	?????	0.1596	?????	?????	0.1567	?????	0	?????	?????	?????	?????	?????	?????	?????	?????	?????	?????	?????	?????
	628	?????	?????	0.1609	?????	?????	0.1567	?????	?????	0.1585	?????	?????	0.1605	?????	?????	0.1581	?????	0	?????	?????	?????	?????	?????	?????	?????	?????	?????	?????	?????	?????
	629	?????	?????	0.1618	?????	?????	0.1577	?????	?????	0.1598	?????	?????	0.1615	?????	?????	0.159	?????	0	?????	?????	?????	?????	?????	?????	?????	?????	?????	?????	?????	?????
	630	?????	?????	0.1621	?????	?????	0.158	?????	?????	0.16	?????	?????	0.1618	?????	?????	0.1593	?????	0	?????	?????	?????	?????	?????	?????	?????	?????	?????	?????	?????	?????
	631	?????	?????	0.1619	?????	?????	0.1576	?????	?????	0.1597	?????	?????	0.1614	?????	?????	0.159	?????	0	?????	?????	?????	?????	?????	?????	?????	?????	?????	?????	?????	?????
	632	?????	?????	0.1607	?????	?????	0.1567	?????	?????	0.1586	?????	?????	0.1605	?????	?????	0.1579	?????	0	?????	?????	?????	?????	?????	?????	?????	?????	?????	?????	?????	?????
	633	?????	?????	0.159	?????	?????	0.1551	?????	?????	0.1572	?????	?????	0.1589	?????	?????	0.1563	?????	0	?????	?????	?????	?????	?????	?????	?????	?????	?????	?????	?????	?????
	634	?????	?????	0.1562	?????	?????	0.1524	?????	?????	0.1547	?????	?????	0.1561	?????	?????	0.1536	?????	0	?????	?????	?????	?????	?????	?????	?????	?????	?????	?????	?????	?????
	635	?????	?????	0.1532	?????	?????	0.1493	?????	?????	0.151	?????	?????	0.1531	?????	?????	0.1505	?????	0	?????	?????	?????	?????	?????	?????	?????	?????	?????	?????	?????	?????
	636	?????	?????	0.149	?????	?????	0.1454	?????	?????	0.1478	?????	?????	0.1498	?????	?????	0.1472	?????	0	?????	?????	?????	?????	?????	?????	?????	?????	?????	?????	?????	?????
	637	?????	?????	0.1442	?????	?????	0.1404	?????	?????	0.1436	?????	?????	0.1458	?????	?????	0.143	?????	0	?????	?????	?????	?????	?????	?????	?????	?????	?????	?????	?????	?????
	638	?????	?????	0.1407	?????	?????	0.1376	?????	?????	0.1393	?????	?????	0.1411	?????	?????	0.1396	?????	0	?????	?????	?????	?????	?????	?????	?????	?????	?????	?????	?????	?????
	639	?????	?????	0.1364	?????	?????	0.1325	?????	?????	0.1359	?????	?????	0.1377	?????	?????	0.1346	?????	0	?????	?????	?????	?????	?????	?????	?????	?????	?????	?????	?????	?????
	640	?????	?????	0.1327	?????	?????	0.1287	?????	?????	0.1304	?????	?????	0.1319	?????	?????	0.1294	?????	0	?????	?????	?????	?????	?????	?????	?????	?????	?????	?????	?????	?????
	641	?????	?????	0.1281	?????	?????	0.1237	?????	?????	0.1266	?????	?????	0.1286	?????	?????	0.126	?????	0	?????	?????	?????	?????	?????	?????	?????	?????	?????	?????	?????	?????
	642	?????	?????	0.121	?????	?????	0.1196	?????	?????	0.121	?????	?????	0.1226	?????	?????	0.1203	?????	0	?????	?????	?????	?????	?????	?????	?????	?????	?????	?????	?????	?????
	643	?????	?????	0.117	?????	?????	0.1145	?????	?????	0.1167	?????	?????	0.1177	?????	?????	0.1153	?????	0	?????	?????	?????	?????	?????	?????	?????	?????	?????	?????	?????	?????
	644	?????	?????	0.1125	?????	?????	0.109	?????	?????	0.1107	?????	?????	0.1134	?????	?????	0.1111	?????	0	?????	?????	?????	?????	?????	?????	?????	?????	?????	?????	?????	?????
	645	?????	?????	0.1061	?????	?????	0.1043	?????	?????	0.1056	?????	?????	0.1076	?????	?????	0.1048	?????	0	?????	?????	?????	?????	?????	?????	?????	?????	?????	?????	?????	?????
	646	?????	?????	0.1006	?????	?????	0.0976	?????	?????	0.0994	?????	?????	0.1014	?????	?????	0.0991	?????	0	?????	?????	?????	?????	?????	?????	?????	?????	?????	?????	?????	?????
	647	?????	?????	0.0933	?????	?????	0.0919	?????	?????	0.0927	?????	?????	0.0966	?????	?????	0.0931	?????	0	?????	?????	?????	?????	?????	?????	?????	?????	?????	?????	?????	?????
	648	?????	?????	0.0894	?????	?????	0.0875	?????	?????	0.0893	?????	?????	0.0917	?????	?????	0.0888	?????	0	?????	?????	?????	?????	?????	?????	?????	?????	?????	?????	?????	?????
	649	?????	?????	0.0831	?????	?????	0.0821	?????	?????	0.0831	?????	?????	0.0865	?????	?????	0.0839	?????	0	?????	?????	?????	?????	?????	?????	?????	?????	?????	?????	?????	?????
	650	?????	?????	0.0766	?????	?????	0.0746	?????	?????	0.0764	?????	?????	0.0791	?????	?????	0.0763	?????	0	?????	?????	?????	?????	?????	?????	?????	?????	?????	?????	?????	?????
	651	?????	?????	0.0711	?????	?????	0.0694	?????	?????	0.0712	?????	?????	0.0735	?????	?????	0.0713	?????	0	?????	?????	?????	?????	?????	?????	?????	?????	?????	?????	?????	?????
	652	?????	?????	0.0657	?????	?????	0.0638	?????	?????	0.0657	?????	?????	0.0681	?????	?????	0.0655	?????	0	?????	?????	?????	?????	?????	?????	?????	?????	?????	?????	?????	?????
	653	?????	?????	0.0619	?????	?????	0.0607	?????	?????	0.0623	?????	?????	0.0646	?????	?????	0.0626	?????	0	?????	?????	?????	?????	?????	?????	?????	?????	?????	?????	?????	?????
	654	?????	?????	0.0571	?????	?????	0.0557	?????	?????	0.0575	?????	?????	0.0598	?????	?????	0.0574	?????	0	?????	?????	?????	?????	?????	?????	?????	?????	?????	?????	?????	?????
	655	?????	?????	0.0522	?????	?????	0.0512	?????	?????	0.0529	?????	?????	0.055	?????	?????	0.0529	?????	0	?????	?????	?????	?????	?????	?????	?????	?????	?????	?????	?????	?????
	656	?????	?????	0.0454	?????	?????	0.0443	?????	?????	0.0461	?????	?????	0.0486	?????	?????	0.0462	?????	0	?????	?????	?????	?????	?????	?????	?????	?????	?????	?????	?????	?????
	657	?????	?????	0.0416	?????	?????	0.0404	?????	?????	0.0421	?????	?????	0.0443	?????	?????	0.0423	?????	0	?????	?????	?????	?????	?????	?????	?????	?????	?????	?????	?????	?????
	658	?????	?????	0.0376	?????	?????	0.0367	?????	?????	0.0385	?????	?????	0.0408	?????	?????	0.0382	?????	0	?????	?????	?????	?????	?????	?????	?????	?????	?????	?????	?????	?????
	659	?????	?????	0.0354	?????	?????	0.0347	?????	?????	0.0362	?????	?????	0.0384	?????	?????	0.0365	?????	0	?????	?????	?????	?????	?????	?????	?????	?????	?????	?????	?????	?????
	660	?????	?????	0.0319	?????	?????	0.0313	?????	?????	0.033	?????	?????	0.0353	?????	?????	0.0329	?????	0	?????	?????	?????	?????	?????	?????	?????	?????	?????	?????	?????	?????
	661	?????	?????	0.0297	?????	?????	0.0285	?????	?????	0.0305	?????	?????	0.0326	?????	?????	0.0304	?????	0	?????	?????	?????	?????	?????	?????	?????	?????	?????	?????	?????	?????
	662	?????	?????	0.0272	?????	?????	0.0265	?????	?????	0.0285	?????	?????	0.0307	?????	?????	0.0279	?????	0	?????	?????	?????	?????	?????	?????	?????	?????	?????	?????	?????	?????
	663	?????	?????	0.0246	?????	?????	0.0241	?????	?????	0.0263	?????	?????	0.0284	?????	?????	0.0261	?????	0	?????	?????	?????	?????	?????	?????	?????	?????	?????	?????	?????	?????
	664	?????	?????	0.0232	?????	?????	0.0225	?????	?????	0.0246	?????	?????	0.0271	?????	?????	0.0245	?????	0	?????	?????	?????	?????	?????	?????	?????	?????	?????	?????	?????	?????
	665	?????	?????	0.0216	?????	?????	0.0213	?????	?????	0.0229	?????	?????	0.0252	?????	?????	0.023	?????	0	?????	?????	?????	?????	?????	?????	?????	?????	?????	?????	?????	?????
	666	?????	?????	0.0193	?????	?????	0.0193	?????	?????	0.0207	?????	?????	0.023	?????	?????	0.0207	?????	0	?????	?????	?????	?????	?????	?????	?????	?????	?????	?????	?????	?????
	667	?????	?????	0.0176	?????	?????	0.0176	?????	?????	0.0191	?????	?????	0.0215	?????	?????	0.0193	?????	0	?????	?????	?????	?????	?????	?????	?????	?????	?????	?????	?????	?????
	668	?????	?????	0.0162	?????	?????	0.0161	?????	?????	0.0178	?????	?????	0.02	?????	?????	0.0179	?????	0	?????	?????	?????	?????	?????	?????	?????	?????	?????	?????	?????	?????
	669	?????	?????	0.0147	?????	?????	0.0149	?????	?????	0.0162	?????	?????	0.0187	?????	?????	0.0164	?????	0	?????	?????	?????	?????	?????	?????	?????	?????	?????	?????	?????	?????
	670	?????	?????	0.0138	?????	?????	0.0139	?????	?????	0.0153	?????	?????	0.0178	?????	?????	0.0156	?????	0	?????	?????	?????	?????	?????	?????	?????	?????	?????	?????	?????	?????
	671	?????	?????	0.0127	?????	?????	0.0125	?????	?????	0.0141	?????	?????	0.0166	?????	?????	0.0145	?????	0	?????	?????	?????	?????	?????	?????	?????	?????	?????	?????	?????	?????
	672	?????	?????	0.0113	?????	?????	0.0113	?????	?????	0.0131	?????	?????	0.0154	?????	?????	0.0132	?????	0	?????	?????	?????	?????	?????	?????	?????	?????	?????	?????	?????	?????
	673	?????	?????	0.0101	?????	?????	0.0103	?????	?????	0.0118	?????	?????	0.0144	?????	?????	0.0122	?????	0	?????	?????	?????	?????	?????	?????	?????	?????	?????	?????	?????	?????
	674	?????	?????	0.009	?????	?????	0.0091	?????	?????	0.0108	?????	?????	0.0132	?????	?????	0.0111	?????	0	?????	?????	?????	?????	?????	?????	?????	?????	?????	?????	?????	?????
	675	?????	?????	0.0081	?????	?????	0.0083	?????	?????	0.0099	?????	?????	0.0122	?????	?????	0.0103	?????	0	?????	?????	?????	?????	?????	?????	?????	?????	?????	?????	?????	?????
	676	?????	?????	0.0077	?????	?????	0.0078	?????	?????	0.0095	?????	?????	0.0117	?????	?????	0.0097	?????	0	?????	?????	?????	?????	?????	?????	?????	?????	?????	?????	?????	?????
	677	?????	?????	0.0068	?????	?????	0.0071	?????	?????	0.0087	?????	?????	0.011	?????	?????	0.0089	?????	0	?????	?????	?????	?????	?????	?????	?????	?????	?????	?????	?????	?????
	678	?????	?????	0.006	?????	?????	0.0064	?????	?????	0.0079	?????	?????	0.0103	?????	?????	0.0081	?????	0	?????	?????	?????	?????	?????	?????	?????	?????	?????	?????	?????	?????
	679	?????	?????	0.0054	?????	?????	0.0057	?????	?????	0.0072	?????	?????	0.0096	?????	?????	0.0075	?????	0	?????	?????	?????	?????	?????	?????	?????	?????	?????	?????	?????	?????
	680	?????	?????	0.0048	?????	?????	0.0051	?????	?????	0.0066	?????	?????	0.009	?????	?????	0.0069	?????	0	?????	?????	?????	?????	?????	?????	?????	?????	?????	?????	?????	?????
	681	?????	?????	0.0045	?????	?????	0.0049	?????	?????	0.0064	?????	?????	0.0087	?????	?????	0.0067	?????	0	?????	?????	?????	?????	?????	?????	?????	?????	?????	?????	?????	?????
	682	?????	?????	0.0042	?????	?????	0.0045	?????	?????	0.006	?????	?????	0.0084	?????	?????	0.0063	?????	0	?????	?????	?????	?????	?????	?????	?????	?????	?????	?????	?????	?????
	683	?????	?????	0.0038	?????	?????	0.0043	?????	?????	0.0057	?????	?????	0.008	?????	?????	0.0061	?????	0	?????	?????	?????	?????	?????	?????	?????	?????	?????	?????	?????	?????
	684	?????	?????	0.0034	?????	?????	0.0039	?????	?????	0.0054	?????	?????	0.0077	?????	?????	0.0055	?????	0	?????	?????	?????	?????	?????	?????	?????	?????	?????	?????	?????	?????
	685	?????	?????	0.0031	?????	?????	0.0035	?????	?????	0.005	?????	?????	0.0073	?????	?????	0.0052	?????	0	?????	?????	?????	?????	?????	?????	?????	?????	?????	?????	?????	?????
	686	?????	?????	0.0027	?????	?????	0.0032	?????	?????	0.0047	?????	?????	0.0071	?????	?????	0.005	?????	0	?????	?????	?????	?????	?????	?????	?????	?????	?????	?????	?????	?????
	687	?????	?????	0.0025	?????	?????	0.003	?????	?????	0.0046	?????	?????	0.0068	?????	?????	0.0048	?????	0	?????	?????	?????	?????	?????	?????	?????	?????	?????	?????	?????	?????
	688	?????	?????	0.0024	?????	?????	0.0029	?????	?????	0.0043	?????	?????	0.0067	?????	?????	0.0046	?????	0	?????	?????	?????	?????	?????	?????	?????	?????	?????	?????	?????	?????
	689	?????	?????	0.0022	?????	?????	0.0027	?????	?????	0.0042	?????	?????	0.0065	?????	?????	0.0044	?????	0	?????	?????	?????	?????	?????	?????	?????	?????	?????	?????	?????	?????
	690	?????	?????	0.0021	?????	?????	0.0026	?????	?????	0.004	?????	?????	0.0064	?????	?????	0.0044	?????	0	?????	?????	?????	?????	?????	?????	?????	?????	?????	?????	?????	?????
	691	?????	?????	0.0018	?????	?????	0.0024	?????	?????	0.0038	?????	?????	0.0061	?????	?????	0.0042	?????	0	?????	?????	?????	?????	?????	?????	?????	?????	?????	?????	?????	?????
	692	?????	?????	0.0017	?????	?????	0.0022	?????	?????	0.0038	?????	?????	0.006	?????	?????	0.0041	?????	0	?????	?????	?????	?????	?????	?????	?????	?????	?????	?????	?????	?????
	693	?????	?????	0.0014	?????	?????	0.002	?????	?????	0.0035	?????	?????	0.0058	?????	?????	0.0037	?????	0	?????	?????	?????	?????	?????	?????	?????	?????	?????	?????	?????	?????
	694	?????	?????	0.0013	?????	?????	0.002	?????	?????	0.0035	?????	?????	0.0057	?????	?????	0.0037	?????	0	?????	?????	?????	?????	?????	?????	?????	?????	?????	?????	?????	?????
	695	?????	?????	0.0013	?????	?????	0.0019	?????	?????	0.0034	?????	?????	0.0057	?????	?????	0.0036	?????	0	?????	?????	?????	?????	?????	?????	?????	?????	?????	?????	?????	?????
	696	?????	?????	0.0011	?????	?????	0.0018	?????	?????	0.0033	?????	?????	0.0055	?????	?????	0.0034	?????	0	?????	?????	?????	?????	?????	?????	?????	?????	?????	?????	?????	?????
	697	?????	?????	0.0009	?????	?????	0.0016	?????	?????	0.0031	?????	?????	0.0054	?????	?????	0.0034	?????	0	?????	?????	?????	?????	?????	?????	?????	?????	?????	?????	?????	?????
	698	?????	?????	0.0009	?????	?????	0.0015	?????	?????	0.003	?????	?????	0.0053	?????	?????	0.0032	?????	0	?????	?????	?????	?????	?????	?????	?????	?????	?????	?????	?????	?????
	699	?????	?????	0.0008	?????	?????	0.0014	?????	?????	0.0029	?????	?????	0.0052	?????	?????	0.0032	?????	0	?????	?????	?????	?????	?????	?????	?????	?????	?????	?????	?????	?????
	700	?????	?????	0.0007	?????	?????	0.0014	?????	?????	0.0029	?????	?????	0.0051	?????	?????	0.0031	?????	0	?????	?????	?????	?????	?????	?????	?????	?????	?????	?????	?????	?????
Mean Min OD [Blank Read 1:Spectrum]
		1	2	3	4	5	6	7	8	9	10	11	12
	A	-0.002	1.9593	?????										Mean Min OD [Blank Read 1:Spectrum]
	B	-0.0012	1.9481	?????										Mean Min OD [Blank Read 1:Spectrum]
	C	0.0002	1.9475	?????										Mean Min OD [Blank Read 1:Spectrum]
	D	0.0009	1.9708	?????										Mean Min OD [Blank Read 1:Spectrum]
	E	0	1.9762	?????										Mean Min OD [Blank Read 1:Spectrum]
	F	0		?????										Mean Min OD [Blank Read 1:Spectrum]
	G	-0.0009	0.0019	0.0093	0.0301	0.0053	0.0064							Mean Min OD [Blank Read 1:Spectrum]
	H	-0.0007	0.0011	0.0073	0.0034	0.0043	0.0052							Mean Min OD [Blank Read 1:Spectrum]
W at Mean Min OD [Blank Read 1:Spectrum]
		1	2	3	4	5	6	7	8	9	10	11	12
	A	692	700	?????										W at Mean Min OD [Blank Read 1:Spectrum]
	B	693	700	?????										W at Mean Min OD [Blank Read 1:Spectrum]
	C	692	700	?????										W at Mean Min OD [Blank Read 1:Spectrum]
	D	697	700	?????										W at Mean Min OD [Blank Read 1:Spectrum]
	E	687	700	?????										W at Mean Min OD [Blank Read 1:Spectrum]
	F	550		?????										W at Mean Min OD [Blank Read 1:Spectrum]
	G	550	698	700	700	700	700							W at Mean Min OD [Blank Read 1:Spectrum]
	H	552	700	700	700	700	700							W at Mean Min OD [Blank Read 1:Spectrum]
Mean Max OD [Blank Read 1:Spectrum]
		1	2	3	4	5	6	7	8	9	10	11	12
	A	0.0014	2.1212	?????										Mean Max OD [Blank Read 1:Spectrum]
	B	0.0016	2.111	?????										Mean Max OD [Blank Read 1:Spectrum]
	C	0.0031	2.1106	?????										Mean Max OD [Blank Read 1:Spectrum]
	D	0.0038	2.1327	?????										Mean Max OD [Blank Read 1:Spectrum]
	E	0.0029	2.1384	?????										Mean Max OD [Blank Read 1:Spectrum]
	F	0		?????										Mean Max OD [Blank Read 1:Spectrum]
	G	-0.0005	0.1482	0.3002	0.4303	0.5319	0.6634							Mean Max OD [Blank Read 1:Spectrum]
	H	-0.0004	0.1319	0.273	0.3973	0.5296	0.6594							Mean Max OD [Blank Read 1:Spectrum]
W at Mean Max OD [Blank Read 1:Spectrum]
		1	2	3	4	5	6	7	8	9	10	11	12
	A	628	551	?????										W at Mean Max OD [Blank Read 1:Spectrum]
	B	631	551	?????										W at Mean Max OD [Blank Read 1:Spectrum]
	C	628	551	?????										W at Mean Max OD [Blank Read 1:Spectrum]
	D	628	551	?????										W at Mean Max OD [Blank Read 1:Spectrum]
	E	628	551	?????										W at Mean Max OD [Blank Read 1:Spectrum]
	F	550		?????										W at Mean Max OD [Blank Read 1:Spectrum]
	G	575	634	634	634	634	634							W at Mean Max OD [Blank Read 1:Spectrum]
	H	597	634	634	634	634	634							W at Mean Max OD [Blank Read 1:Spectrum]
Mean Min OD [Blank Read 2:Spectrum]
		1	2	3	4	5	6	7	8	9	10	11	12
	A	?????	?????	0.0007										Mean Min OD [Blank Read 2:Spectrum]
	B	?????	?????	0.0014										Mean Min OD [Blank Read 2:Spectrum]
	C	?????	?????	0.0029										Mean Min OD [Blank Read 2:Spectrum]
	D	?????	?????	0.0051										Mean Min OD [Blank Read 2:Spectrum]
	E	?????	?????	0.0031										Mean Min OD [Blank Read 2:Spectrum]
	F	?????		0										Mean Min OD [Blank Read 2:Spectrum]
	G	?????	?????	?????	?????	?????	?????							Mean Min OD [Blank Read 2:Spectrum]
	H	?????	?????	?????	?????	?????	?????							Mean Min OD [Blank Read 2:Spectrum]
W at Mean Min OD [Blank Read 2:Spectrum]
		1	2	3	4	5	6	7	8	9	10	11	12
	A	?????	?????	700										W at Mean Min OD [Blank Read 2:Spectrum]
	B	?????	?????	699										W at Mean Min OD [Blank Read 2:Spectrum]
	C	?????	?????	699										W at Mean Min OD [Blank Read 2:Spectrum]
	D	?????	?????	700										W at Mean Min OD [Blank Read 2:Spectrum]
	E	?????	?????	700										W at Mean Min OD [Blank Read 2:Spectrum]
	F	?????		550										W at Mean Min OD [Blank Read 2:Spectrum]
	G	?????	?????	?????	?????	?????	?????							W at Mean Min OD [Blank Read 2:Spectrum]
	H	?????	?????	?????	?????	?????	?????							W at Mean Min OD [Blank Read 2:Spectrum]
Mean Max OD [Blank Read 2:Spectrum]
		1	2	3	4	5	6	7	8	9	10	11	12
	A	?????	?????	0.1621										Mean Max OD [Blank Read 2:Spectrum]
	B	?????	?????	0.158										Mean Max OD [Blank Read 2:Spectrum]
	C	?????	?????	0.16										Mean Max OD [Blank Read 2:Spectrum]
	D	?????	?????	0.1618										Mean Max OD [Blank Read 2:Spectrum]
	E	?????	?????	0.1593										Mean Max OD [Blank Read 2:Spectrum]
	F	?????		0										Mean Max OD [Blank Read 2:Spectrum]
	G	?????	?????	?????	?????	?????	?????							Mean Max OD [Blank Read 2:Spectrum]
	H	?????	?????	?????	?????	?????	?????							Mean Max OD [Blank Read 2:Spectrum]
W at Mean Max OD [Blank Read 2:Spectrum]
		1	2	3	4	5	6	7	8	9	10	11	12
	A	?????	?????	630										W at Mean Max OD [Blank Read 2:Spectrum]
	B	?????	?????	630										W at Mean Max OD [Blank Read 2:Spectrum]
	C	?????	?????	630										W at Mean Max OD [Blank Read 2:Spectrum]
	D	?????	?????	630										W at Mean Max OD [Blank Read 2:Spectrum]
	E	?????	?????	630										W at Mean Max OD [Blank Read 2:Spectrum]
	F	?????		550										W at Mean Max OD [Blank Read 2:Spectrum]
	G	?????	?????	?????	?????	?????	?????							W at Mean Max OD [Blank Read 2:Spectrum]
	H	?????	?????	?????	?????	?????	?????							W at Mean Max OD [Blank Read 2:Spectrum]
StdCurve
StdCurve Fitting Results
	Curve Name	Curve Formula	A	B	R2	Fit F Prob
	StdCurve	Y=A*X+B	0.0003292	0.00951	0.9985	?????
[Concentration]
		1	2	3	4	5	6	7	8	9	10	11	12
	A	<0.0000	>2100.0000	?????										[Concentration]
	B	<0.0000	>2100.0000	?????										[Concentration]
	C	<0.0000	>2100.0000	?????										[Concentration]
	D	<0.0000	>2100.0000	?????										[Concentration]
	E	<0.0000	>2100.0000	?????										[Concentration]
	F	<0.0000		?????										[Concentration]
	G	<0.0000	421.318	883.069	1278.29	1586.93	1986.41							[Concentration]
	H	<0.0000	371.802	800.44	1178.04	1579.95	1974.26							[Concentration]

## Sheet: Day 5
Software Version	2.05.5
Experiment File Path:	C:\Documents and Settings\All Users\Documents\Experiments\Sebastian\Day 5 Retention Lauren.xpt
Protocol File Path:	C:\Documents and Settings\All Users\Documents\Protocols\Sebastian\CHX Retention Lauren.prt
Plate Number	Plate 1
Date	2014-06-08
Time	13:55:25
Reader Type:	Synergy H1
Reader Serial Number:	14041620
Reading Type	Reader
Procedure Details
Plate Type	96 WELL PLATE
Read	Absorbance Spectrum
	Random
	Start: 550 nm, Stop: 700 nm, Step: 1 nm
	Calibrate Before Read
	Read Speed: Normal, Delay: 100 msec, Measurements/Data Point: 8
Read	Absorbance Spectrum
	A3..F3
	Start: 550 nm, Stop: 700 nm, Step: 1 nm
	Calibrate Before Read
	Read Speed: Normal, Delay: 100 msec, Measurements/Data Point: 8
Layout
		1	2	3	4	5	6	7	8	9	10	11	12
	A	SPL1	SPL2	SPL3										Well ID
														Conc/Dil
	B	SPL1	SPL2	SPL3										Well ID
														Conc/Dil
	C	SPL1	SPL2	SPL3										Well ID
														Conc/Dil
	D	SPL1	SPL2	SPL3										Well ID
														Conc/Dil
	E	SPL1	SPL2	SPL3										Well ID
														Conc/Dil
	F	BLK		BLK										Well ID
														Conc/Dil
	G	STD1	STD2	STD3	STD4	STD5	STD6							Well ID
		0	400	800	1200	1600	2000							Conc/Dil
	H	STD1	STD2	STD3	STD4	STD5	STD6							Well ID
		0	400	800	1200	1600	2000							Conc/Dil
Read 1:Spectrum
	Wavelength	A1	A2	A3	B1	B2	B3	C1	C2	C3	D1	D2	D3	E1	E2	E3	F1	F3	G1	G2	G3	G4	G5	G6	H1	H2	H3	H4	H5	H6
	550	0.0397	2.1492		0.0413	2.1745		0.0418	2.174		0.0406	2.1752		0.0408	2.1815		0.0397		0.0387	0.0489	0.0628	0.0731	0.0958	0.0939	0.0382	0.0515	0.0615	0.0734	0.0832	0.0931
	551	0.0398	2.1499		0.0415	2.175		0.042	2.1751		0.0407	2.1755		0.041	2.1824		0.0397		0.0388	0.0495	0.0637	0.0744	0.0976	0.0961	0.0382	0.0521	0.0624	0.0747	0.085	0.0952
	552	0.0397	2.1498		0.0414	2.1748		0.0419	2.1744		0.0406	2.1753		0.0408	2.1818		0.0396		0.0387	0.0496	0.0641	0.075	0.0985	0.0971	0.0382	0.0522	0.0628	0.0753	0.0857	0.0963
	553	0.0397	2.1487		0.0414	2.1735		0.0419	2.1738		0.0406	2.1748		0.0409	2.1815		0.0396		0.0387	0.05	0.065	0.0763	0.1001	0.0991	0.0382	0.0527	0.0636	0.0765	0.0872	0.0981
	554	0.0396	2.148		0.0414	2.1733		0.0419	2.1728		0.0406	2.1733		0.0408	2.1803		0.0396		0.0387	0.0505	0.0659	0.0775	0.102	0.1009	0.0381	0.0531	0.0646	0.0777	0.0888	0.1002
	555	0.0398	2.1475		0.0414	2.1725		0.0419	2.1719		0.0407	2.173		0.0409	2.18		0.0395		0.0387	0.0508	0.0665	0.0786	0.1035	0.1027	0.0383	0.0535	0.0652	0.0791	0.0904	0.1023
	556	0.0396	2.1468		0.0413	2.1712		0.042	2.1708		0.0407	2.1719		0.041	2.1788		0.0395		0.0387	0.0513	0.0676	0.0801	0.1053	0.1056	0.0383	0.0539	0.0662	0.0801	0.0922	0.1044
	557	0.0397	2.1456		0.0414	2.1702		0.0419	2.1699		0.0405	2.1709		0.0409	2.1775		0.0395		0.0388	0.0519	0.0686	0.082	0.1075	0.1085	0.0381	0.0544	0.0673	0.0822	0.0947	0.1073
	558	0.0397	2.1442		0.0413	2.1696		0.0419	2.1689		0.0406	2.17		0.0409	2.1766		0.0395		0.0387	0.0524	0.0697	0.0836	0.1101	0.1113	0.0381	0.055	0.0685	0.0839	0.0971	0.1105
	559	0.0397	2.1432		0.0414	2.1684		0.0419	2.1681		0.0407	2.1691		0.041	2.1758		0.0396		0.0387	0.0529	0.0707	0.0851	0.1117	0.1138	0.0382	0.0555	0.0695	0.0853	0.0988	0.1128
	560	0.0397	2.1424		0.0413	2.1675		0.0418	2.1673		0.0406	2.1681		0.0409	2.1749		0.0395		0.0386	0.0536	0.0721	0.0873	0.1147	0.1173	0.0381	0.0562	0.0708	0.0875	0.1018	0.1161
	561	0.0396	2.1409		0.0413	2.1665		0.0419	2.166		0.0406	2.1669		0.0409	2.1735		0.0394		0.0387	0.0543	0.0736	0.0894	0.1176	0.1209	0.0381	0.0569	0.0723	0.0896	0.1046	0.12
	562	0.0395	2.1399		0.0413	2.1652		0.0418	2.165		0.0405	2.1657		0.0408	2.1726		0.0394		0.0386	0.0549	0.0749	0.0916	0.1205	0.1246	0.0381	0.0576	0.0738	0.0917	0.1074	0.1235
	563	0.0395	2.139		0.0413	2.165		0.0419	2.1646		0.0406	2.1648		0.0409	2.1721		0.0394		0.0386	0.0555	0.0761	0.0933	0.1227	0.1272	0.0382	0.0582	0.0749	0.0933	0.1096	0.1262
	564	0.0395	2.1379		0.0412	2.1629		0.0418	2.1628		0.0406	2.1637		0.0409	2.1706		0.0394		0.0386	0.0568	0.0785	0.0969	0.1277	0.1333	0.0382	0.0594	0.0774	0.0972	0.1145	0.1323
	565	0.0395	2.1368		0.0413	2.1618		0.0419	2.1615		0.0405	2.1627		0.0409	2.1695		0.0394		0.0387	0.0576	0.0801	0.0995	0.1309	0.1375	0.0381	0.0602	0.079	0.0997	0.1175	0.1365
	566	0.0395	2.1353		0.0413	2.1604		0.0418	2.1605		0.0405	2.1614		0.0409	2.1681		0.0394		0.0386	0.0584	0.082	0.1022	0.1345	0.142	0.0381	0.061	0.0808	0.1024	0.1212	0.1411
	567	0.0395	2.135		0.0413	2.1603		0.0419	2.1594		0.0405	2.161		0.0409	2.1672		0.0394		0.0386	0.0589	0.0827	0.1036	0.1362	0.1445	0.0381	0.0615	0.0818	0.1037	0.1231	0.1433
	568	0.0396	2.1334		0.0413	2.1587		0.0419	2.1591		0.0406	2.1598		0.0409	2.1663		0.0394		0.0387	0.06	0.0849	0.1069	0.1403	0.15	0.0382	0.0627	0.0841	0.1065	0.127	0.1482
	569	0.0395	2.1327		0.0412	2.1581		0.0418	2.1578		0.0406	2.1587		0.0409	2.1652		0.0393		0.0385	0.0609	0.0869	0.1097	0.1445	0.1539	0.0381	0.0635	0.0858	0.1098	0.1311	0.1523
	570	0.0395	2.1316		0.0412	2.1565		0.0418	2.1567		0.0407	2.1578		0.0408	2.1646		0.0393		0.0386	0.0618	0.0887	0.1126	0.1485	0.1592	0.0381	0.0645	0.0878	0.1126	0.1348	0.1577
	571	0.0394	2.1308		0.0412	2.1558		0.0418	2.1558		0.0405	2.1571		0.0409	2.1631		0.0392		0.0385	0.0625	0.0899	0.1148	0.1506	0.1627	0.038	0.065	0.089	0.1147	0.1373	0.1615
	572	0.0394	2.1301		0.0412	2.1549		0.0418	2.1549		0.0406	2.1562		0.0409	2.1627		0.0393		0.0385	0.0631	0.0915	0.117	0.1533	0.1659	0.038	0.0658	0.0904	0.1166	0.1401	0.1647
	573	0.0395	2.129		0.0412	2.1544		0.0418	2.1542		0.0406	2.1549		0.0408	2.1619		0.0392		0.0384	0.0639	0.093	0.1193	0.1566	0.1702	0.038	0.0665	0.0922	0.1189	0.1436	0.1689
	574	0.0394	2.1284		0.0413	2.1538		0.0418	2.1536		0.0406	2.1539		0.0409	2.1611		0.0392		0.0384	0.0648	0.0946	0.1219	0.1599	0.1744	0.0381	0.0674	0.094	0.1219	0.1468	0.1737
	575	0.0395	2.1278		0.0412	2.1532		0.0418	2.1525		0.0406	2.1542		0.0409	2.1602		0.0392		0.0385	0.0656	0.0959	0.1238	0.1626	0.1779	0.038	0.0681	0.0951	0.1237	0.1496	0.1768
	576	0.0395	2.1275		0.0412	2.152		0.0418	2.1517		0.0406	2.153		0.0408	2.1594		0.0392		0.0384	0.0662	0.0975	0.1263	0.1656	0.1816	0.038	0.0689	0.0969	0.1261	0.1525	0.1806
	577	0.0394	2.126		0.0413	2.1515		0.0418	2.1513		0.0406	2.1522		0.0409	2.1586		0.0393		0.0384	0.0672	0.0993	0.1289	0.1693	0.1861	0.038	0.0697	0.0987	0.129	0.1563	0.1851
	578	0.0395	2.125		0.0412	2.1501		0.0419	2.1503		0.0406	2.1513		0.0408	2.1574		0.0392		0.0384	0.0679	0.1012	0.1313	0.1732	0.1905	0.038	0.0706	0.1004	0.1313	0.1598	0.19
	579	0.0394	2.1249		0.0411	2.1497		0.0417	2.1491		0.0405	2.151		0.0408	2.1573		0.0392		0.0384	0.0685	0.1024	0.1336	0.1755	0.194	0.038	0.0711	0.1018	0.1336	0.1625	0.1928
	580	0.0394	2.1237		0.041	2.1486		0.0418	2.148		0.0405	2.1497		0.0408	2.1564		0.0392		0.0383	0.0695	0.1041	0.1366	0.1786	0.1983	0.0379	0.072	0.1038	0.1367	0.1664	0.1966
	581	0.0394	2.1227		0.0412	2.1471		0.0418	2.1473		0.0406	2.1488		0.0408	2.155		0.0391		0.0384	0.0708	0.1065	0.1402	0.1838	0.2047	0.0379	0.0734	0.1061	0.1399	0.1707	0.2036
	582	0.0394	2.1213		0.0411	2.1465		0.0418	2.1462		0.0405	2.1476		0.0408	2.1544		0.0392		0.0384	0.0715	0.1083	0.1427	0.1875	0.2089	0.0379	0.0742	0.1079	0.1425	0.1744	0.2078
	583	0.0394	2.1208		0.0412	2.1456		0.0419	2.1458		0.0406	2.1475		0.0409	2.1533		0.0391		0.0384	0.0723	0.1096	0.1447	0.1896	0.2119	0.0379	0.0749	0.1091	0.1444	0.1768	0.2109
	584	0.0394	2.1196		0.0412	2.145		0.0419	2.1449		0.0407	2.1463		0.0409	2.1521		0.0392		0.0385	0.0732	0.1117	0.1479	0.1936	0.2167	0.0379	0.076	0.1112	0.1474	0.1809	0.2161
	585	0.0394	2.1187		0.0411	2.1437		0.0418	2.1437		0.0406	2.1449		0.0409	2.151		0.0391		0.0383	0.0742	0.1135	0.1504	0.1974	0.2217	0.038	0.0769	0.1129	0.1503	0.1844	0.2203
	586	0.0394	2.1176		0.0412	2.1429		0.0418	2.1426		0.0407	2.144		0.0409	2.1502		0.0392		0.0384	0.0751	0.1151	0.1533	0.201	0.226	0.038	0.0777	0.115	0.1529	0.188	0.225
	587	0.0393	2.1162		0.0412	2.1415		0.0419	2.1416		0.0407	2.1432		0.041	2.1492		0.0391		0.0384	0.076	0.1169	0.1558	0.2044	0.2301	0.0379	0.0786	0.1165	0.1555	0.1913	0.2287
	588	0.0395	2.1154		0.0412	2.1406		0.0419	2.1405		0.0407	2.1423		0.0409	2.1484		0.0391		0.0384	0.0769	0.1188	0.1588	0.2081	0.2346	0.038	0.0796	0.1184	0.1584	0.1948	0.2336
	589	0.0394	2.1143		0.0412	2.1397		0.0418	2.1397		0.0407	2.141		0.041	2.1473		0.0391		0.0383	0.0777	0.1205	0.1614	0.2117	0.239	0.038	0.0804	0.1203	0.161	0.1984	0.238
	590	0.0394	2.1134		0.0411	2.1387		0.0419	2.1385		0.0407	2.1406		0.041	2.1464		0.0391		0.0383	0.0786	0.1223	0.1639	0.2151	0.2438	0.038	0.0813	0.1221	0.1636	0.2021	0.2423
	591	0.0394	2.1124		0.0412	2.1377		0.0418	2.1374		0.0407	2.1392		0.041	2.1451		0.0392		0.0383	0.0795	0.1239	0.1669	0.2188	0.2478	0.038	0.0822	0.1237	0.1664	0.2056	0.247
	592	0.0394	2.112		0.0412	2.1373		0.0419	2.1368		0.0408	2.1384		0.041	2.1448		0.0391		0.0384	0.0801	0.1254	0.1686	0.2211	0.2515	0.038	0.0829	0.1252	0.1682	0.208	0.2499
	593	0.0393	2.1107		0.0412	2.136		0.0418	2.136		0.0407	2.138		0.0409	2.1438		0.039		0.0384	0.081	0.1271	0.171	0.2246	0.2558	0.0379	0.0836	0.1269	0.1709	0.2112	0.254
	594	0.0394	2.1101		0.0412	2.1351		0.042	2.1352		0.0407	2.1369		0.041	2.1426		0.0391		0.0383	0.0819	0.1288	0.174	0.2283	0.26	0.038	0.0845	0.1285	0.1736	0.2149	0.2589
	595	0.0394	2.1092		0.0413	2.1339		0.0419	2.1342		0.0409	2.136		0.0411	2.142		0.0391		0.0385	0.0827	0.1306	0.1767	0.2319	0.2644	0.038	0.0855	0.1302	0.1764	0.2181	0.2635
	596	0.0394	2.1086		0.0412	2.1339		0.0419	2.1335		0.0407	2.1351		0.0411	2.1416		0.0391		0.0383	0.0834	0.1319	0.1788	0.234	0.2674	0.0379	0.086	0.1314	0.1784	0.2208	0.2666
	597	0.0395	2.1078		0.0413	2.1329		0.042	2.1327		0.0408	2.1349		0.0411	2.1404		0.0391		0.0385	0.0842	0.1336	0.1811	0.2374	0.2723	0.0379	0.087	0.1334	0.1806	0.2244	0.2705
	598	0.0395	2.107		0.0413	2.1323		0.042	2.132		0.0409	2.1336		0.0411	2.1393		0.0391		0.0384	0.0852	0.1355	0.1839	0.241	0.2764	0.038	0.0879	0.1354	0.1837	0.2282	0.2753
	599	0.0395	2.106		0.0413	2.1311		0.042	2.1307		0.0408	2.1327		0.0412	2.139		0.0392		0.0383	0.0864	0.1379	0.1877	0.2462	0.2826	0.038	0.0891	0.1377	0.1872	0.2322	0.2811
	600	0.0395	2.1055		0.0413	2.1306		0.042	2.1307		0.0409	2.1326		0.0412	2.1383		0.0391		0.0384	0.0872	0.1393	0.1902	0.249	0.2864	0.038	0.0898	0.1394	0.1892	0.2361	0.2851
	601	0.0395	2.1044		0.0413	2.1297		0.0421	2.1298		0.0408	2.1316		0.0411	2.1373		0.039		0.0384	0.0886	0.142	0.1944	0.2549	0.2939	0.0378	0.0912	0.1423	0.1941	0.2411	0.2926
	602	0.0396	2.104		0.0414	2.129		0.0422	2.1289		0.0409	2.1307		0.0412	2.1362		0.0391		0.0384	0.0899	0.1453	0.1987	0.2613	0.3005	0.038	0.0925	0.1452	0.1981	0.2476	0.3
	603	0.0396	2.103		0.0414	2.1276		0.0423	2.1276		0.0411	2.1298		0.0413	2.1357		0.0391		0.0384	0.0917	0.1483	0.2039	0.2673	0.3097	0.038	0.0945	0.1486	0.2037	0.2546	0.308
	604	0.0396	2.1018		0.0414	2.1264		0.0422	2.1266		0.041	2.1287		0.0413	2.1349		0.0391		0.0385	0.0936	0.1524	0.2102	0.2754	0.3201	0.038	0.0964	0.1527	0.2092	0.2618	0.3185
	605	0.0395	2.1011		0.0415	2.126		0.0422	2.1262		0.0411	2.1282		0.0414	2.1334		0.0391		0.0383	0.0945	0.1541	0.2126	0.2793	0.3236	0.038	0.0972	0.1541	0.2117	0.2658	0.3221
	606	0.0396	2.0999		0.0414	2.1253		0.0421	2.1249		0.0411	2.1269		0.0414	2.1331		0.039		0.0383	0.0967	0.1578	0.2193	0.2881	0.3354	0.0379	0.0992	0.1586	0.2187	0.2746	0.3337
	607	0.0397	2.0992		0.0415	2.1242		0.0423	2.1241		0.0411	2.1259		0.0414	2.1318		0.039		0.0384	0.0989	0.1629	0.2263	0.2971	0.3467	0.038	0.1016	0.1632	0.2254	0.2831	0.3446
	608	0.0397	2.0978		0.0416	2.1228		0.0423	2.1225		0.0411	2.1249		0.0414	2.1308		0.039		0.0384	0.1012	0.1677	0.2336	0.3068	0.3591	0.0379	0.1039	0.168	0.2329	0.2932	0.3577
	609	0.0397	2.0972		0.0415	2.1224		0.0422	2.1222		0.0411	2.1244		0.0414	2.1301		0.039		0.0383	0.1027	0.1709	0.2385	0.3131	0.3668	0.0379	0.1054	0.1714	0.2375	0.2996	0.3653
	610	0.0396	2.0959		0.0415	2.121		0.0424	2.1209		0.0411	2.1232		0.0415	2.1286		0.039		0.0383	0.1066	0.1782	0.25	0.3275	0.3862	0.0379	0.1089	0.179	0.249	0.3145	0.384
	611	0.0396	2.0949		0.0414	2.1197		0.0423	2.1197		0.0411	2.1221		0.0414	2.1275		0.0389		0.0381	0.1091	0.1839	0.2586	0.3393	0.4006	0.0378	0.1119	0.1844	0.2572	0.3256	0.3987
	612	0.0397	2.0939		0.0416	2.1194		0.0423	2.1191		0.0412	2.1212		0.0415	2.127		0.039		0.0382	0.1122	0.1903	0.2683	0.3514	0.4167	0.0379	0.1151	0.1914	0.2672	0.3386	0.4147
	613	0.0398	2.0931		0.0415	2.1182		0.0424	2.1175		0.0413	2.1202		0.0415	2.1258		0.0389		0.0382	0.1154	0.1967	0.2776	0.3661	0.4345	0.0378	0.1182	0.1976	0.2768	0.3517	0.4312
	614	0.0398	2.0927		0.0415	2.1174		0.0424	2.1179		0.0413	2.1194		0.0415	2.1252		0.0388		0.0381	0.118	0.2018	0.2861	0.3758	0.445	0.0378	0.1208	0.2026	0.2841	0.362	0.4418
	615	0.0397	2.0915		0.0415	2.1163		0.0423	2.1168		0.0413	2.1186		0.0415	2.1242		0.0388		0.0381	0.1216	0.2088	0.2963	0.3901	0.4625	0.0378	0.1241	0.2087	0.2947	0.3757	0.4618
	616	0.0398	2.0907		0.0417	2.1157		0.0425	2.1158		0.0414	2.1184		0.0416	2.1233		0.0388		0.0381	0.1248	0.2153	0.3057	0.4027	0.4785	0.0377	0.1278	0.2162	0.3059	0.3888	0.4771
	617	0.0397	2.0901		0.0416	2.1147		0.0425	2.1149		0.0413	2.1171		0.0416	2.1227		0.0387		0.0381	0.1279	0.2214	0.3164	0.4153	0.4949	0.0377	0.1305	0.2225	0.3145	0.4006	0.4937
	618	0.0397	2.089		0.0415	2.114		0.0424	2.1144		0.0413	2.1163		0.0415	2.122		0.0386		0.0381	0.1303	0.2273	0.3236	0.4254	0.5093	0.0376	0.1334	0.228	0.3227	0.4116	0.5087
	619	0.0397	2.0884		0.0416	2.1133		0.0424	2.1136		0.0412	2.1156		0.0415	2.1215		0.0386		0.038	0.1333	0.2323	0.3329	0.4372	0.5237	0.0376	0.136	0.234	0.3305	0.4224	0.522
	620	0.0397	2.0877		0.0416	2.1122		0.0424	2.1126		0.0413	2.1148		0.0415	2.1209		0.0386		0.0379	0.1365	0.2387	0.3428	0.4501	0.54	0.0376	0.1393	0.2403	0.3403	0.4356	0.537
	621	0.0398	2.087		0.0415	2.1116		0.0423	2.1119		0.0413	2.1145		0.0416	2.1201		0.0386		0.0379	0.1398	0.245	0.3529	0.4632	0.5563	0.0376	0.1424	0.2468	0.3503	0.4486	0.5535
	622	0.0397	2.0863		0.0415	2.1113		0.0424	2.1111		0.0414	2.1136		0.0416	2.1191		0.0385		0.038	0.143	0.2515	0.3627	0.4767	0.5725	0.0375	0.1458	0.2539	0.36	0.4622	0.5702
	623	0.0397	2.0858		0.0416	2.1109		0.0423	2.111		0.0414	2.113		0.0416	2.1187		0.0385		0.0379	0.1451	0.2563	0.3701	0.4856	0.5846	0.0374	0.1479	0.2583	0.3667	0.4705	0.5819
	624	0.0397	2.085		0.0415	2.1102		0.0424	2.1097		0.0414	2.1125		0.0416	2.1176		0.0386		0.038	0.1482	0.2629	0.3789	0.4988	0.6002	0.0376	0.1511	0.264	0.3774	0.4835	0.5975
	625	0.0397	2.0848		0.0416	2.1094		0.0423	2.1095		0.0414	2.1117		0.0415	2.1174		0.0385		0.0379	0.1515	0.268	0.3876	0.5106	0.6162	0.0374	0.1542	0.2702	0.3851	0.4946	0.6112
	626	0.0398	2.0835		0.0415	2.1084		0.0424	2.1087		0.0413	2.1109		0.0416	2.117		0.0386		0.0379	0.1541	0.2745	0.3968	0.5224	0.6321	0.0375	0.1569	0.2762	0.3953	0.5085	0.6296
	627	0.0398	2.0825		0.0417	2.1071		0.0424	2.108		0.0414	2.1101		0.0417	2.1157		0.0386		0.0381	0.1576	0.2804	0.4061	0.5337	0.6462	0.0375	0.1601	0.2831	0.4031	0.5187	0.6443
	628	0.0398	2.0817		0.0415	2.107		0.0424	2.1068		0.0414	2.1096		0.0417	2.1153		0.0385		0.038	0.1591	0.2841	0.4115	0.5408	0.6551	0.0376	0.1621	0.2863	0.4091	0.5257	0.6528
	629	0.0397	2.0812		0.0415	2.1061		0.0424	2.1059		0.0414	2.1088		0.0416	2.1139		0.0385		0.0378	0.1616	0.2891	0.4187	0.5515	0.6685	0.0374	0.1643	0.2914	0.4166	0.5366	0.6644
	630	0.0396	2.0801		0.0414	2.1048		0.0423	2.105		0.0413	2.1077		0.0415	2.1132		0.0384		0.0377	0.1636	0.2931	0.4252	0.5603	0.6782	0.0374	0.1666	0.2954	0.423	0.5446	0.6755
	631	0.0396	2.0788		0.0414	2.1037		0.0423	2.1038		0.0413	2.1062		0.0415	2.1119		0.0385		0.0377	0.1654	0.2966	0.4307	0.5666	0.6865	0.0373	0.1682	0.2991	0.4277	0.5509	0.6831
	632	0.0395	2.0779		0.0414	2.1026		0.0422	2.1031		0.0412	2.1057		0.0415	2.1112		0.0384		0.0377	0.1668	0.2992	0.4346	0.5716	0.6928	0.0374	0.1695	0.3017	0.4317	0.556	0.6897
	633	0.0394	2.0771		0.0413	2.1024		0.0421	2.1025		0.0411	2.1048		0.0414	2.1101		0.0383		0.0377	0.1674	0.3006	0.4365	0.5741	0.6958	0.0372	0.1703	0.303	0.4335	0.5585	0.6926
	634	0.0394	2.0758		0.0413	2.1009		0.0422	2.1008		0.0411	2.1035		0.0413	2.1087		0.0384		0.0377	0.1679	0.3011	0.4375	0.5751	0.6968	0.0373	0.1706	0.3037	0.4346	0.5594	0.6937
	635	0.0393	2.0748		0.0412	2.0996		0.042	2.0999		0.041	2.1026		0.0413	2.1072		0.0383		0.0376	0.1675	0.3004	0.4365	0.5735	0.6947	0.0372	0.1704	0.3031	0.4335	0.5579	0.6918
	636	0.0392	2.0735		0.0411	2.0986		0.042	2.0985		0.041	2.1013		0.0411	2.1066		0.0383		0.0377	0.1667	0.2987	0.4335	0.5695	0.6896	0.0372	0.1696	0.3013	0.4308	0.5542	0.6866
	637	0.039	2.0722		0.0409	2.0972		0.0418	2.0974		0.0408	2.1		0.041	2.105		0.0382		0.0376	0.1652	0.2959	0.4295	0.5632	0.6817	0.0371	0.1681	0.2987	0.4264	0.5476	0.6788
	638	0.039	2.0717		0.041	2.0963		0.0418	2.0968		0.0409	2.0991		0.041	2.1044		0.0383		0.0376	0.1642	0.2934	0.4256	0.5578	0.6739	0.0373	0.1669	0.2958	0.4218	0.5417	0.6716
	639	0.0389	2.0703		0.0408	2.0951		0.0417	2.0954		0.0407	2.0981		0.0408	2.1032		0.0382		0.0375	0.162	0.2893	0.4184	0.5495	0.6641	0.0371	0.1649	0.2919	0.4158	0.534	0.6611
	640	0.0388	2.0691		0.0407	2.094		0.0416	2.0939		0.0406	2.0971		0.0408	2.1016		0.0382		0.0375	0.1595	0.2845	0.411	0.5392	0.6521	0.0372	0.1623	0.2867	0.4081	0.5246	0.6485
	641	0.0387	2.0677		0.0406	2.0927		0.0416	2.0926		0.0405	2.0955		0.0407	2.1014		0.0381		0.0375	0.157	0.2791	0.4031	0.5292	0.6379	0.0372	0.1594	0.2812	0.4006	0.5135	0.6347
	642	0.0386	2.0665		0.0405	2.0915		0.0414	2.0916		0.0404	2.094		0.0407	2.0995		0.0382		0.0376	0.1536	0.2721	0.392	0.5144	0.6193	0.0373	0.1565	0.2744	0.3902	0.5002	0.618
	643	0.0386	2.0654		0.0406	2.0906		0.0413	2.0905		0.0403	2.0934		0.0406	2.0988		0.0381		0.0376	0.1511	0.2671	0.3841	0.5043	0.6062	0.0372	0.1537	0.2689	0.3814	0.4888	0.6038
	644	0.0385	2.0647		0.0404	2.0892		0.0413	2.0895		0.0402	2.0924		0.0405	2.0973		0.0382		0.0375	0.1475	0.2603	0.3742	0.4904	0.5893	0.0372	0.1503	0.2622	0.3717	0.4757	0.5865
	645	0.0383	2.0632		0.0403	2.088		0.0412	2.0881		0.0401	2.091		0.0404	2.096		0.0381		0.0375	0.1437	0.2522	0.362	0.4738	0.5683	0.0371	0.1465	0.2543	0.3599	0.4598	0.5665
	646	0.0382	2.0619		0.0402	2.0866		0.0411	2.0866		0.0401	2.0898		0.0403	2.0948		0.0381		0.0376	0.1396	0.2446	0.349	0.4566	0.5492	0.0371	0.1422	0.2456	0.3479	0.4425	0.5462
	647	0.0382	2.0605		0.0402	2.0855		0.041	2.0854		0.04	2.0883		0.0402	2.0933		0.0382		0.0376	0.1354	0.2359	0.3372	0.4424	0.5261	0.0371	0.138	0.2378	0.3339	0.4254	0.5239
	648	0.0381	2.0594		0.0401	2.0841		0.0409	2.0845		0.04	2.0873		0.0402	2.0924		0.0382		0.0375	0.1322	0.2291	0.3271	0.4294	0.5098	0.0371	0.135	0.2311	0.3253	0.4125	0.5078
	649	0.038	2.0578		0.04	2.0828		0.0408	2.083		0.0398	2.0861		0.04	2.0909		0.0381		0.0376	0.1271	0.2206	0.311	0.4074	0.4894	0.0371	0.13	0.2211	0.3102	0.3931	0.486
	650	0.0379	2.0559		0.0399	2.081		0.0408	2.0812		0.0398	2.0842		0.04	2.0889		0.0382		0.0376	0.1209	0.2075	0.2924	0.382	0.4597	0.0371	0.1236	0.2096	0.2908	0.3698	0.4519
	651	0.0377	2.0541		0.0397	2.0795		0.0406	2.0792		0.0396	2.0825		0.0399	2.0878		0.038		0.0375	0.1164	0.1973	0.2786	0.3628	0.4288	0.0371	0.1187	0.1983	0.276	0.3511	0.4278
[truncated: 602 more rows]
