# Supplementary material for: Cell Based Drug Delivery: Micrococcus luteus Loaded Neutrophils as Chlorhexidine Delivery Vehicles in a Mouse Model of Liver Abscesses in Cattle
Source: PLoS One. 2015 May 26;10(5):e0128144. doi: 10.1371/journal.pone.0128144 (PMC4444037; doi:10.1371/journal.pone.0128144)
Supplement: S7 File — (XLSX) [file pone.0128144.s007.xlsx]

## Sheet: Chlorohexidine Loaded Samples 9
##BLOCKS= 1
Plate:	Plate1	1.3	TimeFormat	Spectrum	2		M. luteus															CHX M.lut
Wavelength	Temperature(¡C)	A1	CHX	Blank			C1	C2	C3	C4	C5	C6	C7	C8	C9	C10	Average						D1	D2	D3	D4	D5	D6	D7	D8	D9	Average
550	22.9	0	0.0412	0.0086			0.7555	0.7293	0.7487	0.7309	0.7105	0.5641	0.8984	0.7478	0.7461	0.7424	0.73737						0.9889	0.8257	0.7113	0.9913	0.7243	0.9584	0.9552	0.6841	0.9695	0.867633
552	23	0	0.0431	0.0072			0.7549	0.7381	0.7504	0.733	0.7101	0.56	0.8974	0.7487	0.7523	0.7399	0.73848						0.9807	0.8251	0.7032	0.9813	0.7236	0.9627	0.945	0.7067	0.9734	0.866856
554	23	0	0.0419	0.0031			0.75	0.7374	0.747	0.7288	0.7055	0.5548	0.8912	0.7444	0.7472	0.7368	0.73431						0.9771	0.83	0.705	0.9827	0.7073	0.9523	0.9179	0.6943	0.9621	0.858744
556	23	0	0.044	0.0018			0.7461	0.7341	0.7429	0.7264	0.7026	0.551	0.8859	0.7399	0.7406	0.7312	0.73007						0.9694	0.8145	0.6801	0.9662	0.7026	0.9481	0.9147	0.6922	0.9683	0.850678
558	23	0	0.0532	0.0074			0.7502	0.739	0.7454	0.7338	0.7075	0.5556	0.8915	0.7435	0.7379	0.7404	0.73448						0.9625	0.8128	0.6963	0.9602	0.6883	0.9387	0.9193	0.7014	0.9649	0.849378
560	23	0	0.0582	0.0081			0.7496	0.7381	0.7448	0.734	0.7068	0.5548	0.8895	0.7421	0.7349	0.7378	0.73324						0.9658	0.8156	0.6997	0.963	0.7013	0.9428	0.9044	0.702	0.9681	0.851411
562	23	0	0.0441	-0.0123			0.7282	0.7137	0.7235	0.714	0.6847	0.5341	0.8701	0.7228	0.7155	0.721	0.71276						0.9455	0.7886	0.663	0.9286	0.6867	0.9191	0.8904	0.6693	0.9385	0.825522
564	23	0	0.0553	-0.0065			0.7312	0.724	0.7264	0.7183	0.6893	0.5371	0.8738	0.7251	0.7184	0.724	0.71676						0.9453	0.7945	0.6779	0.9318	0.687	0.9179	0.8884	0.6711	0.9494	0.829256
566	23	0	0.0573	-0.0084			0.7264	0.7119	0.7226	0.7157	0.6871	0.535	0.8712	0.7217	0.7154	0.7225	0.71295						0.9438	0.7852	0.6853	0.9363	0.6838	0.9283	0.8945	0.6751	0.934	0.829589
568	23	0	0.0499	-0.0211			0.712	0.7042	0.7082	0.7	0.6729	0.5212	0.8577	0.7055	0.7004	0.7071	0.69892						0.9305	0.7642	0.6624	0.9308	0.6727	0.9045	0.8797	0.6673	0.9269	0.815444
570	23.1	0	0.0758	-0.003			0.7274	0.7158	0.7244	0.7179	0.6892	0.5395	0.8719	0.7217	0.718	0.7265	0.71523						0.9519	0.7842	0.6661	0.9461	0.6868	0.9509	0.9007	0.6877	0.9448	0.835467
572	23.1	0	0.0725	-0.0107			0.7174	0.7133	0.7141	0.7075	0.6807	0.5307	0.8619	0.7118	0.7077	0.716	0.70611						0.9284	0.7717	0.6521	0.9346	0.6799	0.9239	0.8866	0.6873	0.9323	0.821867
574	23.1	0	0.0787	-0.0112			0.7151	0.7032	0.7121	0.706	0.6786	0.5286	0.8595	0.7082	0.7073	0.7163	0.70349						0.9306	0.7717	0.6276	0.9406	0.6811	0.9183	0.888	0.6425	0.9388	0.815467
576	23.1	0	0.0883	-0.0072			0.7173	0.7068	0.7139	0.7108	0.683	0.5319	0.8596	0.7103	0.7105	0.7191	0.70632						0.9381	0.7849	0.6545	0.9342	0.6755	0.9233	0.8885	0.6591	0.9414	0.822167
578	23.1	0	0.0943	-0.0089			0.7132	0.7016	0.7101	0.708	0.6814	0.5293	0.8572	0.7072	0.7053	0.7166	0.70299						0.9456	0.7808	0.6336	0.9224	0.6884	0.9252	0.8917	0.668	0.9306	0.8207
580	23.1	0	0.1022	-0.0075			0.7141	0.6982	0.7092	0.7091	0.6829	0.531	0.8585	0.7082	0.7071	0.7209	0.70392						0.9498	0.7887	0.6559	0.9187	0.705	0.9137	0.8874	0.6567	0.9311	0.823
582	23.1	0	0.103	-0.0118			0.7073	0.6963	0.7026	0.7051	0.6774	0.5254	0.8513	0.7022	0.7013	0.7134	0.69823						0.9554	0.7818	0.6446	0.9087	0.6829	0.9188	0.8888	0.6363	0.9189	0.815133
584	23.1	0	0.1053	-0.0132			0.7032	0.6879	0.6985	0.7	0.6743	0.5211	0.8462	0.6982	0.6968	0.7094	0.69356						0.9525	0.7792	0.63	0.9079	0.6902	0.9121	0.8941	0.6448	0.9301	0.815656
586	23.1	0	0.1142	-0.0096			0.7062	0.6942	0.7003	0.7031	0.677	0.524	0.8476	0.6982	0.6977	0.7116	0.69599						0.9366	0.7846	0.6322	0.9196	0.6785	0.9098	0.8869	0.6395	0.9367	0.813822
588	23.1	0	0.1286	-0.0021			0.7113	0.6983	0.7082	0.7095	0.6836	0.5317	0.8548	0.7059	0.7054	0.7185	0.70272						0.9327	0.7888	0.6494	0.9358	0.6846	0.9173	0.9009	0.6475	0.9356	0.8214
590	23.1	0	0.1294	-0.0064			0.7057	0.6936	0.6999	0.6982	0.6783	0.5261	0.8484	0.6979	0.6997	0.7139	0.69617						0.9203	0.7916	0.6336	0.9405	0.6744	0.9206	0.8913	0.6502	0.9339	0.817378
592	23.1	0	0.1413	0.0004			0.7099	0.6939	0.7049	0.7057	0.685	0.5307	0.8534	0.7021	0.7056	0.7177	0.70089						0.9257	0.7886	0.6568	0.948	0.6798	0.9237	0.9064	0.6485	0.9397	0.824133
594	23.1	0	0.1494	0.0027			0.7083	0.6968	0.706	0.7049	0.6865	0.5335	0.8551	0.7046	0.7076	0.7175	0.70208						0.9302	0.7869	0.6591	0.9465	0.6798	0.9335	0.8985	0.659	0.9414	0.8261
596	23.1	0	0.15	-0.003			0.6988	0.6874	0.6985	0.6962	0.6791	0.5267	0.846	0.6991	0.6994	0.7101	0.69413						0.9142	0.7739	0.6665	0.9397	0.6877	0.9235	0.8998	0.6583	0.9269	0.821167
598	23.2	0	0.1477	-0.0123			0.6818	0.6773	0.6874	0.6849	0.6691	0.5169	0.8368	0.6887	0.6889	0.6988	0.68306						0.9013	0.7522	0.651	0.934	0.6669	0.921	0.8914	0.6344	0.9176	0.807756
600	23.2	0	0.165	-0.0025			0.6883	0.6849	0.6965	0.6921	0.6763	0.525	0.845	0.6968	0.697	0.7085	0.69104						0.9157	0.7651	0.654	0.9457	0.6719	0.9271	0.8988	0.6513	0.9336	0.818133
602	23.2	0	0.1789	0.002			0.6913	0.6858	0.7001	0.6928	0.6794	0.5298	0.8473	0.7003	0.7006	0.7073	0.69347						0.9352	0.7689	0.6639	0.9563	0.679	0.9225	0.8993	0.642	0.9325	0.822178
604	23.2	0	0.1816	-0.0068			0.6819	0.6785	0.6894	0.6842	0.67	0.52	0.8363	0.691	0.6925	0.6961	0.68399						0.9253	0.7585	0.6464	0.9461	0.67	0.9337	0.8943	0.6352	0.9176	0.814122
606	23.2	0	0.2018	0.0016			0.6902	0.686	0.6957	0.6903	0.678	0.5277	0.843	0.6995	0.6994	0.7018	0.69116						0.9356	0.7712	0.6533	0.9568	0.672	0.9432	0.8953	0.6423	0.9296	0.822144
608	23.2	0	0.21	-0.0044			0.6805	0.6767	0.6875	0.6818	0.6701	0.5197	0.835	0.6929	0.6918	0.6942	0.68302						0.9282	0.7668	0.6475	0.9453	0.6705	0.9248	0.8981	0.6358	0.9193	0.815144
610	23.2	0	0.2345	0.0042			0.6889	0.6862	0.6948	0.6867	0.6783	0.5289	0.8422	0.7004	0.7004	0.703	0.69098						0.9289	0.7839	0.6514	0.9524	0.6709	0.944	0.9042	0.642	0.9257	0.8226
612	23.2	0	0.2483	-0.0003			0.6826	0.6774	0.6882	0.6826	0.6723	0.5246	0.8358	0.6961	0.694	0.6952	0.68488						0.9174	0.7787	0.6496	0.9448	0.6642	0.9398	0.9036	0.6371	0.9186	0.817089
614	23.2	0	0.2689	0.0009			0.6809	0.6742	0.6871	0.6829	0.672	0.5237	0.8334	0.6967	0.6939	0.6939	0.68387						0.9167	0.7889	0.6498	0.9475	0.6689	0.9327	0.9023	0.636	0.9212	0.818222
616	23.2	0	0.2915	0.0029			0.681	0.6766	0.6877	0.6857	0.6732	0.5256	0.8329	0.6984	0.6952	0.6946	0.68509						0.9192	0.7945	0.6539	0.9429	0.6854	0.9403	0.9019	0.627	0.9171	0.820244
618	23.2	0	0.3121	0.0005			0.6744	0.6713	0.6838	0.6831	0.6698	0.5237	0.8285	0.6942	0.6923	0.6903	0.68114						0.9163	0.7877	0.6436	0.9408	0.6711	0.94	0.9057	0.6321	0.9125	0.816644
620	23.2	0	0.3394	0.0048			0.6758	0.6727	0.6857	0.6878	0.674	0.5269	0.8302	0.696	0.6944	0.6937	0.68372						0.9278	0.8001	0.6405	0.9435	0.6778	0.9474	0.9053	0.6327	0.9206	0.821744
622	23.2	0	0.3584	0.0013			0.6707	0.6713	0.6809	0.6836	0.6718	0.5231	0.8251	0.6898	0.6889	0.6833	0.67885						0.9304	0.7965	0.6348	0.945	0.6786	0.9533	0.9028	0.6275	0.9191	0.820889
624	23.2	0	0.3786	-0.0001			0.6668	0.6688	0.6779	0.6797	0.6688	0.5223	0.8215	0.6849	0.6876	0.6829	0.67612						0.9313	0.7933	0.6318	0.9471	0.6769	0.945	0.901	0.6288	0.9159	0.819011
626	23.3	0	0.4015	0.0032			0.6675	0.6676	0.6802	0.6799	0.6726	0.523	0.8233	0.6879	0.6904	0.683	0.67754						0.9331	0.8067	0.6388	0.9463	0.6813	0.9446	0.904	0.6306	0.9151	0.822278
628	23.3	0	0.4189	0.0053			0.6666	0.6705	0.6789	0.6804	0.675	0.5253	0.824	0.688	0.6888	0.6826	0.67801						0.9478	0.8021	0.641	0.9486	0.6888	0.954	0.9005	0.6342	0.9102	0.825244
630	23.3	0	0.4291	0.0028			0.6641	0.6642	0.6764	0.6784	0.6742	0.5209	0.8196	0.6873	0.6881	0.6784	0.67516						0.9478	0.8037	0.6469	0.9469	0.6816	0.9545	0.8951	0.6381	0.9108	0.825044
632	23.3	0	0.4394	0.0039			0.663	0.6693	0.676	0.6763	0.6756	0.5195	0.8179	0.6902	0.6877	0.6771	0.67526						0.9423	0.8	0.6488	0.9522	0.6938	0.9441	0.8999	0.6273	0.915	0.824822
634	23.3	0	0.4426	0.0034			0.6604	0.6623	0.6749	0.6736	0.6743	0.5196	0.816	0.6906	0.6862	0.6745	0.67324						0.9299	0.7964	0.6516	0.9494	0.6871	0.9566	0.8978	0.6261	0.9119	0.822978
636	23.3	0	0.4411	0.004			0.6606	0.6654	0.6741	0.6745	0.6757	0.5185	0.8147	0.69	0.6848	0.6729	0.67312						0.9541	0.7944	0.6521	0.9456	0.6894	0.9604	0.9028	0.6275	0.9194	0.8273
638	23.3	0	0.4317	0.0031			0.6564	0.6608	0.6712	0.6733	0.6757	0.5161	0.8123	0.6906	0.6841	0.6685	0.6709						0.9781	0.7873	0.6531	0.9414	0.6791	0.9461	0.9014	0.6289	0.9044	0.824422
640	23.3	0	0.4136	0.0014			0.6523	0.6575	0.6683	0.6699	0.6729	0.5123	0.808	0.6881	0.6797	0.6648	0.66738						0.9582	0.7802	0.65	0.9409	0.668	0.9566	0.9015	0.6292	0.9066	0.821244
642	23.3	0	0.3919	0.0028			0.6521	0.6544	0.6688	0.6708	0.6728	0.5122	0.8078	0.6877	0.6779	0.6645	0.6669						0.9755	0.78	0.6477	0.9373	0.6765	0.9645	0.9046	0.6242	0.9072	0.824167
644	23.3	0	0.3639	0.0016			0.6493	0.6543	0.6669	0.6675	0.6706	0.5103	0.8041	0.684	0.6756	0.6625	0.66451						0.9472	0.771	0.6466	0.9392	0.6714	0.9335	0.8982	0.6156	0.9098	0.814722
646	23.3	0	0.3378	0.0035			0.6481	0.6559	0.6667	0.6701	0.6741	0.5109	0.8046	0.6863	0.6763	0.6609	0.66539						0.9185	0.7677	0.6499	0.9369	0.6761	0.9541	0.893	0.6141	0.9104	0.813411
648	23.3	0	0.3072	0.0033			0.6462	0.6499	0.6642	0.669	0.6728	0.5092	0.8028	0.6836	0.6756	0.6598	0.66331						0.8985	0.7678	0.6534	0.9334	0.6649	0.9568	0.896	0.6153	0.8941	0.808911
650	23.3	0	0.2753	0.0032			0.6428	0.6512	0.6629	0.6681	0.6713	0.5083	0.8004	0.6822	0.6725	0.659	0.66187						0.9021	0.7687	0.6491	0.9366	0.6712	0.9365	0.8946	0.6037	0.904	0.807389
652	23.3	0	0.2417	0.0025			0.64	0.6494	0.661	0.6653	0.6704	0.5054	0.7974	0.6794	0.6694	0.6554	0.65931						0.914	0.7717	0.6461	0.9334	0.6712	0.9354	0.8841	0.6098	0.8909	0.806289
654	23.4	0	0.2093	0.0016			0.6375	0.6488	0.6583	0.6628	0.6679	0.5034	0.7947	0.6756	0.6666	0.651	0.65666						0.924	0.7675	0.6427	0.9238	0.6652	0.9335	0.8816	0.6006	0.8854	0.8027
656	23.4	0	0.1827	0.0054			0.6388	0.6506	0.6606	0.6662	0.6706	0.5078	0.7968	0.6812	0.6698	0.6539	0.65963						0.9206	0.7679	0.6445	0.9278	0.6583	0.9257	0.8786	0.6054	0.8983	0.803011
658	23.4	0	0.1505	0.0021			0.6351	0.6472	0.6562	0.6616	0.665	0.5019	0.7914	0.6756	0.6655	0.6517	0.65512						0.9101	0.7568	0.6372	0.9234	0.6545	0.9198	0.8709	0.5984	0.8848	0.7951
660	23.4	0	0.1299	0.0047			0.6339	0.643	0.6566	0.663	0.6644	0.5038	0.7929	0.6768	0.6667	0.6505	0.65516						0.9063	0.7568	0.634	0.9182	0.6571	0.918	0.8672	0.5963	0.8786	0.7925
662	23.4	0	0.1038	-0.0007			0.6285	0.6404	0.649	0.6583	0.6576	0.4967	0.7858	0.6706	0.6612	0.6447	0.64928						0.8801	0.7508	0.6276	0.919	0.6523	0.9012	0.8571	0.586	0.8769	0.783444
664	23.4	0	0.0885	0.0026			0.6301	0.6419	0.6504	0.6606	0.6621	0.5008	0.7882	0.6727	0.6627	0.648	0.65175						0.8833	0.7485	0.6282	0.9238	0.6525	0.9159	0.8551	0.5857	0.8711	0.7849
666	23.4	0	0.0742	0.004			0.63	0.6432	0.6499	0.661	0.6628	0.5016	0.7872	0.6731	0.6623	0.6482	0.65193						0.8762	0.7459	0.6268	0.9189	0.653	0.9141	0.8595	0.5851	0.8703	0.783311
668	23.4	0	0.0621	0.0049			0.6295	0.6439	0.6496	0.6604	0.6593	0.5002	0.7865	0.6713	0.6608	0.647	0.65085						0.8651	0.7465	0.6214	0.918	0.6482	0.8979	0.8507	0.5764	0.8686	0.776978
670	23.4	0	0.0455	-0.0012			0.6222	0.6359	0.6436	0.6553	0.6533	0.4948	0.7799	0.6656	0.6536	0.6405	0.64447						0.8531	0.7434	0.6168	0.9118	0.6467	0.8956	0.8458	0.5819	0.8623	0.773044
672	23.4	0	0.0395	0.0016			0.6221	0.6375	0.645	0.657	0.6532	0.4956	0.7803	0.6671	0.6543	0.6425	0.64546						0.8368	0.7399	0.6125	0.9125	0.6381	0.8907	0.8348	0.5773	0.8669	0.767722
674	23.4	0	0.0346	0.0041			0.6247	0.6398	0.6465	0.6578	0.6553	0.498	0.7816	0.6694	0.6557	0.6442	0.6473						0.8276	0.742	0.6081	0.9149	0.6432	0.882	0.8352	0.5765	0.8644	0.765989
676	23.4	0	0.0267	0.0023			0.6207	0.6362	0.642	0.6563	0.6534	0.4965	0.7787	0.666	0.6516	0.6398	0.64412						0.8203	0.7382	0.6044	0.9125	0.6393	0.8856	0.8301	0.5522	0.8633	0.760656
678	23.4	0	0.0233	0.0041			0.6215	0.636	0.6423	0.6584	0.6565	0.498	0.7784	0.667	0.6517	0.6444	0.64542						0.8143	0.7369	0.6095	0.914	0.6472	0.8918	0.8335	0.5536	0.8767	0.764167
680	23.4	0	0.0197	0.0049			0.6193	0.6364	0.6412	0.6582	0.6576	0.4965	0.7785	0.6666	0.6497	0.6449	0.64489						0.8078	0.7356	0.6064	0.9108	0.6496	0.8844	0.8294	0.5532	0.8527	0.758878
682	23.5	0	0.0143	0.0031			0.6164	0.6346	0.6396	0.6551	0.6556	0.4938	0.7746	0.6632	0.6468	0.6419	0.64216						0.8036	0.7266	0.6056	0.9008	0.6397	0.8833	0.8271	0.5556	0.8527	0.755
684	23.5	0	0.0131	0.0047			0.6175	0.632	0.6388	0.6567	0.6559	0.4949	0.7745	0.6648	0.647	0.6429	0.6425						0.8005	0.7318	0.6028	0.8988	0.6359	0.8751	0.825	0.553	0.8628	0.753967
686	23.5	0	0.0093	0.0033			0.6138	0.6323	0.6382	0.654	0.6555	0.4924	0.7708	0.6618	0.6443	0.6391	0.64022						0.8003	0.7281	0.6007	0.899	0.637	0.8778	0.817	0.5499	0.8461	0.750656
688	23.5	0	0.0076	0.0035			0.6128	0.6331	0.6372	0.6535	0.6534	0.492	0.7698	0.6607	0.643	0.6367	0.63922						0.796	0.7278	0.5986	0.8998	0.6276	0.8822	0.8177	0.5489	0.8437	0.749144
690	23.5	0	0.0055	0.0031			0.6116	0.6283	0.6352	0.6535	0.6543	0.4936	0.7677	0.6591	0.6406	0.6343	0.63782						0.8009	0.7163	0.5965	0.9008	0.6306	0.8614	0.8154	0.5458	0.8476	0.746144
692	23.5	0	0.0045	0.0032			0.6103	0.6302	0.6348	0.6521	0.6549	0.4928	0.7655	0.6579	0.6395	0.6313	0.63693						0.8272	0.7215	0.5906	0.8975	0.6195	0.8686	0.8133	0.5416	0.8396	0.7466
694	23.5	0	0.0048	0.0047			0.6112	0.6297	0.6339	0.6521	0.655	0.4937	0.7653	0.6571	0.6396	0.6316	0.63692						0.8406	0.7262	0.5896	0.8927	0.6178	0.8629	0.8192	0.5463	0.8417	0.748556
696	23.5	0	0.0011	0.0018			0.6084	0.6212	0.6295	0.649	0.6552	0.4896	0.7618	0.6538	0.6352	0.6305	0.63342						0.8291	0.7142	0.5916	0.8924	0.6135	0.8636	0.8071	0.5342	0.8433	0.743222
698	23.5	0	0.0022	0.0037			0.6073	0.6319	0.6299	0.6516	0.656	0.4881	0.7628	0.656	0.6367	0.6302	0.63505						0.8184	0.7198	0.5854	0.8931	0.6165	0.8674	0.8089	0.5396	0.8535	0.744733
700	23.5	0	0.0027	0.0047			0.608	0.6247	0.629	0.6515	0.6565	0.4897	0.7637	0.6567	0.6364	0.6301	0.63463						0.8158	0.7215	0.589	0.8928	0.6148	0.8603	0.8057	0.5408	0.8494	0.743344
~End
Original Filename: Chlorohexidine Loaded Samples 9-26-13; Date Last Saved: 9/26/2013 2:10:48 PM
