# Supplementary material for: Cell Based Drug Delivery: Micrococcus luteus Loaded Neutrophils as Chlorhexidine Delivery Vehicles in a Mouse Model of Liver Abscesses in Cattle
Source: PLoS One. 2015 May 26;10(5):e0128144. doi: 10.1371/journal.pone.0128144 (PMC4444037; doi:10.1371/journal.pone.0128144)
Supplement: S8 File — (XLSX) [file pone.0128144.s008.xlsx]

## Sheet: Supporting Information File S8
Current Date - 03-OCT-2013
Instrument Serial Number - 3630080338
Software Name - ExpressPro
Version Number - 5.2.7
							Plot2											P2.M1 - LL (Plot2)								P2.M1 - LR (Plot2)								P2.M1 - UL (Plot2)								P2.M1 - UR (Plot2)
Sample Number	Sample ID	Number of Events	Termination Count	Count Gate	Dilution Factor	Original Volume	Type	Params	Gated On	Count	%Total	%Gated	X-Median	Y-Median	X-%CV	Y-%CV	Cells/mL	Count	%Total	%Gated	X-Median	Y-Median	X-%CV	Y-%CV	Cells/mL	Count	%Total	%Gated	X-Median	Y-Median	X-%CV	Y-%CV	Cells/mL	Count	%Total	%Gated	X-Median	Y-Median	X-%CV	Y-%CV	Cells/mL	Count	%Total	%Gated	X-Median	Y-Median	X-%CV	Y-%CV	Cells/mL
1	Control-1	5000	5000	All Events	1	10	DotPlot	Side Scatter (SSC-HLin) vs Yellow Fluorescence (YLW-HLog)	All Events	5000	100	---	739.61	9.12	77.34	130.35	278468	4901	98.02	---	733.9	9.03	59.37	49.42	272955	0	0	---	---	---	---	---	0	99	1.98	---	3604.97	73.84	53.59	61.46	5513.68	0	0	---	---	---	---	---	0
2	Control-2	5000	5000	All Events	1	10	DotPlot	Side Scatter (SSC-HLin) vs Yellow Fluorescence (YLW-HLog)	All Events	5000	100	---	741.69	7.77	86.19	177.49	332269	4900	98	---	736.24	7.68	63.37	53.77	325623	0	0	---	---	---	---	---	0	100	2	---	3703.7	89.3	59.57	70.37	6645.37	0	0	---	---	---	---	---	0
3	Rhodamine-1	5000	5000	All Events	1	10	DotPlot	Side Scatter (SSC-HLin) vs Yellow Fluorescence (YLW-HLog)	All Events	5000	100	---	743.24	64.43	86.64	179.1	364774	1472	29.44	---	593.56	17.38	66	70.86	107389	0	0	---	---	---	---	---	0	3528	70.56	---	810.6	93.75	85.68	149.01	257385	0	0	---	---	---	---	---	0
4	Rhodamine-2	5000	5000	All Events	1	10	DotPlot	Side Scatter (SSC-HLin) vs Yellow Fluorescence (YLW-HLog)	All Events	5000	100	---	744.15	64.38	88.86	164.49	327517	1466	29.32	---	606.25	17.38	65.41	68.57	96028.1	0	0	---	---	---	---	---	0	3534	70.68	---	801.51	93.01	88.52	136.49	231489	0	0	---	---	---	---	---	0
[truncated: 56 more columns]
